# Supplementary material for: The causal relationship between human blood metabolites and the risk of visceral obesity: a mendelian randomization analysis
Source: Lipids Health Dis. 2024 Feb 7;23:39. doi: 10.1186/s12944-024-02035-x (PMC10851536; doi:10.1186/s12944-024-02035-x)
Supplement: Supplementary file 1 — Supplementary Material 1: The detailed characteristics of IVs [file 12944_2024_2035_MOESM1_ESM.xlsx]

## Sheet: Sheet 1
ID	Metabolite	SNP	effect_allele.exposure	other_allele.exposure	effect_allele.outcome	other_allele.outcome	beta.exposure	beta.outcome	eaf.exposure	eaf.outcome	remove	palindromic	ambiguous	id.outcome	chr.outcome	pos.outcome	pval.outcome	se.outcome	samplesize.outcome	outcome	mr_keep.outcome	pval_origin.outcome	data_source.outcome	se.exposure	pval.exposure	samplesize.exposure	exposure	mr_keep.exposure	pval_origin.exposure	id.exposure	action	mr_keep	R2	F	Metabolite	Status	Super.pathway	Total.N
M00053	glutamine	rs11596604	A	G	A	G	0.0323	0.0289769	0.0236	0.049055	FALSE	FALSE	FALSE	bwNvY0	10	87141944	0.16	0.0163672	38965	vat	TRUE	reported	textfile	0.0069	2.515e-06	1768	M00053.metal.pos.txt.gz	TRUE	reported	4Wu8R9	2	TRUE	0.0122426	21.8885	glutamine	Known	Amino acid	7,821
M00053	glutamine	rs16977047	T	C	T	C	-0.0056	0.00554683	0.7034	0.710276	FALSE	FALSE	FALSE	bwNvY0	16	27924612	0.52	0.00781625	38965	vat	TRUE	reported	textfile	0.0011	1.078e-06	7372	M00053.metal.pos.txt.gz	TRUE	reported	4Wu8R9	2	TRUE	0.00350333	25.9103	glutamine	Known	Amino acid	7,821
M00053	glutamine	rs2199619	T	C	T	C	0.0054	-0.0144011	0.2787	0.269042	FALSE	FALSE	FALSE	bwNvY0	2	28854958	0.096	0.00795887	38965	vat	TRUE	reported	textfile	0.0012	5.227e-06	7372	M00053.metal.pos.txt.gz	TRUE	reported	4Wu8R9	2	TRUE	0.00273936	20.2445	glutamine	Known	Amino acid	7,821
M00053	glutamine	rs2657879	A	G	A	G	0.015	0.000278661	0.8179	0.819372	FALSE	FALSE	FALSE	bwNvY0	12	56865338	0.8	0.00918848	38965	vat	TRUE	reported	textfile	0.0017	6.147e-18	7372	M00053.metal.pos.txt.gz	TRUE	reported	4Wu8R9	2	TRUE	0.0104505	77.8335	glutamine	Known	Amino acid	7,821
M00053	glutamine	rs2748991	T	C	T	C	-0.007	0.00782139	0.446	0.451914	FALSE	FALSE	FALSE	bwNvY0	6	52596516	0.25	0.0070856	38965	vat	TRUE	reported	textfile	0.0015	2.342e-06	5604	M00053.metal.pos.txt.gz	TRUE	reported	4Wu8R9	2	TRUE	0.00387107	21.77	glutamine	Known	Amino acid	7,821
M00053	glutamine	rs7078003	T	C	T	C	0.0087	0.00184276	0.1654	0.176866	FALSE	FALSE	FALSE	bwNvY0	10	99359412	0.9	0.00927823	38965	vat	TRUE	reported	textfile	0.0018	1.838e-06	7372	M00053.metal.pos.txt.gz	TRUE	reported	4Wu8R9	2	TRUE	0.00315889	23.3548	glutamine	Known	Amino acid	7,821
M00053	glutamine	rs7394051	T	C	T	C	0.0055	0.00418117	0.7014	0.713068	FALSE	FALSE	FALSE	bwNvY0	10	122008026	0.49	0.00786311	38965	vat	TRUE	reported	textfile	0.0012	2.175e-06	7372	M00053.metal.pos.txt.gz	TRUE	reported	4Wu8R9	2	TRUE	0.00284146	21.0012	glutamine	Known	Amino acid	7,821
M00053	glutamine	rs780093	T	C	T	C	-0.0058	0.0149043	0.3995	0.379985	FALSE	FALSE	FALSE	bwNvY0	2	27742603	0.03	0.0072945	38965	vat	TRUE	reported	textfile	0.0011	1.931e-07	7372	M00053.metal.pos.txt.gz	TRUE	reported	4Wu8R9	2	TRUE	0.00375708	27.7941	glutamine	Known	Amino acid	7,821
M00054	tryptophan	rs1000137	T	C	T	C	-0.005	-0.0026452	0.475	0.477306	FALSE	FALSE	FALSE	EhjLmf	7	157644152	0.85	0.00709176	38965	vat	TRUE	reported	textfile	0.001	5.733e-07	5592	M00054.metal.pos.txt.gz	TRUE	reported	0dekSg	2	TRUE	0.00445077	24.9911	tryptophan	Known	Amino acid	7,804
M00054	tryptophan	rs10007704	T	C	T	C	-0.0044	0.00462346	0.6418	0.641328	FALSE	FALSE	FALSE	EhjLmf	4	44276751	0.45	0.00739003	38965	vat	TRUE	reported	textfile	0.0009	1.238e-06	7355	M00054.metal.pos.txt.gz	TRUE	reported	0dekSg	2	TRUE	0.00323913	23.8947	tryptophan	Known	Amino acid	7,804
M00054	tryptophan	rs1013667	A	G	A	G	-0.0041	-0.0129762	0.6087	0.607751	FALSE	FALSE	FALSE	EhjLmf	3	191089680	0.093	0.00726426	38965	vat	TRUE	reported	textfile	0.0009	5.673e-06	7355	M00054.metal.pos.txt.gz	TRUE	reported	0dekSg	2	TRUE	0.00281369	20.7474	tryptophan	Known	Amino acid	7,804
M00054	tryptophan	rs1015795	A	G	A	G	0.0043	0.0186853	0.5122	0.512186	FALSE	FALSE	FALSE	EhjLmf	13	103225700	0.01	0.00709251	38965	vat	TRUE	reported	textfile	0.0009	2.26e-06	7355	M00054.metal.pos.txt.gz	TRUE	reported	0dekSg	2	TRUE	0.00309402	22.821	tryptophan	Known	Amino acid	7,804
M00054	tryptophan	rs1015993	T	C	T	C	0.0041	0.0107784	0.4684	0.466166	FALSE	FALSE	FALSE	EhjLmf	21	42005288	0.29	0.00719864	38965	vat	TRUE	reported	textfile	0.0009	7.309e-06	7355	M00054.metal.pos.txt.gz	TRUE	reported	0dekSg	2	TRUE	0.00281369	20.7474	tryptophan	Known	Amino acid	7,804
M00054	tryptophan	rs1016522	A	G	A	G	0.0058	-0.00255359	0.5803	0.58058	FALSE	FALSE	FALSE	EhjLmf	5	143193326	0.63	0.0072136	38965	vat	TRUE	reported	textfile	0.0009	1.589e-10	7355	M00054.metal.pos.txt.gz	TRUE	reported	0dekSg	2	TRUE	0.00561491	41.5196	tryptophan	Known	Amino acid	7,804
M00054	tryptophan	rs10171387	A	G	A	G	0.008	0.0157367	0.9051	0.904856	FALSE	FALSE	FALSE	EhjLmf	2	80261406	0.14	0.0121498	38965	vat	TRUE	reported	textfile	0.0018	5.141e-06	7355	M00054.metal.pos.txt.gz	TRUE	reported	0dekSg	2	TRUE	0.00267847	19.7477	tryptophan	Known	Amino acid	7,804
M00054	tryptophan	rs10225863	T	C	T	C	-0.004	0.000480023	0.3949	0.398589	FALSE	FALSE	FALSE	EhjLmf	7	131910303	0.93	0.00730281	38965	vat	TRUE	reported	textfile	0.0009	9.754e-06	7355	M00054.metal.pos.txt.gz	TRUE	reported	0dekSg	2	TRUE	0.00267847	19.7477	tryptophan	Known	Amino acid	7,804
M00054	tryptophan	rs10495209	T	C	T	C	0.004	-0.00156807	0.4862	0.482945	FALSE	FALSE	FALSE	EhjLmf	1	223656537	0.99	0.00712887	38965	vat	TRUE	reported	textfile	0.0009	8.02e-06	7355	M00054.metal.pos.txt.gz	TRUE	reported	0dekSg	2	TRUE	0.00267847	19.7477	tryptophan	Known	Amino acid	7,804
M00054	tryptophan	rs10498266	T	G	T	G	0.0043	-0.00851764	0.4674	0.481443	FALSE	FALSE	FALSE	EhjLmf	14	20691610	0.18	0.00706902	38965	vat	TRUE	reported	textfile	0.0009	2.348e-06	7355	M00054.metal.pos.txt.gz	TRUE	reported	0dekSg	2	TRUE	0.00309402	22.821	tryptophan	Known	Amino acid	7,804
M00054	tryptophan	rs10750415	T	G	T	G	0.0042	0.0112906	0.3959	0.418116	FALSE	FALSE	FALSE	EhjLmf	11	99750593	0.2	0.00721861	38965	vat	TRUE	reported	textfile	0.0009	2.767e-06	7355	M00054.metal.pos.txt.gz	TRUE	reported	0dekSg	2	TRUE	0.00295221	21.7719	tryptophan	Known	Amino acid	7,804
M00054	tryptophan	rs10784496	A	G	A	G	0.0045	-0.0121713	0.5375	0.525252	FALSE	FALSE	FALSE	EhjLmf	12	66160971	0.086	0.00711289	38965	vat	TRUE	reported	textfile	0.0009	5.085e-07	7355	M00054.metal.pos.txt.gz	TRUE	reported	0dekSg	2	TRUE	0.00338753	24.9932	tryptophan	Known	Amino acid	7,804
M00054	tryptophan	rs10805503	T	C	T	C	0.0043	-0.00920574	0.6272	0.622216	FALSE	FALSE	FALSE	EhjLmf	5	57390158	0.29	0.00731812	38965	vat	TRUE	reported	textfile	0.0009	1.996e-06	7355	M00054.metal.pos.txt.gz	TRUE	reported	0dekSg	2	TRUE	0.00309402	22.821	tryptophan	Known	Amino acid	7,804
M00054	tryptophan	rs10807322	A	T	A	T	0.0043	0.00178112	0.5866	0.590857	FALSE	TRUE	FALSE	EhjLmf	6	45542617	0.66	0.00721756	38965	vat	TRUE	reported	textfile	0.0009	1.974e-06	7355	M00054.metal.pos.txt.gz	TRUE	reported	0dekSg	2	TRUE	0.00309402	22.821	tryptophan	Known	Amino acid	7,804
M00054	tryptophan	rs10822056	T	C	T	C	0.0042	-0.00142286	0.5141	0.526996	FALSE	FALSE	FALSE	EhjLmf	10	64514111	0.94	0.0070732	38965	vat	TRUE	reported	textfile	0.0009	2.651e-06	7355	M00054.metal.pos.txt.gz	TRUE	reported	0dekSg	2	TRUE	0.00295221	21.7719	tryptophan	Known	Amino acid	7,804
M00054	tryptophan	rs10836364	T	C	T	C	0.005	-0.0126998	0.607	0.611024	FALSE	FALSE	FALSE	EhjLmf	11	35306345	0.069	0.0072646	38965	vat	TRUE	reported	textfile	0.001	5.733e-07	5592	M00054.metal.pos.txt.gz	TRUE	reported	0dekSg	2	TRUE	0.00445077	24.9911	tryptophan	Known	Amino acid	7,804
M00054	tryptophan	rs10846667	T	C	T	C	0.0045	0.0058202	0.4861	0.478583	FALSE	FALSE	FALSE	EhjLmf	12	124884424	0.56	0.00715203	38965	vat	TRUE	reported	textfile	0.0009	1.651e-06	7355	M00054.metal.pos.txt.gz	TRUE	reported	0dekSg	2	TRUE	0.00338753	24.9932	tryptophan	Known	Amino acid	7,804
M00054	tryptophan	rs10881004	T	C	T	C	0.0041	-0.00730564	0.4824	0.490056	FALSE	FALSE	FALSE	EhjLmf	12	47236571	0.33	0.0070732	38965	vat	TRUE	reported	textfile	0.0009	3.392e-06	7355	M00054.metal.pos.txt.gz	TRUE	reported	0dekSg	2	TRUE	0.00281369	20.7474	tryptophan	Known	Amino acid	7,804
M00054	tryptophan	rs10900784	A	C	A	C	-0.0044	-0.0122375	0.4158	0.428323	FALSE	FALSE	FALSE	EhjLmf	5	125514918	0.09	0.00715464	38965	vat	TRUE	reported	textfile	0.0009	9.744e-07	7355	M00054.metal.pos.txt.gz	TRUE	reported	0dekSg	2	TRUE	0.00323913	23.8947	tryptophan	Known	Amino acid	7,804
M00054	tryptophan	rs10927101	A	C	A	C	-0.0046	0.00602296	0.3738	0.370102	FALSE	FALSE	FALSE	EhjLmf	1	244173872	0.58	0.00730796	38965	vat	TRUE	reported	textfile	0.0009	2.721e-07	7355	M00054.metal.pos.txt.gz	TRUE	reported	0dekSg	2	TRUE	0.00353923	26.1164	tryptophan	Known	Amino acid	7,804
M00054	tryptophan	rs10931041	T	C	T	C	-0.0042	-0.00307765	0.5756	0.573585	FALSE	FALSE	FALSE	EhjLmf	2	183685562	0.95	0.00717369	38965	vat	TRUE	reported	textfile	0.0009	3.362e-06	7355	M00054.metal.pos.txt.gz	TRUE	reported	0dekSg	2	TRUE	0.00295221	21.7719	tryptophan	Known	Amino acid	7,804
M00054	tryptophan	rs11201034	A	T	A	T	0.0043	-0.0028702	0.6064	0.604674	FALSE	TRUE	FALSE	EhjLmf	10	81745367	0.83	0.00726411	38965	vat	TRUE	reported	textfile	0.0009	1.888e-06	7355	M00054.metal.pos.txt.gz	TRUE	reported	0dekSg	2	TRUE	0.00309402	22.821	tryptophan	Known	Amino acid	7,804
M00054	tryptophan	rs11678851	T	C	T	C	0.0041	-0.0120934	0.4138	0.421557	FALSE	FALSE	FALSE	EhjLmf	2	233825947	0.04	0.00716089	38965	vat	TRUE	reported	textfile	0.0009	5.943e-06	7355	M00054.metal.pos.txt.gz	TRUE	reported	0dekSg	2	TRUE	0.00281369	20.7474	tryptophan	Known	Amino acid	7,804
M00054	tryptophan	rs11719675	A	T	A	T	-0.0041	0.0102899	0.3965	0.403649	FALSE	TRUE	FALSE	EhjLmf	3	168353685	0.13	0.00724379	38965	vat	TRUE	reported	textfile	0.0009	5.116e-06	7355	M00054.metal.pos.txt.gz	TRUE	reported	0dekSg	2	TRUE	0.00281369	20.7474	tryptophan	Known	Amino acid	7,804
M00054	tryptophan	rs11720862	T	G	T	G	-0.0046	-0.00386328	0.6034	0.599224	FALSE	FALSE	FALSE	EhjLmf	3	1838974	0.39	0.00723456	38965	vat	TRUE	reported	textfile	0.0009	3.583e-07	7355	M00054.metal.pos.txt.gz	TRUE	reported	0dekSg	2	TRUE	0.00353923	26.1164	tryptophan	Known	Amino acid	7,804
M00054	tryptophan	rs11729831	T	G	T	G	0.004	-0.00342669	0.6133	0.618057	FALSE	FALSE	FALSE	EhjLmf	4	11735115	0.49	0.00729945	38965	vat	TRUE	reported	textfile	0.0009	8.61e-06	7355	M00054.metal.pos.txt.gz	TRUE	reported	0dekSg	2	TRUE	0.00267847	19.7477	tryptophan	Known	Amino acid	7,804
M00054	tryptophan	rs1179636	A	C	A	C	-0.0045	-0.0111697	0.5356	0.533099	FALSE	FALSE	FALSE	EhjLmf	7	75230392	0.2	0.00712972	38965	vat	TRUE	reported	textfile	0.001	1.825e-06	7355	M00054.metal.pos.txt.gz	TRUE	reported	0dekSg	2	TRUE	0.00274567	20.2445	tryptophan	Known	Amino acid	7,804
M00054	tryptophan	rs11802417	T	C	T	C	-0.0041	0.00594313	0.5816	0.575169	FALSE	FALSE	FALSE	EhjLmf	1	84276046	0.54	0.00716525	38965	vat	TRUE	reported	textfile	0.0009	4.469e-06	7355	M00054.metal.pos.txt.gz	TRUE	reported	0dekSg	2	TRUE	0.00281369	20.7474	tryptophan	Known	Amino acid	7,804
M00054	tryptophan	rs11804149	T	C	T	C	0.0041	-0.00798319	0.4678	0.468177	FALSE	FALSE	FALSE	EhjLmf	1	77457748	0.38	0.00708442	38965	vat	TRUE	reported	textfile	0.0009	4.612e-06	7355	M00054.metal.pos.txt.gz	TRUE	reported	0dekSg	2	TRUE	0.00281369	20.7474	tryptophan	Known	Amino acid	7,804
M00054	tryptophan	rs1220605	A	G	A	G	-0.0046	-0.0121168	0.6312	0.623403	FALSE	FALSE	FALSE	EhjLmf	13	24789809	0.13	0.00731053	38965	vat	TRUE	reported	textfile	0.0009	9.291e-07	7355	M00054.metal.pos.txt.gz	TRUE	reported	0dekSg	2	TRUE	0.00353923	26.1164	tryptophan	Known	Amino acid	7,804
M00054	tryptophan	rs12278762	T	C	T	C	0.0043	-0.00311737	0.5229	0.513378	FALSE	FALSE	FALSE	EhjLmf	11	98781993	0.48	0.00710829	38965	vat	TRUE	reported	textfile	0.0009	1.557e-06	7355	M00054.metal.pos.txt.gz	TRUE	reported	0dekSg	2	TRUE	0.00309402	22.821	tryptophan	Known	Amino acid	7,804
M00054	tryptophan	rs12468084	T	C	T	C	-0.0044	0.00754953	0.5436	0.534558	FALSE	FALSE	FALSE	EhjLmf	2	230596352	0.35	0.00714321	38965	vat	TRUE	reported	textfile	0.0009	1.246e-06	7355	M00054.metal.pos.txt.gz	TRUE	reported	0dekSg	2	TRUE	0.00323913	23.8947	tryptophan	Known	Amino acid	7,804
M00054	tryptophan	rs1249489	A	G	A	G	0.0042	-0.00782536	0.3741	0.384514	FALSE	FALSE	FALSE	EhjLmf	18	8711942	0.25	0.00727156	38965	vat	TRUE	reported	textfile	0.0009	3.683e-06	7355	M00054.metal.pos.txt.gz	TRUE	reported	0dekSg	2	TRUE	0.00295221	21.7719	tryptophan	Known	Amino acid	7,804
M00054	tryptophan	rs12533939	A	T	A	T	0.0045	-0.0202908	0.3887	0.385424	FALSE	TRUE	FALSE	EhjLmf	7	158450965	0.011	0.00723142	38965	vat	TRUE	reported	textfile	0.0009	6.516e-07	7355	M00054.metal.pos.txt.gz	TRUE	reported	0dekSg	2	TRUE	0.00338753	24.9932	tryptophan	Known	Amino acid	7,804
M00054	tryptophan	rs1260326	T	C	T	C	0.0042	0.0194452	0.404	0.391395	FALSE	FALSE	FALSE	EhjLmf	2	27730940	0.0048	0.00725173	38965	vat	TRUE	reported	textfile	0.0009	2.742e-06	7355	M00054.metal.pos.txt.gz	TRUE	reported	0dekSg	2	TRUE	0.00295221	21.7719	tryptophan	Known	Amino acid	7,804
M00054	tryptophan	rs13001325	T	C	T	C	-0.004	0.0101225	0.3823	0.386564	FALSE	FALSE	FALSE	EhjLmf	2	102939036	0.097	0.00725873	38965	vat	TRUE	reported	textfile	0.0009	7.447e-06	7355	M00054.metal.pos.txt.gz	TRUE	reported	0dekSg	2	TRUE	0.00267847	19.7477	tryptophan	Known	Amino acid	7,804
M00054	tryptophan	rs13008096	A	C	A	C	-0.0042	-0.00180408	0.4038	0.413624	FALSE	FALSE	FALSE	EhjLmf	2	62792689	0.97	0.00721184	38965	vat	TRUE	reported	textfile	0.0009	3.316e-06	7355	M00054.metal.pos.txt.gz	TRUE	reported	0dekSg	2	TRUE	0.00295221	21.7719	tryptophan	Known	Amino acid	7,804
M00054	tryptophan	rs13056963	T	C	T	C	0.0043	-0.0037011	0.4376	0.414256	FALSE	FALSE	FALSE	EhjLmf	22	33622667	0.57	0.00718256	38965	vat	TRUE	reported	textfile	0.0009	5.583e-06	7355	M00054.metal.pos.txt.gz	TRUE	reported	0dekSg	2	TRUE	0.00309402	22.821	tryptophan	Known	Amino acid	7,804
M00054	tryptophan	rs13122250	T	C	T	C	0.0062	0.000840915	0.5542	0.568865	FALSE	FALSE	FALSE	EhjLmf	4	156808288	0.83	0.00723812	38965	vat	TRUE	reported	textfile	0.0009	8.949e-12	7355	M00054.metal.pos.txt.gz	TRUE	reported	0dekSg	2	TRUE	0.00641095	47.4439	tryptophan	Known	Amino acid	7,804
M00054	tryptophan	rs1330918	A	C	A	C	0.0042	0.00688898	0.6132	0.609309	FALSE	FALSE	FALSE	EhjLmf	13	23373129	0.27	0.00726761	38965	vat	TRUE	reported	textfile	0.0009	2.212e-06	7355	M00054.metal.pos.txt.gz	TRUE	reported	0dekSg	2	TRUE	0.00295221	21.7719	tryptophan	Known	Amino acid	7,804
M00054	tryptophan	rs1349704	A	G	A	G	0.0044	0.00664502	0.4611	0.452977	FALSE	FALSE	FALSE	EhjLmf	11	96777666	0.23	0.00711761	38965	vat	TRUE	reported	textfile	0.0009	8.312e-07	7355	M00054.metal.pos.txt.gz	TRUE	reported	0dekSg	2	TRUE	0.00323913	23.8947	tryptophan	Known	Amino acid	7,804
M00054	tryptophan	rs1373962	T	C	T	C	0.005	-0.00381988	0.5973	0.590862	FALSE	FALSE	FALSE	EhjLmf	5	83527862	0.85	0.00720474	38965	vat	TRUE	reported	textfile	0.0009	2.707e-08	7355	M00054.metal.pos.txt.gz	TRUE	reported	0dekSg	2	TRUE	0.00417882	30.8558	tryptophan	Known	Amino acid	7,804
M00054	tryptophan	rs1412972	T	G	T	G	0.0097	-0.0123532	0.5006	0.516955	FALSE	FALSE	FALSE	EhjLmf	1	190245977	0.19	0.00706757	38965	vat	TRUE	reported	textfile	0.002	1.628e-06	1763	M00054.metal.pos.txt.gz	TRUE	reported	0dekSg	2	TRUE	0.0131666	23.4958	tryptophan	Known	Amino acid	7,804
M00054	tryptophan	rs1418942	A	C	A	C	-0.004	0.00651216	0.5751	0.57328	FALSE	FALSE	FALSE	EhjLmf	20	58164306	0.53	0.00717983	38965	vat	TRUE	reported	textfile	0.0009	7.128e-06	7355	M00054.metal.pos.txt.gz	TRUE	reported	0dekSg	2	TRUE	0.00267847	19.7477	tryptophan	Known	Amino acid	7,804
M00054	tryptophan	rs1501803	T	C	T	C	0.0042	-0.014295	0.4152	0.412474	FALSE	FALSE	FALSE	EhjLmf	5	166430508	0.046	0.00738757	38965	vat	TRUE	reported	textfile	0.0009	4.567e-06	7355	M00054.metal.pos.txt.gz	TRUE	reported	0dekSg	2	TRUE	0.00295221	21.7719	tryptophan	Known	Amino acid	7,804
M00054	tryptophan	rs1508513	C	G	C	G	0.0042	0.0104584	0.6354	0.633736	FALSE	TRUE	FALSE	EhjLmf	4	172003439	0.24	0.0073773	38965	vat	TRUE	reported	textfile	0.0009	2.363e-06	7355	M00054.metal.pos.txt.gz	TRUE	reported	0dekSg	2	TRUE	0.00295221	21.7719	tryptophan	Known	Amino acid	7,804
M00054	tryptophan	rs1519309	T	C	T	C	-0.0044	-0.000242271	0.6544	0.644136	FALSE	FALSE	FALSE	EhjLmf	4	187015089	0.85	0.00741691	38965	vat	TRUE	reported	textfile	0.0009	1.206e-06	7355	M00054.metal.pos.txt.gz	TRUE	reported	0dekSg	2	TRUE	0.00323913	23.8947	tryptophan	Known	Amino acid	7,804
M00054	tryptophan	rs154246	T	C	T	C	-0.0049	0.00369591	0.6103	0.620959	FALSE	FALSE	FALSE	EhjLmf	5	16602451	0.78	0.00726188	38965	vat	TRUE	reported	textfile	0.0009	6.698e-08	7355	M00054.metal.pos.txt.gz	TRUE	reported	0dekSg	2	TRUE	0.004014	29.6339	tryptophan	Known	Amino acid	7,804
M00054	tryptophan	rs1549225	T	C	T	C	0.0045	-0.00904107	0.607	0.597931	FALSE	FALSE	FALSE	EhjLmf	5	174611949	0.21	0.00719979	38965	vat	TRUE	reported	textfile	0.0009	6.057e-07	7355	M00054.metal.pos.txt.gz	TRUE	reported	0dekSg	2	TRUE	0.00338753	24.9932	tryptophan	Known	Amino acid	7,804
M00054	tryptophan	rs1559063	C	G	C	G	0.0052	-0.00154003	0.6209	0.621896	FALSE	TRUE	FALSE	EhjLmf	5	172348594	0.91	0.00729931	38965	vat	TRUE	reported	textfile	0.0009	7.818e-09	7355	M00054.metal.pos.txt.gz	TRUE	reported	0dekSg	2	TRUE	0.00451827	33.3736	tryptophan	Known	Amino acid	7,804
M00054	tryptophan	rs1663501	A	G	A	G	-0.0047	-0.00128273	0.4634	0.455288	FALSE	FALSE	FALSE	EhjLmf	21	28219307	0.86	0.00706905	38965	vat	TRUE	reported	textfile	0.0009	2.435e-07	7355	M00054.metal.pos.txt.gz	TRUE	reported	0dekSg	2	TRUE	0.0036942	27.2642	tryptophan	Known	Amino acid	7,804
M00054	tryptophan	rs16823952	T	G	T	G	-0.0083	0.00690977	0.9069	0.903435	FALSE	FALSE	FALSE	EhjLmf	1	185342562	0.59	0.0119716	38965	vat	TRUE	reported	textfile	0.0018	5.079e-06	7355	M00054.metal.pos.txt.gz	TRUE	reported	0dekSg	2	TRUE	0.00288254	21.2566	tryptophan	Known	Amino acid	7,804
M00054	tryptophan	rs16836288	A	C	A	C	0.0131	-0.00939772	0.044	0.047949	FALSE	FALSE	FALSE	EhjLmf	4	4807203	0.6	0.0166299	38965	vat	TRUE	reported	textfile	0.0029	5.601e-06	7355	M00054.metal.pos.txt.gz	TRUE	reported	0dekSg	2	TRUE	0.00276669	20.3999	tryptophan	Known	Amino acid	7,804
M00054	tryptophan	rs1697901	A	G	A	G	0.0049	0.00251112	0.3501	0.355506	FALSE	FALSE	FALSE	EhjLmf	5	11019405	0.61	0.00749233	38965	vat	TRUE	reported	textfile	0.0009	6.309e-08	7355	M00054.metal.pos.txt.gz	TRUE	reported	0dekSg	2	TRUE	0.004014	29.6339	tryptophan	Known	Amino acid	7,804
M00054	tryptophan	rs17114354	A	G	A	G	0.0248	-0.0144764	0.9874	0.984148	FALSE	FALSE	FALSE	EhjLmf	12	75291946	0.6	0.0287029	38965	vat	TRUE	reported	textfile	0.0053	3.515e-06	7355	M00054.metal.pos.txt.gz	TRUE	reported	0dekSg	2	TRUE	0.0029681	21.8894	tryptophan	Known	Amino acid	7,804
M00054	tryptophan	rs17698249	A	C	A	C	-0.0041	-0.00550208	0.5682	0.565581	FALSE	FALSE	FALSE	EhjLmf	16	87319938	0.38	0.00719738	38965	vat	TRUE	reported	textfile	0.0009	5.503e-06	7355	M00054.metal.pos.txt.gz	TRUE	reported	0dekSg	2	TRUE	0.00281369	20.7474	tryptophan	Known	Amino acid	7,804
M00054	tryptophan	rs17744500	T	C	T	C	-0.0041	-0.016818	0.4582	0.459448	FALSE	FALSE	FALSE	EhjLmf	15	101599246	0.026	0.00712724	38965	vat	TRUE	reported	textfile	0.0009	4.157e-06	7355	M00054.metal.pos.txt.gz	TRUE	reported	0dekSg	2	TRUE	0.00281369	20.7474	tryptophan	Known	Amino acid	7,804
M00054	tryptophan	rs1790398	T	C	T	C	0.0048	0.0183976	0.5227	0.530493	FALSE	FALSE	FALSE	EhjLmf	11	73801265	0.025	0.00708669	38965	vat	TRUE	reported	textfile	0.0009	5.788e-08	7355	M00054.metal.pos.txt.gz	TRUE	reported	0dekSg	2	TRUE	0.00385246	28.4367	tryptophan	Known	Amino acid	7,804
M00054	tryptophan	rs1871053	A	G	A	G	-0.0044	-0.0070388	0.4514	0.446502	FALSE	FALSE	FALSE	EhjLmf	11	88476191	0.25	0.00717807	38965	vat	TRUE	reported	textfile	0.0009	7.679e-07	7355	M00054.metal.pos.txt.gz	TRUE	reported	0dekSg	2	TRUE	0.00323913	23.8947	tryptophan	Known	Amino acid	7,804
M00054	tryptophan	rs1995960	A	G	A	G	-0.0047	0.00579183	0.5949	0.597475	FALSE	FALSE	FALSE	EhjLmf	4	142916958	0.49	0.00724713	38965	vat	TRUE	reported	textfile	0.0009	1.629e-07	7355	M00054.metal.pos.txt.gz	TRUE	reported	0dekSg	2	TRUE	0.0036942	27.2642	tryptophan	Known	Amino acid	7,804
M00054	tryptophan	rs1997238	A	G	A	G	0.0045	0.000442849	0.5117	0.512345	FALSE	FALSE	FALSE	EhjLmf	7	48538770	0.75	0.00709996	38965	vat	TRUE	reported	textfile	0.0009	6.07e-07	7355	M00054.metal.pos.txt.gz	TRUE	reported	0dekSg	2	TRUE	0.00338753	24.9932	tryptophan	Known	Amino acid	7,804
M00054	tryptophan	rs201262	T	G	T	G	0.0047	0.00519756	0.5563	0.569537	FALSE	FALSE	FALSE	EhjLmf	6	9987615	0.41	0.00716919	38965	vat	TRUE	reported	textfile	0.0009	1.359e-07	7355	M00054.metal.pos.txt.gz	TRUE	reported	0dekSg	2	TRUE	0.0036942	27.2642	tryptophan	Known	Amino acid	7,804
M00054	tryptophan	rs2063601	A	C	A	C	-0.0107	0.0145769	0.2487	0.235204	FALSE	FALSE	FALSE	EhjLmf	6	78578306	0.044	0.00831996	38965	vat	TRUE	reported	textfile	0.0023	5.241e-06	1763	M00054.metal.pos.txt.gz	TRUE	reported	0dekSg	2	TRUE	0.0121272	21.6182	tryptophan	Known	Amino acid	7,804
M00054	tryptophan	rs2091289	A	G	A	G	0.0043	0.00234113	0.5943	0.603013	FALSE	FALSE	FALSE	EhjLmf	11	112187392	0.67	0.00717938	38965	vat	TRUE	reported	textfile	0.0009	1.499e-06	7355	M00054.metal.pos.txt.gz	TRUE	reported	0dekSg	2	TRUE	0.00309402	22.821	tryptophan	Known	Amino acid	7,804
M00054	tryptophan	rs2111118	T	C	T	C	0.0051	-0.00394091	0.6207	0.617661	FALSE	FALSE	FALSE	EhjLmf	16	54049153	0.35	0.00730691	38965	vat	TRUE	reported	textfile	0.0009	1.212e-08	7355	M00054.metal.pos.txt.gz	TRUE	reported	0dekSg	2	TRUE	0.00434691	32.1024	tryptophan	Known	Amino acid	7,804
M00054	tryptophan	rs2126498	T	G	T	G	-0.0042	0.00853843	0.6176	0.600092	FALSE	FALSE	FALSE	EhjLmf	6	110336225	0.18	0.00721779	38965	vat	TRUE	reported	textfile	0.0009	2.837e-06	7355	M00054.metal.pos.txt.gz	TRUE	reported	0dekSg	2	TRUE	0.00295221	21.7719	tryptophan	Known	Amino acid	7,804
M00054	tryptophan	rs2178260	T	C	T	C	0.0042	-0.00804778	0.4251	0.422596	FALSE	FALSE	FALSE	EhjLmf	11	62069365	0.2	0.00718031	38965	vat	TRUE	reported	textfile	0.0009	3.588e-06	7355	M00054.metal.pos.txt.gz	TRUE	reported	0dekSg	2	TRUE	0.00295221	21.7719	tryptophan	Known	Amino acid	7,804
M00054	tryptophan	rs2216061	A	C	A	C	0.0043	-0.00792805	0.512	0.507082	FALSE	FALSE	FALSE	EhjLmf	16	52914547	0.24	0.00714291	38965	vat	TRUE	reported	textfile	0.0009	2.211e-06	7355	M00054.metal.pos.txt.gz	TRUE	reported	0dekSg	2	TRUE	0.00309402	22.821	tryptophan	Known	Amino acid	7,804
M00054	tryptophan	rs2230532	T	C	T	C	0.005	0.00773647	0.349	0.345342	FALSE	FALSE	FALSE	EhjLmf	14	97321689	0.33	0.00746329	38965	vat	TRUE	reported	textfile	0.001	5.733e-07	5592	M00054.metal.pos.txt.gz	TRUE	reported	0dekSg	2	TRUE	0.00445077	24.9911	tryptophan	Known	Amino acid	7,804
M00054	tryptophan	rs2349729	A	G	A	G	-0.0041	-0.0109832	0.5141	0.516155	FALSE	FALSE	FALSE	EhjLmf	2	202521624	0.14	0.00706875	38965	vat	TRUE	reported	textfile	0.0009	6.448e-06	7355	M00054.metal.pos.txt.gz	TRUE	reported	0dekSg	2	TRUE	0.00281369	20.7474	tryptophan	Known	Amino acid	7,804
M00054	tryptophan	rs2383131	T	C	T	C	-0.0043	0.0192215	0.4403	0.444077	FALSE	FALSE	FALSE	EhjLmf	9	19902822	0.013	0.00713086	38965	vat	TRUE	reported	textfile	0.0009	3.054e-06	7355	M00054.metal.pos.txt.gz	TRUE	reported	0dekSg	2	TRUE	0.00309402	22.821	tryptophan	Known	Amino acid	7,804
M00054	tryptophan	rs2432	T	C	T	C	0.0046	-0.000655732	0.4713	0.470708	FALSE	FALSE	FALSE	EhjLmf	1	114631980	0.85	0.00712364	38965	vat	TRUE	reported	textfile	0.0009	4.278e-07	7355	M00054.metal.pos.txt.gz	TRUE	reported	0dekSg	2	TRUE	0.00353923	26.1164	tryptophan	Known	Amino acid	7,804
M00054	tryptophan	rs2484178	T	C	T	C	0.0043	0.0154703	0.6063	0.605596	FALSE	FALSE	FALSE	EhjLmf	10	27691799	0.062	0.00718625	38965	vat	TRUE	reported	textfile	0.0009	1.745e-06	7355	M00054.metal.pos.txt.gz	TRUE	reported	0dekSg	2	TRUE	0.00309402	22.821	tryptophan	Known	Amino acid	7,804
M00054	tryptophan	rs2505644	T	C	T	C	0.005	0.00912793	0.558	0.558146	FALSE	FALSE	FALSE	EhjLmf	10	44175098	0.16	0.0071354	38965	vat	TRUE	reported	textfile	0.001	5.733e-07	5592	M00054.metal.pos.txt.gz	TRUE	reported	0dekSg	2	TRUE	0.00445077	24.9911	tryptophan	Known	Amino acid	7,804
M00054	tryptophan	rs2510595	A	G	A	G	-0.0045	-0.00132347	0.6113	0.600425	FALSE	FALSE	FALSE	EhjLmf	11	106863491	0.87	0.00727152	38965	vat	TRUE	reported	textfile	0.0009	4.989e-07	7355	M00054.metal.pos.txt.gz	TRUE	reported	0dekSg	2	TRUE	0.00338753	24.9932	tryptophan	Known	Amino acid	7,804
M00054	tryptophan	rs2520117	A	G	A	G	0.0045	-0.002484	0.4545	0.459885	FALSE	FALSE	FALSE	EhjLmf	16	26576299	0.77	0.0071476	38965	vat	TRUE	reported	textfile	0.0009	5.056e-07	7355	M00054.metal.pos.txt.gz	TRUE	reported	0dekSg	2	TRUE	0.00338753	24.9932	tryptophan	Known	Amino acid	7,804
M00054	tryptophan	rs2580344	T	C	T	C	0.0044	-0.0080698	0.6238	0.628442	FALSE	FALSE	FALSE	EhjLmf	2	122047352	0.35	0.00735901	38965	vat	TRUE	reported	textfile	0.0009	7.984e-07	7355	M00054.metal.pos.txt.gz	TRUE	reported	0dekSg	2	TRUE	0.00323913	23.8947	tryptophan	Known	Amino acid	7,804
M00054	tryptophan	rs2604365	T	G	T	G	0.0044	-0.00429449	0.6371	0.635066	FALSE	FALSE	FALSE	EhjLmf	8	15614315	0.47	0.00740823	38965	vat	TRUE	reported	textfile	0.0009	1.452e-06	7355	M00054.metal.pos.txt.gz	TRUE	reported	0dekSg	2	TRUE	0.00323913	23.8947	tryptophan	Known	Amino acid	7,804
M00054	tryptophan	rs2658761	T	C	T	C	-0.0048	-0.00136615	0.4343	0.432732	FALSE	FALSE	FALSE	EhjLmf	18	54059039	0.73	0.00716764	38965	vat	TRUE	reported	textfile	0.0009	6.749e-08	7355	M00054.metal.pos.txt.gz	TRUE	reported	0dekSg	2	TRUE	0.00385246	28.4367	tryptophan	Known	Amino acid	7,804
M00054	tryptophan	rs2662269	A	C	A	C	0.0045	0.0075477	0.417	0.406179	FALSE	FALSE	FALSE	EhjLmf	5	98076517	0.37	0.00719737	38965	vat	TRUE	reported	textfile	0.0009	7.116e-07	7355	M00054.metal.pos.txt.gz	TRUE	reported	0dekSg	2	TRUE	0.00338753	24.9932	tryptophan	Known	Amino acid	7,804
M00054	tryptophan	rs2688858	T	C	T	C	0.0043	-0.0126616	0.5742	0.582559	FALSE	FALSE	FALSE	EhjLmf	10	14764993	0.083	0.00722826	38965	vat	TRUE	reported	textfile	0.0009	2.837e-06	7355	M00054.metal.pos.txt.gz	TRUE	reported	0dekSg	2	TRUE	0.00309402	22.821	tryptophan	Known	Amino acid	7,804
M00054	tryptophan	rs2717586	A	G	A	G	0.0043	0.0049186	0.3962	0.39626	FALSE	FALSE	FALSE	EhjLmf	8	143897882	0.35	0.00726049	38965	vat	TRUE	reported	textfile	0.0009	2.314e-06	7355	M00054.metal.pos.txt.gz	TRUE	reported	0dekSg	2	TRUE	0.00309402	22.821	tryptophan	Known	Amino acid	7,804
M00054	tryptophan	rs2722407	A	G	A	G	0.0041	0.00298306	0.587	0.59277	FALSE	FALSE	FALSE	EhjLmf	7	24371586	0.48	0.00722921	38965	vat	TRUE	reported	textfile	0.0009	6.472e-06	7355	M00054.metal.pos.txt.gz	TRUE	reported	0dekSg	2	TRUE	0.00281369	20.7474	tryptophan	Known	Amino acid	7,804
M00054	tryptophan	rs2769419	A	G	A	G	0.004	0.00272461	0.4777	0.473137	FALSE	FALSE	FALSE	EhjLmf	10	117395006	0.74	0.0070825	38965	vat	TRUE	reported	textfile	0.0009	6.163e-06	7355	M00054.metal.pos.txt.gz	TRUE	reported	0dekSg	2	TRUE	0.00267847	19.7477	tryptophan	Known	Amino acid	7,804
M00054	tryptophan	rs2798184	T	C	T	C	-0.0049	-0.00398581	0.4314	0.432014	FALSE	FALSE	FALSE	EhjLmf	1	109096332	0.54	0.00716756	38965	vat	TRUE	reported	textfile	0.0009	6.371e-08	7355	M00054.metal.pos.txt.gz	TRUE	reported	0dekSg	2	TRUE	0.004014	29.6339	tryptophan	Known	Amino acid	7,804
M00054	tryptophan	rs2813760	A	G	A	G	0.0044	0.00484971	0.5775	0.583469	FALSE	FALSE	FALSE	EhjLmf	1	90569361	0.45	0.00720204	38965	vat	TRUE	reported	textfile	0.0009	1.187e-06	7355	M00054.metal.pos.txt.gz	TRUE	reported	0dekSg	2	TRUE	0.00323913	23.8947	tryptophan	Known	Amino acid	7,804
M00054	tryptophan	rs2834164	A	C	A	C	-0.0045	0.00516369	0.5041	0.496427	FALSE	FALSE	FALSE	EhjLmf	21	34621948	0.58	0.00707238	38965	vat	TRUE	reported	textfile	0.0009	4.761e-07	7355	M00054.metal.pos.txt.gz	TRUE	reported	0dekSg	2	TRUE	0.00338753	24.9932	tryptophan	Known	Amino acid	7,804
M00054	tryptophan	rs284191	A	G	A	G	-0.006	-0.00863465	0.615	0.617576	FALSE	FALSE	FALSE	EhjLmf	1	92236048	0.26	0.00731371	38965	vat	TRUE	reported	textfile	0.001	1.973e-09	5592	M00054.metal.pos.txt.gz	TRUE	reported	0dekSg	2	TRUE	0.00639659	35.9871	tryptophan	Known	Amino acid	7,804
M00054	tryptophan	rs2868072	A	G	A	G	0.004	0.0169005	0.4829	0.471451	FALSE	FALSE	FALSE	EhjLmf	15	39605726	0.028	0.00711023	38965	vat	TRUE	reported	textfile	0.0009	9.036e-06	7355	M00054.metal.pos.txt.gz	TRUE	reported	0dekSg	2	TRUE	0.00267847	19.7477	tryptophan	Known	Amino acid	7,804
M00054	tryptophan	rs295142	A	G	A	G	-0.0048	-0.00941295	0.5909	0.59873	FALSE	FALSE	FALSE	EhjLmf	2	201211716	0.17	0.00721525	38965	vat	TRUE	reported	textfile	0.0009	1.538e-07	7355	M00054.metal.pos.txt.gz	TRUE	reported	0dekSg	2	TRUE	0.00385246	28.4367	tryptophan	Known	Amino acid	7,804
M00054	tryptophan	rs2966079	T	C	T	C	-0.0042	-0.0193101	0.5425	0.554103	FALSE	FALSE	FALSE	EhjLmf	16	81511806	0.011	0.00713027	38965	vat	TRUE	reported	textfile	0.0009	2.525e-06	7355	M00054.metal.pos.txt.gz	TRUE	reported	0dekSg	2	TRUE	0.00295221	21.7719	tryptophan	Known	Amino acid	7,804
M00054	tryptophan	rs2970335	A	C	A	C	0.0044	-0.00881854	0.4039	0.414299	FALSE	FALSE	FALSE	EhjLmf	11	14325401	0.32	0.0072193	38965	vat	TRUE	reported	textfile	0.0009	1.023e-06	7355	M00054.metal.pos.txt.gz	TRUE	reported	0dekSg	2	TRUE	0.00323913	23.8947	tryptophan	Known	Amino acid	7,804
M00054	tryptophan	rs2977272	T	C	T	C	0.005	0.0104034	0.341	0.341184	FALSE	FALSE	FALSE	EhjLmf	1	17536952	0.096	0.00746524	38965	vat	TRUE	reported	textfile	0.001	5.733e-07	5592	M00054.metal.pos.txt.gz	TRUE	reported	0dekSg	2	TRUE	0.00445077	24.9911	tryptophan	Known	Amino acid	7,804
M00054	tryptophan	rs33980	C	G	C	G	-0.0077	-0.0154796	0.9071	0.896767	FALSE	TRUE	FALSE	EhjLmf	5	141941993	0.21	0.0117342	38965	vat	TRUE	reported	textfile	0.0017	9.108e-06	7355	M00054.metal.pos.txt.gz	TRUE	reported	0dekSg	2	TRUE	0.00278158	20.51	tryptophan	Known	Amino acid	7,804
M00054	tryptophan	rs341973	T	C	T	C	0.005	-0.00390625	0.493	0.495867	FALSE	FALSE	FALSE	EhjLmf	3	5268162	0.69	0.00710752	38965	vat	TRUE	reported	textfile	0.001	5.733e-07	5592	M00054.metal.pos.txt.gz	TRUE	reported	0dekSg	2	TRUE	0.00445077	24.9911	tryptophan	Known	Amino acid	7,804
M00054	tryptophan	rs3742929	T	C	T	C	-0.0044	-0.0132809	0.512	0.517073	FALSE	FALSE	FALSE	EhjLmf	14	33165182	0.051	0.00709538	38965	vat	TRUE	reported	textfile	0.0009	1.01e-06	7355	M00054.metal.pos.txt.gz	TRUE	reported	0dekSg	2	TRUE	0.00323913	23.8947	tryptophan	Known	Amino acid	7,804
M00054	tryptophan	rs3751181	A	G	A	G	0.0041	0.000999594	0.6085	0.605766	FALSE	FALSE	FALSE	EhjLmf	12	125626535	0.86	0.00726906	38965	vat	TRUE	reported	textfile	0.0009	5.185e-06	7355	M00054.metal.pos.txt.gz	TRUE	reported	0dekSg	2	TRUE	0.00281369	20.7474	tryptophan	Known	Amino acid	7,804
M00054	tryptophan	rs3772343	A	C	A	C	0.028	-0.00603581	0.987	0.971574	FALSE	FALSE	FALSE	EhjLmf	3	1273716	0.84	0.0212505	38965	vat	TRUE	reported	textfile	0.006	3.061e-06	5592	M00054.metal.pos.txt.gz	TRUE	reported	0dekSg	2	TRUE	0.00387934	21.77	tryptophan	Known	Amino acid	7,804
M00054	tryptophan	rs3773729	T	C	T	C	0.004	-0.018853	0.6291	0.622859	FALSE	FALSE	FALSE	EhjLmf	3	53204845	0.022	0.00733952	38965	vat	TRUE	reported	textfile	0.0009	8.571e-06	7355	M00054.metal.pos.txt.gz	TRUE	reported	0dekSg	2	TRUE	0.00267847	19.7477	tryptophan	Known	Amino acid	7,804
M00054	tryptophan	rs3780494	T	C	T	C	-0.023	-0.0505149	0.9855	0.982014	FALSE	FALSE	FALSE	EhjLmf	9	33126224	0.098	0.0266695	38965	vat	TRUE	reported	textfile	0.0051	7.022e-06	7355	M00054.metal.pos.txt.gz	TRUE	reported	0dekSg	2	TRUE	0.00275761	20.3328	tryptophan	Known	Amino acid	7,804
M00054	tryptophan	rs38271	A	G	A	G	-0.0051	0.00584156	0.5925	0.59038	FALSE	FALSE	FALSE	EhjLmf	7	14307031	0.55	0.00729848	38965	vat	TRUE	reported	textfile	0.0009	1.185e-08	7355	M00054.metal.pos.txt.gz	TRUE	reported	0dekSg	2	TRUE	0.00434691	32.1024	tryptophan	Known	Amino acid	7,804
M00054	tryptophan	rs3851229	T	C	T	C	0.0045	-0.00720097	0.43	0.421157	FALSE	FALSE	FALSE	EhjLmf	6	111854660	0.3	0.00719747	38965	vat	TRUE	reported	textfile	0.0009	4.497e-07	7355	M00054.metal.pos.txt.gz	TRUE	reported	0dekSg	2	TRUE	0.00338753	24.9932	tryptophan	Known	Amino acid	7,804
M00054	tryptophan	rs3927971	T	C	T	C	0.0042	0.00451684	0.5178	0.50882	FALSE	FALSE	FALSE	EhjLmf	2	8776102	0.51	0.00707891	38965	vat	TRUE	reported	textfile	0.0009	8.977e-06	7355	M00054.metal.pos.txt.gz	TRUE	reported	0dekSg	2	TRUE	0.00295221	21.7719	tryptophan	Known	Amino acid	7,804
M00054	tryptophan	rs4063769	T	C	T	C	-0.0043	-0.00649946	0.5301	0.539068	FALSE	FALSE	FALSE	EhjLmf	2	132731387	0.31	0.00710797	38965	vat	TRUE	reported	textfile	0.0009	1.297e-06	7355	M00054.metal.pos.txt.gz	TRUE	reported	0dekSg	2	TRUE	0.00309402	22.821	tryptophan	Known	Amino acid	7,804
M00054	tryptophan	rs4144737	A	G	A	G	0.004	-0.0037525	0.5818	0.565086	FALSE	FALSE	FALSE	EhjLmf	8	130761182	0.64	0.00714959	38965	vat	TRUE	reported	textfile	0.0009	9.859e-06	7355	M00054.metal.pos.txt.gz	TRUE	reported	0dekSg	2	TRUE	0.00267847	19.7477	tryptophan	Known	Amino acid	7,804
M00054	tryptophan	rs42162	T	C	T	C	0.004	-0.00258941	0.5492	0.548923	FALSE	FALSE	FALSE	EhjLmf	7	106475927	0.7	0.00711472	38965	vat	TRUE	reported	textfile	0.0009	8.217e-06	7355	M00054.metal.pos.txt.gz	TRUE	reported	0dekSg	2	TRUE	0.00267847	19.7477	tryptophan	Known	Amino acid	7,804
M00054	tryptophan	rs428185	T	C	T	C	-0.0045	0.00271879	0.5851	0.572394	FALSE	FALSE	FALSE	EhjLmf	14	48321936	0.8	0.0071748	38965	vat	TRUE	reported	textfile	0.0009	6.254e-07	7355	M00054.metal.pos.txt.gz	TRUE	reported	0dekSg	2	TRUE	0.00338753	24.9932	tryptophan	Known	Amino acid	7,804
M00054	tryptophan	rs4306882	T	G	T	G	-0.0057	-0.006524	0.6153	0.610746	FALSE	FALSE	FALSE	EhjLmf	3	21062584	0.29	0.00724857	38965	vat	TRUE	reported	textfile	0.0009	2.52e-10	7355	M00054.metal.pos.txt.gz	TRUE	reported	0dekSg	2	TRUE	0.005424	40.1002	tryptophan	Known	Amino acid	7,804
M00054	tryptophan	rs430727	T	C	T	C	0.0041	0.0170956	0.4628	0.441371	FALSE	FALSE	FALSE	EhjLmf	3	41128564	0.0098	0.00711476	38965	vat	TRUE	reported	textfile	0.0009	5.128e-06	7355	M00054.metal.pos.txt.gz	TRUE	reported	0dekSg	2	TRUE	0.00281369	20.7474	tryptophan	Known	Amino acid	7,804
M00054	tryptophan	rs4356783	C	G	C	G	-0.0041	0.00392467	0.5863	0.587054	FALSE	TRUE	FALSE	EhjLmf	3	25004834	0.65	0.0072124	38965	vat	TRUE	reported	textfile	0.0009	6.746e-06	7355	M00054.metal.pos.txt.gz	TRUE	reported	0dekSg	2	TRUE	0.00281369	20.7474	tryptophan	Known	Amino acid	7,804
M00054	tryptophan	rs4611118	A	G	A	G	-0.0044	-0.00382287	0.609	0.613115	FALSE	FALSE	FALSE	EhjLmf	10	122395120	0.8	0.00726037	38965	vat	TRUE	reported	textfile	0.0009	9.406e-07	7355	M00054.metal.pos.txt.gz	TRUE	reported	0dekSg	2	TRUE	0.00323913	23.8947	tryptophan	Known	Amino acid	7,804
M00054	tryptophan	rs4615256	A	G	A	G	0.0049	0.0123903	0.5327	0.527453	FALSE	FALSE	FALSE	EhjLmf	5	62700867	0.026	0.00711154	38965	vat	TRUE	reported	textfile	0.0009	4.988e-08	7355	M00054.metal.pos.txt.gz	TRUE	reported	0dekSg	2	TRUE	0.004014	29.6339	tryptophan	Known	Amino acid	7,804
M00054	tryptophan	rs4684599	T	C	T	C	-0.0042	0.00790709	0.6319	0.626569	FALSE	FALSE	FALSE	EhjLmf	3	8626572	0.29	0.00731755	38965	vat	TRUE	reported	textfile	0.0009	2.889e-06	7355	M00054.metal.pos.txt.gz	TRUE	reported	0dekSg	2	TRUE	0.00295221	21.7719	tryptophan	Known	Amino acid	7,804
M00054	tryptophan	rs4686980	T	C	T	C	0.005	0.00349088	0.361	0.359896	FALSE	FALSE	FALSE	EhjLmf	3	188302851	0.76	0.00746265	38965	vat	TRUE	reported	textfile	0.001	5.733e-07	5592	M00054.metal.pos.txt.gz	TRUE	reported	0dekSg	2	TRUE	0.00445077	24.9911	tryptophan	Known	Amino acid	7,804
M00054	tryptophan	rs4695289	A	G	A	G	-0.0045	0.00793644	0.3489	0.348358	FALSE	FALSE	FALSE	EhjLmf	4	43965710	0.38	0.00766794	38965	vat	TRUE	reported	textfile	0.0009	7.948e-07	7355	M00054.metal.pos.txt.gz	TRUE	reported	0dekSg	2	TRUE	0.00338753	24.9932	tryptophan	Known	Amino acid	7,804
M00054	tryptophan	rs4702007	A	G	A	G	-0.0041	-0.00501428	0.3929	0.389063	FALSE	FALSE	FALSE	EhjLmf	5	14006306	0.64	0.00724543	38965	vat	TRUE	reported	textfile	0.0009	6.109e-06	7355	M00054.metal.pos.txt.gz	TRUE	reported	0dekSg	2	TRUE	0.00281369	20.7474	tryptophan	Known	Amino acid	7,804
M00054	tryptophan	rs4751282	T	C	T	C	0.0045	0.00954244	0.5421	0.55284	FALSE	FALSE	FALSE	EhjLmf	10	129164681	0.15	0.00716576	38965	vat	TRUE	reported	textfile	0.0009	7.405e-07	7355	M00054.metal.pos.txt.gz	TRUE	reported	0dekSg	2	TRUE	0.00338753	24.9932	tryptophan	Known	Amino acid	7,804
M00054	tryptophan	rs4755291	A	G	A	G	-0.0041	-0.00211087	0.4644	0.4624	FALSE	FALSE	FALSE	EhjLmf	11	44821921	0.83	0.00711392	38965	vat	TRUE	reported	textfile	0.0009	5.253e-06	7355	M00054.metal.pos.txt.gz	TRUE	reported	0dekSg	2	TRUE	0.00281369	20.7474	tryptophan	Known	Amino acid	7,804
M00054	tryptophan	rs4849291	C	G	C	G	0.0041	0.0138804	0.6092	0.603517	FALSE	TRUE	FALSE	EhjLmf	2	114594099	0.058	0.00725559	38965	vat	TRUE	reported	textfile	0.0009	5.933e-06	7355	M00054.metal.pos.txt.gz	TRUE	reported	0dekSg	2	TRUE	0.00281369	20.7474	tryptophan	Known	Amino acid	7,804
M00054	tryptophan	rs4870304	A	G	A	G	0.0041	-0.000860563	0.5823	0.57428	FALSE	FALSE	FALSE	EhjLmf	6	154991843	0.99	0.00715271	38965	vat	TRUE	reported	textfile	0.0009	8.313e-06	7355	M00054.metal.pos.txt.gz	TRUE	reported	0dekSg	2	TRUE	0.00281369	20.7474	tryptophan	Known	Amino acid	7,804
M00054	tryptophan	rs4880888	A	G	A	G	-0.0046	-0.00411662	0.4785	0.48735	FALSE	FALSE	FALSE	EhjLmf	10	1661627	0.64	0.00704609	38965	vat	TRUE	reported	textfile	0.0009	3.243e-07	7355	M00054.metal.pos.txt.gz	TRUE	reported	0dekSg	2	TRUE	0.00353923	26.1164	tryptophan	Known	Amino acid	7,804
M00054	tryptophan	rs4926571	T	C	T	C	-0.0048	0.00801895	0.5231	0.525388	FALSE	FALSE	FALSE	EhjLmf	1	53096614	0.27	0.00716316	38965	vat	TRUE	reported	textfile	0.0009	9.025e-08	7355	M00054.metal.pos.txt.gz	TRUE	reported	0dekSg	2	TRUE	0.00385246	28.4367	tryptophan	Known	Amino acid	7,804
M00054	tryptophan	rs4958379	A	G	A	G	-0.005	-0.00126556	0.433	0.433228	FALSE	FALSE	FALSE	EhjLmf	5	154010041	0.87	0.00716986	38965	vat	TRUE	reported	textfile	0.0009	2.176e-08	7355	M00054.metal.pos.txt.gz	TRUE	reported	0dekSg	2	TRUE	0.00417882	30.8558	tryptophan	Known	Amino acid	7,804
M00054	tryptophan	rs4972588	A	G	A	G	-0.0046	-0.00745746	0.5138	0.509417	FALSE	FALSE	FALSE	EhjLmf	2	174444590	0.22	0.00704242	38965	vat	TRUE	reported	textfile	0.0009	3.744e-07	7355	M00054.metal.pos.txt.gz	TRUE	reported	0dekSg	2	TRUE	0.00353923	26.1164	tryptophan	Known	Amino acid	7,804
M00054	tryptophan	rs4989308	A	G	A	G	-0.0045	0.00744255	0.3746	0.383226	FALSE	FALSE	FALSE	EhjLmf	4	115289204	0.35	0.00728364	38965	vat	TRUE	reported	textfile	0.0009	8.432e-07	7355	M00054.metal.pos.txt.gz	TRUE	reported	0dekSg	2	TRUE	0.00338753	24.9932	tryptophan	Known	Amino acid	7,804
M00054	tryptophan	rs502654	T	C	T	C	-0.0046	-0.00380516	0.559	0.550423	FALSE	FALSE	FALSE	EhjLmf	1	31061501	0.69	0.00715276	38965	vat	TRUE	reported	textfile	0.0009	2.597e-07	7355	M00054.metal.pos.txt.gz	TRUE	reported	0dekSg	2	TRUE	0.00353923	26.1164	tryptophan	Known	Amino acid	7,804
M00054	tryptophan	rs575257	A	G	A	G	-0.0042	-0.00182551	0.6005	0.602543	FALSE	FALSE	FALSE	EhjLmf	11	78869070	0.87	0.00724598	38965	vat	TRUE	reported	textfile	0.0009	3.511e-06	7355	M00054.metal.pos.txt.gz	TRUE	reported	0dekSg	2	TRUE	0.00295221	21.7719	tryptophan	Known	Amino acid	7,804
M00054	tryptophan	rs5997110	T	C	T	C	-0.005	-0.00981892	0.523	0.518039	FALSE	FALSE	FALSE	EhjLmf	22	27036505	0.26	0.00710922	38965	vat	TRUE	reported	textfile	0.001	5.733e-07	5592	M00054.metal.pos.txt.gz	TRUE	reported	0dekSg	2	TRUE	0.00445077	24.9911	tryptophan	Known	Amino acid	7,804
M00054	tryptophan	rs6001129	T	C	T	C	-0.009	0.00716346	0.134	0.135082	FALSE	FALSE	FALSE	EhjLmf	22	22506340	0.69	0.0104283	38965	vat	TRUE	reported	textfile	0.002	6.795e-06	5592	M00054.metal.pos.txt.gz	TRUE	reported	0dekSg	2	TRUE	0.00360818	20.2428	tryptophan	Known	Amino acid	7,804
M00054	tryptophan	rs603446	T	C	T	C	0.0051	-0.00532544	0.4448	0.446587	FALSE	FALSE	FALSE	EhjLmf	11	116654435	0.66	0.0071137	38965	vat	TRUE	reported	textfile	0.0009	1.383e-08	7355	M00054.metal.pos.txt.gz	TRUE	reported	0dekSg	2	TRUE	0.00434691	32.1024	tryptophan	Known	Amino acid	7,804
M00054	tryptophan	rs6077611	T	G	T	G	-0.0041	-0.00027285	0.4794	0.465689	FALSE	FALSE	FALSE	EhjLmf	20	9893691	0.8	0.00712184	38965	vat	TRUE	reported	textfile	0.0009	5.321e-06	7355	M00054.metal.pos.txt.gz	TRUE	reported	0dekSg	2	TRUE	0.00281369	20.7474	tryptophan	Known	Amino acid	7,804
M00054	tryptophan	rs6110544	T	C	T	C	0.004	0.00418127	0.4394	0.4394	FALSE	FALSE	FALSE	EhjLmf	20	15166775	0.4	0.00720574	38965	vat	TRUE	reported	textfile	0.0009	7.011e-06	7355	M00054.metal.pos.txt.gz	TRUE	reported	0dekSg	2	TRUE	0.00267847	19.7477	tryptophan	Known	Amino acid	7,804
M00054	tryptophan	rs6130271	T	C	T	C	-0.004	0.00437903	0.5352	0.529895	FALSE	FALSE	FALSE	EhjLmf	20	41612425	0.65	0.00713731	38965	vat	TRUE	reported	textfile	0.0009	7.398e-06	7355	M00054.metal.pos.txt.gz	TRUE	reported	0dekSg	2	TRUE	0.00267847	19.7477	tryptophan	Known	Amino acid	7,804
M00054	tryptophan	rs6435723	T	C	T	C	-0.008	0.00258327	0.8977	0.897135	FALSE	FALSE	FALSE	EhjLmf	2	213580723	0.87	0.0119102	38965	vat	TRUE	reported	textfile	0.0018	6.907e-06	7355	M00054.metal.pos.txt.gz	TRUE	reported	0dekSg	2	TRUE	0.00267847	19.7477	tryptophan	Known	Amino acid	7,804
M00054	tryptophan	rs6454864	T	C	T	C	0.004	-0.00103319	0.3705	0.359614	FALSE	FALSE	FALSE	EhjLmf	6	92234894	0.96	0.00734268	38965	vat	TRUE	reported	textfile	0.0009	8.872e-06	7355	M00054.metal.pos.txt.gz	TRUE	reported	0dekSg	2	TRUE	0.00267847	19.7477	tryptophan	Known	Amino acid	7,804
M00054	tryptophan	rs6480970	A	G	A	G	-0.0049	-0.00349674	0.6159	0.603619	FALSE	FALSE	FALSE	EhjLmf	10	54568664	0.72	0.00725132	38965	vat	TRUE	reported	textfile	0.0009	4.287e-08	7355	M00054.metal.pos.txt.gz	TRUE	reported	0dekSg	2	TRUE	0.004014	29.6339	tryptophan	Known	Amino acid	7,804
M00054	tryptophan	rs6517254	T	C	T	C	-0.0042	-0.0146597	0.3971	0.396879	FALSE	FALSE	FALSE	EhjLmf	21	36080290	0.079	0.00728428	38965	vat	TRUE	reported	textfile	0.0009	3.119e-06	7355	M00054.metal.pos.txt.gz	TRUE	reported	0dekSg	2	TRUE	0.00295221	21.7719	tryptophan	Known	Amino acid	7,804
M00054	tryptophan	rs6534667	C	G	C	G	-0.0043	0.0164356	0.4186	0.406006	FALSE	TRUE	FALSE	EhjLmf	4	129066488	0.045	0.00722737	38965	vat	TRUE	reported	textfile	0.0009	1.491e-06	7355	M00054.metal.pos.txt.gz	TRUE	reported	0dekSg	2	TRUE	0.00309402	22.821	tryptophan	Known	Amino acid	7,804
M00054	tryptophan	rs6537156	T	C	T	C	0.004	0.0108711	0.4485	0.442042	FALSE	FALSE	FALSE	EhjLmf	4	139067202	0.11	0.00713386	38965	vat	TRUE	reported	textfile	0.0009	8.091e-06	7355	M00054.metal.pos.txt.gz	TRUE	reported	0dekSg	2	TRUE	0.00267847	19.7477	tryptophan	Known	Amino acid	7,804
M00054	tryptophan	rs6586235	A	C	A	C	0.0043	0.0047456	0.4598	0.46374	FALSE	FALSE	FALSE	EhjLmf	21	43174436	0.64	0.00716494	38965	vat	TRUE	reported	textfile	0.0009	1.622e-06	7355	M00054.metal.pos.txt.gz	TRUE	reported	0dekSg	2	TRUE	0.00309402	22.821	tryptophan	Known	Amino acid	7,804
M00054	tryptophan	rs6685230	T	C	T	C	-0.0042	0.00196254	0.3976	0.405052	FALSE	FALSE	FALSE	EhjLmf	1	168368154	0.91	0.00757958	38965	vat	TRUE	reported	textfile	0.0009	7.78e-06	7355	M00054.metal.pos.txt.gz	TRUE	reported	0dekSg	2	TRUE	0.00295221	21.7719	tryptophan	Known	Amino acid	7,804
M00054	tryptophan	rs6730726	A	G	A	G	-0.004	-0.00546418	0.5312	0.537366	FALSE	FALSE	FALSE	EhjLmf	2	205154353	0.35	0.00709001	38965	vat	TRUE	reported	textfile	0.0009	7.167e-06	7355	M00054.metal.pos.txt.gz	TRUE	reported	0dekSg	2	TRUE	0.00267847	19.7477	tryptophan	Known	Amino acid	7,804
M00054	tryptophan	rs6747650	A	G	A	G	-0.0041	-0.00692294	0.5825	0.587551	FALSE	FALSE	FALSE	EhjLmf	2	3451507	0.21	0.00716265	38965	vat	TRUE	reported	textfile	0.0009	4.362e-06	7355	M00054.metal.pos.txt.gz	TRUE	reported	0dekSg	2	TRUE	0.00281369	20.7474	tryptophan	Known	Amino acid	7,804
M00054	tryptophan	rs6759991	T	G	T	G	0.0076	-0.0146431	0.8623	0.840745	FALSE	FALSE	FALSE	EhjLmf	2	75696816	0.11	0.00972566	38965	vat	TRUE	reported	textfile	0.0016	2.521e-06	7355	M00054.metal.pos.txt.gz	TRUE	reported	0dekSg	2	TRUE	0.00305826	22.5564	tryptophan	Known	Amino acid	7,804
M00054	tryptophan	rs6819555	A	G	A	G	-0.0043	-0.00217173	0.5862	0.588042	FALSE	FALSE	FALSE	EhjLmf	4	27342170	0.98	0.00723906	38965	vat	TRUE	reported	textfile	0.0009	3.693e-06	7355	M00054.metal.pos.txt.gz	TRUE	reported	0dekSg	2	TRUE	0.00309402	22.821	tryptophan	Known	Amino acid	7,804
M00054	tryptophan	rs682359	T	G	T	G	0.0044	0.0156067	0.5812	0.58229	FALSE	FALSE	FALSE	EhjLmf	15	42426833	0.028	0.00721397	38965	vat	TRUE	reported	textfile	0.0009	6.54e-07	7355	M00054.metal.pos.txt.gz	TRUE	reported	0dekSg	2	TRUE	0.00323913	23.8947	tryptophan	Known	Amino acid	7,804
M00054	tryptophan	rs6826247	T	C	T	C	0.0048	-0.00802728	0.5071	0.507734	FALSE	FALSE	FALSE	EhjLmf	4	161635568	0.42	0.00708704	38965	vat	TRUE	reported	textfile	0.0009	8.797e-08	7355	M00054.metal.pos.txt.gz	TRUE	reported	0dekSg	2	TRUE	0.00385246	28.4367	tryptophan	Known	Amino acid	7,804
M00054	tryptophan	rs688627	T	C	T	C	0.0042	-0.0102999	0.5878	0.590205	FALSE	FALSE	FALSE	EhjLmf	1	44048283	0.12	0.00718443	38965	vat	TRUE	reported	textfile	0.0009	3.615e-06	7355	M00054.metal.pos.txt.gz	TRUE	reported	0dekSg	2	TRUE	0.00295221	21.7719	tryptophan	Known	Amino acid	7,804
M00054	tryptophan	rs6910731	A	G	A	G	0.0041	0.00054993	0.4497	0.438662	FALSE	FALSE	FALSE	EhjLmf	6	23415462	0.79	0.00716068	38965	vat	TRUE	reported	textfile	0.0009	6.679e-06	7355	M00054.metal.pos.txt.gz	TRUE	reported	0dekSg	2	TRUE	0.00281369	20.7474	tryptophan	Known	Amino acid	7,804
M00054	tryptophan	rs6935961	A	G	A	G	-0.0056	0.0015887	0.5578	0.555467	FALSE	FALSE	FALSE	EhjLmf	6	125636350	0.91	0.00711049	38965	vat	TRUE	reported	textfile	0.0009	3.753e-10	7355	M00054.metal.pos.txt.gz	TRUE	reported	0dekSg	2	TRUE	0.00523635	38.7055	tryptophan	Known	Amino acid	7,804
M00054	tryptophan	rs699856	T	C	T	C	0.004	-0.0137165	0.3661	0.368268	FALSE	FALSE	FALSE	EhjLmf	1	75089136	0.067	0.00734775	38965	vat	TRUE	reported	textfile	0.0009	8.012e-06	7355	M00054.metal.pos.txt.gz	TRUE	reported	0dekSg	2	TRUE	0.00267847	19.7477	tryptophan	Known	Amino acid	7,804
M00054	tryptophan	rs7006068	T	C	T	C	0.0045	0.00668698	0.6264	0.623756	FALSE	FALSE	FALSE	EhjLmf	8	142656636	0.35	0.00731397	38965	vat	TRUE	reported	textfile	0.0009	4.801e-07	7355	M00054.metal.pos.txt.gz	TRUE	reported	0dekSg	2	TRUE	0.00338753	24.9932	tryptophan	Known	Amino acid	7,804
M00054	tryptophan	rs7009696	T	C	T	C	0.0041	0.00440443	0.6243	0.620666	FALSE	FALSE	FALSE	EhjLmf	8	72731717	0.62	0.00731276	38965	vat	TRUE	reported	textfile	0.0009	6.166e-06	7355	M00054.metal.pos.txt.gz	TRUE	reported	0dekSg	2	TRUE	0.00281369	20.7474	tryptophan	Known	Amino acid	7,804
M00054	tryptophan	rs710580	A	C	A	C	-0.005	0.000646151	0.3566	0.37236	FALSE	FALSE	FALSE	EhjLmf	3	189809163	0.8	0.00731289	38965	vat	TRUE	reported	textfile	0.0009	3.574e-08	7355	M00054.metal.pos.txt.gz	TRUE	reported	0dekSg	2	TRUE	0.00417882	30.8558	tryptophan	Known	Amino acid	7,804
M00054	tryptophan	rs7109477	A	G	A	G	-0.0047	-0.00969935	0.4588	0.449762	FALSE	FALSE	FALSE	EhjLmf	11	21413780	0.24	0.00711096	38965	vat	TRUE	reported	textfile	0.0009	1.887e-07	7355	M00054.metal.pos.txt.gz	TRUE	reported	0dekSg	2	TRUE	0.0036942	27.2642	tryptophan	Known	Amino acid	7,804
M00054	tryptophan	rs719564	A	G	A	G	0.0044	-0.00597885	0.6101	0.63305	FALSE	FALSE	FALSE	EhjLmf	2	242101368	0.37	0.00730965	38965	vat	TRUE	reported	textfile	0.0009	1.276e-06	7355	M00054.metal.pos.txt.gz	TRUE	reported	0dekSg	2	TRUE	0.00323913	23.8947	tryptophan	Known	Amino acid	7,804
M00054	tryptophan	rs7198470	T	C	T	C	0.004	0.0131331	0.6081	0.610817	FALSE	FALSE	FALSE	EhjLmf	16	87061782	0.088	0.00733323	38965	vat	TRUE	reported	textfile	0.0009	9.003e-06	7355	M00054.metal.pos.txt.gz	TRUE	reported	0dekSg	2	TRUE	0.00267847	19.7477	tryptophan	Known	Amino acid	7,804
M00054	tryptophan	rs7230740	A	C	A	C	0.0044	0.00350128	0.6655	0.667344	FALSE	FALSE	FALSE	EhjLmf	18	3636288	0.44	0.00747036	38965	vat	TRUE	reported	textfile	0.0009	1.559e-06	7355	M00054.metal.pos.txt.gz	TRUE	reported	0dekSg	2	TRUE	0.00323913	23.8947	tryptophan	Known	Amino acid	7,804
M00054	tryptophan	rs7246393	A	G	A	G	0.0043	0.00609844	0.5222	0.520752	FALSE	FALSE	FALSE	EhjLmf	19	23388805	0.49	0.00708793	38965	vat	TRUE	reported	textfile	0.0009	1.554e-06	7355	M00054.metal.pos.txt.gz	TRUE	reported	0dekSg	2	TRUE	0.00309402	22.821	tryptophan	Known	Amino acid	7,804
M00054	tryptophan	rs7463805	T	C	T	C	-0.0053	-0.00636819	0.5213	0.511346	FALSE	FALSE	FALSE	EhjLmf	8	110753672	0.28	0.00710661	38965	vat	TRUE	reported	textfile	0.0009	4.596e-09	7355	M00054.metal.pos.txt.gz	TRUE	reported	0dekSg	2	TRUE	0.0046929	34.6696	tryptophan	Known	Amino acid	7,804
M00054	tryptophan	rs7505177	T	G	T	G	-0.0043	1.33274e-05	0.4132	0.42396	FALSE	FALSE	FALSE	EhjLmf	18	75220892	0.8	0.00719572	38965	vat	TRUE	reported	textfile	0.0009	5.859e-06	7355	M00054.metal.pos.txt.gz	TRUE	reported	0dekSg	2	TRUE	0.00309402	22.821	tryptophan	Known	Amino acid	7,804
M00054	tryptophan	rs7584842	T	C	T	C	-0.005	0.00153024	0.5377	0.54905	FALSE	FALSE	FALSE	EhjLmf	2	11756260	1	0.00716945	38965	vat	TRUE	reported	textfile	0.0009	4.15e-08	7355	M00054.metal.pos.txt.gz	TRUE	reported	0dekSg	2	TRUE	0.00417882	30.8558	tryptophan	Known	Amino acid	7,804
M00054	tryptophan	rs7594598	A	C	A	C	0.004	-0.00629749	0.4257	0.430766	FALSE	FALSE	FALSE	EhjLmf	2	31026603	0.68	0.00717155	38965	vat	TRUE	reported	textfile	0.0009	9.497e-06	7355	M00054.metal.pos.txt.gz	TRUE	reported	0dekSg	2	TRUE	0.00267847	19.7477	tryptophan	Known	Amino acid	7,804
M00054	tryptophan	rs7638383	A	G	A	G	0.0047	0.0154628	0.3984	0.399034	FALSE	FALSE	FALSE	EhjLmf	3	4994341	0.015	0.00722035	38965	vat	TRUE	reported	textfile	0.0009	1.641e-07	7355	M00054.metal.pos.txt.gz	TRUE	reported	0dekSg	2	TRUE	0.0036942	27.2642	tryptophan	Known	Amino acid	7,804
M00054	tryptophan	rs7810390	A	G	A	G	-0.0045	0.00487032	0.5928	0.583817	FALSE	FALSE	FALSE	EhjLmf	7	82662097	0.45	0.0072221	38965	vat	TRUE	reported	textfile	0.0009	5.611e-07	7355	M00054.metal.pos.txt.gz	TRUE	reported	0dekSg	2	TRUE	0.00338753	24.9932	tryptophan	Known	Amino acid	7,804
M00054	tryptophan	rs7843149	T	C	T	C	-0.0041	-0.00304258	0.3896	0.389018	FALSE	FALSE	FALSE	EhjLmf	8	91474961	0.58	0.00729398	38965	vat	TRUE	reported	textfile	0.0009	6.554e-06	7355	M00054.metal.pos.txt.gz	TRUE	reported	0dekSg	2	TRUE	0.00281369	20.7474	tryptophan	Known	Amino acid	7,804
M00054	tryptophan	rs8006663	A	G	A	G	-0.0046	-0.00130637	0.4556	0.464687	FALSE	FALSE	FALSE	EhjLmf	14	69171003	0.61	0.00721399	38965	vat	TRUE	reported	textfile	0.0009	3.016e-07	7355	M00054.metal.pos.txt.gz	TRUE	reported	0dekSg	2	TRUE	0.00353923	26.1164	tryptophan	Known	Amino acid	7,804
M00054	tryptophan	rs8021242	T	C	T	C	0.0049	-0.00338025	0.5899	0.584762	FALSE	FALSE	FALSE	EhjLmf	14	22398968	0.6	0.00720165	38965	vat	TRUE	reported	textfile	0.0009	5.183e-08	7355	M00054.metal.pos.txt.gz	TRUE	reported	0dekSg	2	TRUE	0.004014	29.6339	tryptophan	Known	Amino acid	7,804
M00054	tryptophan	rs8046426	A	T	A	T	0.004	-0.00916532	0.3703	0.362967	FALSE	TRUE	FALSE	EhjLmf	16	7232302	0.18	0.00739524	38965	vat	TRUE	reported	textfile	0.0009	8.082e-06	7355	M00054.metal.pos.txt.gz	TRUE	reported	0dekSg	2	TRUE	0.00267847	19.7477	tryptophan	Known	Amino acid	7,804
M00054	tryptophan	rs8088963	A	G	A	G	0.0044	0.00445837	0.6387	0.631826	FALSE	FALSE	FALSE	EhjLmf	18	59047314	0.62	0.00734247	38965	vat	TRUE	reported	textfile	0.0009	8.287e-07	7355	M00054.metal.pos.txt.gz	TRUE	reported	0dekSg	2	TRUE	0.00323913	23.8947	tryptophan	Known	Amino acid	7,804
M00054	tryptophan	rs8110890	T	G	T	G	0.0045	0.00444174	0.4741	0.478617	FALSE	FALSE	FALSE	EhjLmf	19	19848485	0.4	0.00715987	38965	vat	TRUE	reported	textfile	0.0009	7.505e-07	7355	M00054.metal.pos.txt.gz	TRUE	reported	0dekSg	2	TRUE	0.00338753	24.9932	tryptophan	Known	Amino acid	7,804
M00054	tryptophan	rs860916	A	G	A	G	-0.0047	0.00255055	0.4232	0.420937	FALSE	FALSE	FALSE	EhjLmf	18	60665539	0.74	0.00719563	38965	vat	TRUE	reported	textfile	0.0009	1.512e-07	7355	M00054.metal.pos.txt.gz	TRUE	reported	0dekSg	2	TRUE	0.0036942	27.2642	tryptophan	Known	Amino acid	7,804
M00054	tryptophan	rs875184	T	C	T	C	-0.0041	-0.00214447	0.403	0.408577	FALSE	FALSE	FALSE	EhjLmf	5	170124362	0.46	0.00727287	38965	vat	TRUE	reported	textfile	0.0009	5.689e-06	7355	M00054.metal.pos.txt.gz	TRUE	reported	0dekSg	2	TRUE	0.00281369	20.7474	tryptophan	Known	Amino acid	7,804
M00054	tryptophan	rs875283	A	G	A	G	-0.0043	-0.00220452	0.4896	0.488923	FALSE	FALSE	FALSE	EhjLmf	19	51767485	0.89	0.00713541	38965	vat	TRUE	reported	textfile	0.0009	2.341e-06	7355	M00054.metal.pos.txt.gz	TRUE	reported	0dekSg	2	TRUE	0.00309402	22.821	tryptophan	Known	Amino acid	7,804
M00054	tryptophan	rs881562	T	G	T	G	0.0044	-0.00752258	0.4978	0.506685	FALSE	FALSE	FALSE	EhjLmf	16	7760884	0.24	0.00720313	38965	vat	TRUE	reported	textfile	0.0009	1.451e-06	7355	M00054.metal.pos.txt.gz	TRUE	reported	0dekSg	2	TRUE	0.00323913	23.8947	tryptophan	Known	Amino acid	7,804
M00054	tryptophan	rs893922	A	G	A	G	0.0042	0.00162036	0.366	0.364448	FALSE	FALSE	FALSE	EhjLmf	9	112060144	0.95	0.00738469	38965	vat	TRUE	reported	textfile	0.0009	3.945e-06	7355	M00054.metal.pos.txt.gz	TRUE	reported	0dekSg	2	TRUE	0.00295221	21.7719	tryptophan	Known	Amino acid	7,804
M00054	tryptophan	rs915281	T	C	T	C	-0.0041	-0.00384721	0.5076	0.502178	FALSE	FALSE	FALSE	EhjLmf	9	119967963	0.54	0.00706379	38965	vat	TRUE	reported	textfile	0.0009	4.423e-06	7355	M00054.metal.pos.txt.gz	TRUE	reported	0dekSg	2	TRUE	0.00281369	20.7474	tryptophan	Known	Amino acid	7,804
M00054	tryptophan	rs928963	A	C	A	C	0.0042	-0.00482608	0.3985	0.401358	FALSE	FALSE	FALSE	EhjLmf	16	13616231	0.54	0.00729119	38965	vat	TRUE	reported	textfile	0.0009	3.622e-06	7355	M00054.metal.pos.txt.gz	TRUE	reported	0dekSg	2	TRUE	0.00295221	21.7719	tryptophan	Known	Amino acid	7,804
M00054	tryptophan	rs9315440	A	G	A	G	0.0048	0.00340156	0.5843	0.577482	FALSE	FALSE	FALSE	EhjLmf	13	37293989	0.96	0.00715777	38965	vat	TRUE	reported	textfile	0.0009	6.712e-08	7355	M00054.metal.pos.txt.gz	TRUE	reported	0dekSg	2	TRUE	0.00385246	28.4367	tryptophan	Known	Amino acid	7,804
M00054	tryptophan	rs9330454	A	G	A	G	-0.0066	0.017194	0.4006	0.435593	FALSE	FALSE	FALSE	EhjLmf	9	92515514	0.019	0.00722626	38965	vat	TRUE	reported	textfile	0.0015	6.044e-06	7355	M00054.metal.pos.txt.gz	TRUE	reported	0dekSg	2	TRUE	0.00262531	19.3547	tryptophan	Known	Amino acid	7,804
M00054	tryptophan	rs937382	T	C	T	C	-0.0046	-0.00800759	0.4466	0.448753	FALSE	FALSE	FALSE	EhjLmf	4	189971532	0.22	0.00708698	38965	vat	TRUE	reported	textfile	0.0009	2.312e-07	7355	M00054.metal.pos.txt.gz	TRUE	reported	0dekSg	2	TRUE	0.00353923	26.1164	tryptophan	Known	Amino acid	7,804
M00054	tryptophan	rs938040	T	C	T	C	0.0074	0.0235481	0.107	0.112998	FALSE	FALSE	FALSE	EhjLmf	10	65738183	0.017	0.0112008	38965	vat	TRUE	reported	textfile	0.0017	9.124e-06	7355	M00054.metal.pos.txt.gz	TRUE	reported	0dekSg	2	TRUE	0.0025696	18.9429	tryptophan	Known	Amino acid	7,804
M00054	tryptophan	rs9464137	A	C	A	C	0.0041	0.0146917	0.5592	0.566086	FALSE	FALSE	FALSE	EhjLmf	6	54669826	0.024	0.00712607	38965	vat	TRUE	reported	textfile	0.0009	4.445e-06	7355	M00054.metal.pos.txt.gz	TRUE	reported	0dekSg	2	TRUE	0.00281369	20.7474	tryptophan	Known	Amino acid	7,804
M00054	tryptophan	rs9511152	A	G	A	G	-0.005	-0.00507135	0.559	0.583233	FALSE	FALSE	FALSE	EhjLmf	13	19596767	0.49	0.00719627	38965	vat	TRUE	reported	textfile	0.0009	2.985e-08	7355	M00054.metal.pos.txt.gz	TRUE	reported	0dekSg	2	TRUE	0.00417882	30.8558	tryptophan	Known	Amino acid	7,804
M00054	tryptophan	rs9517869	T	C	T	C	-0.0046	0.00171215	0.3661	0.365864	FALSE	FALSE	FALSE	EhjLmf	13	100398242	0.96	0.00735908	38965	vat	TRUE	reported	textfile	0.0009	3.457e-07	7355	M00054.metal.pos.txt.gz	TRUE	reported	0dekSg	2	TRUE	0.00353923	26.1164	tryptophan	Known	Amino acid	7,804
M00054	tryptophan	rs9523030	T	G	T	G	0.0043	-0.00839519	0.6269	0.62466	FALSE	FALSE	FALSE	EhjLmf	13	91262300	0.48	0.00751929	38965	vat	TRUE	reported	textfile	0.0009	5.647e-06	7355	M00054.metal.pos.txt.gz	TRUE	reported	0dekSg	2	TRUE	0.00309402	22.821	tryptophan	Known	Amino acid	7,804
M00054	tryptophan	rs9541214	T	C	T	C	-0.0042	-0.00765071	0.653	0.657291	FALSE	FALSE	FALSE	EhjLmf	13	35112824	0.27	0.00752395	38965	vat	TRUE	reported	textfile	0.0009	3.797e-06	7355	M00054.metal.pos.txt.gz	TRUE	reported	0dekSg	2	TRUE	0.00295221	21.7719	tryptophan	Known	Amino acid	7,804
M00054	tryptophan	rs9543391	T	G	T	G	0.0041	-0.0204917	0.3993	0.406841	FALSE	FALSE	FALSE	EhjLmf	13	74115140	0.004	0.00728342	38965	vat	TRUE	reported	textfile	0.0009	6.39e-06	7355	M00054.metal.pos.txt.gz	TRUE	reported	0dekSg	2	TRUE	0.00281369	20.7474	tryptophan	Known	Amino acid	7,804
M00054	tryptophan	rs9610322	A	G	A	G	-0.0043	-0.00983759	0.5195	0.529188	FALSE	FALSE	FALSE	EhjLmf	22	35980173	0.17	0.00716798	38965	vat	TRUE	reported	textfile	0.0009	1.119e-06	7355	M00054.metal.pos.txt.gz	TRUE	reported	0dekSg	2	TRUE	0.00309402	22.821	tryptophan	Known	Amino acid	7,804
M00054	tryptophan	rs9646527	A	T	A	T	0.004	0.00671736	0.3795	0.379776	FALSE	TRUE	FALSE	EhjLmf	18	24749737	0.46	0.00731159	38965	vat	TRUE	reported	textfile	0.0009	9.002e-06	7355	M00054.metal.pos.txt.gz	TRUE	reported	0dekSg	2	TRUE	0.00267847	19.7477	tryptophan	Known	Amino acid	7,804
M00054	tryptophan	rs9649963	T	C	T	C	0.0041	0.00165272	0.634	0.632835	FALSE	FALSE	FALSE	EhjLmf	8	131697816	0.95	0.00738623	38965	vat	TRUE	reported	textfile	0.0009	5.841e-06	7355	M00054.metal.pos.txt.gz	TRUE	reported	0dekSg	2	TRUE	0.00281369	20.7474	tryptophan	Known	Amino acid	7,804
M00054	tryptophan	rs972459	T	C	T	C	0.005	0.00502342	0.5787	0.589817	FALSE	FALSE	FALSE	EhjLmf	3	191855497	0.47	0.00717612	38965	vat	TRUE	reported	textfile	0.0009	1.969e-08	7355	M00054.metal.pos.txt.gz	TRUE	reported	0dekSg	2	TRUE	0.00417882	30.8558	tryptophan	Known	Amino acid	7,804
M00054	tryptophan	rs9878578	A	G	A	G	0.0041	0.000155518	0.6016	0.596544	FALSE	FALSE	FALSE	EhjLmf	3	8645666	0.93	0.00718878	38965	vat	TRUE	reported	textfile	0.0009	5.323e-06	7355	M00054.metal.pos.txt.gz	TRUE	reported	0dekSg	2	TRUE	0.00281369	20.7474	tryptophan	Known	Amino acid	7,804
M00054	tryptophan	rs993927	T	G	T	G	0.0042	0.0129053	0.3773	0.373029	FALSE	FALSE	FALSE	EhjLmf	18	50101294	0.058	0.00737639	38965	vat	TRUE	reported	textfile	0.0009	2.636e-06	7355	M00054.metal.pos.txt.gz	TRUE	reported	0dekSg	2	TRUE	0.00295221	21.7719	tryptophan	Known	Amino acid	7,804
M00054	tryptophan	rs9948912	A	G	A	G	0.004	0.00472534	0.3616	0.356119	FALSE	FALSE	FALSE	EhjLmf	18	34853641	0.51	0.00743261	38965	vat	TRUE	reported	textfile	0.0009	9.579e-06	7355	M00054.metal.pos.txt.gz	TRUE	reported	0dekSg	2	TRUE	0.00267847	19.7477	tryptophan	Known	Amino acid	7,804
M00054	tryptophan	rs9950125	A	G	A	G	-0.004	-0.00743169	0.4521	0.450944	FALSE	FALSE	FALSE	EhjLmf	18	50548544	0.18	0.00711208	38965	vat	TRUE	reported	textfile	0.0009	7.715e-06	7355	M00054.metal.pos.txt.gz	TRUE	reported	0dekSg	2	TRUE	0.00267847	19.7477	tryptophan	Known	Amino acid	7,804
M00054	tryptophan	rs9989564	A	G	A	G	-0.0042	0.00713077	0.5142	0.529653	FALSE	FALSE	FALSE	EhjLmf	18	41305359	0.46	0.00710869	38965	vat	TRUE	reported	textfile	0.0009	3.095e-06	7355	M00054.metal.pos.txt.gz	TRUE	reported	0dekSg	2	TRUE	0.00295221	21.7719	tryptophan	Known	Amino acid	7,804
M00059	histidine	rs1527683	T	C	T	C	0.0061	0.00626145	0.8	0.778546	FALSE	FALSE	FALSE	CrnpeU	1	74822937	0.49	0.00847476	38965	vat	TRUE	reported	textfile	0.0013	2.168e-06	7355	M00059.metal.pos.txt.gz	TRUE	reported	wAa8tO	2	TRUE	0.00298464	22.0118	histidine	Known	Amino acid	7,804
M00059	histidine	rs16868246	C	G	C	G	0.0097	0.00940896	0.2113	0.207442	FALSE	TRUE	FALSE	CrnpeU	4	9978305	0.28	0.00873922	38965	vat	TRUE	reported	textfile	0.0013	1.778e-14	7355	M00059.metal.pos.txt.gz	TRUE	reported	wAa8tO	2	TRUE	0.00751275	55.6594	histidine	Known	Amino acid	7,804
M00059	histidine	rs2176664	T	C	T	C	-0.0059	0.00291414	0.2846	0.285759	FALSE	FALSE	FALSE	CrnpeU	17	12519871	0.73	0.007924	38965	vat	TRUE	reported	textfile	0.0012	2.027e-06	7355	M00059.metal.pos.txt.gz	TRUE	reported	wAa8tO	2	TRUE	0.00327592	24.167	histidine	Known	Amino acid	7,804
M00059	histidine	rs4288369	C	G	C	G	-0.0453	0.0315324	0.0134	0.0134162	FALSE	TRUE	FALSE	CrnpeU	8	78666725	0.27	0.0305819	38965	vat	TRUE	reported	textfile	0.0102	9.307e-06	1762	M00059.metal.pos.txt.gz	TRUE	reported	wAa8tO	2	TRUE	0.0110702	19.7017	histidine	Known	Amino acid	7,804
M00059	histidine	rs4768741	C	G	C	G	-0.015	0.0241317	0.9153	0.908186	FALSE	TRUE	FALSE	CrnpeU	12	47070105	0.041	0.0125093	38965	vat	TRUE	reported	textfile	0.0032	3.524e-06	1762	M00059.metal.pos.txt.gz	TRUE	reported	wAa8tO	2	TRUE	0.0123167	21.9477	histidine	Known	Amino acid	7,804
M00059	histidine	rs7014133	A	G	A	G	-0.0561	-0.0574947	0.0119	0.009398	FALSE	FALSE	FALSE	CrnpeU	8	131832502	0.089	0.0373418	38965	vat	TRUE	reported	textfile	0.0109	2.739e-07	1762	M00059.metal.pos.txt.gz	TRUE	reported	wAa8tO	2	TRUE	0.0148111	26.4594	histidine	Known	Amino acid	7,804
M00059	histidine	rs715	T	C	T	C	0.0059	0.00998651	0.7135	0.690853	FALSE	FALSE	FALSE	CrnpeU	2	211543055	0.1	0.007671	38965	vat	TRUE	reported	textfile	0.0012	1.651e-06	7355	M00059.metal.pos.txt.gz	TRUE	reported	wAa8tO	2	TRUE	0.00327592	24.167	histidine	Known	Amino acid	7,804
M00060	leucine	rs10004285	A	G	A	G	0.005	-0.00401033	0.374	0.382467	FALSE	FALSE	FALSE	4QVqlv	4	59559715	0.49	0.00729548	38965	vat	TRUE	reported	textfile	0.001	5.733e-07	5589	M00060.metal.pos.txt.gz	TRUE	reported	Zff3Nb	2	TRUE	0.00445315	24.9911	leucine	Known	Amino acid	7,799
M00060	leucine	rs1003887	T	C	T	C	-0.005	-0.00955906	0.651	0.647725	FALSE	FALSE	FALSE	4QVqlv	19	17927400	0.25	0.00742163	38965	vat	TRUE	reported	textfile	0.001	5.733e-07	5589	M00060.metal.pos.txt.gz	TRUE	reported	Zff3Nb	2	TRUE	0.00445315	24.9911	leucine	Known	Amino acid	7,799
M00060	leucine	rs10190188	T	C	T	C	0.005	-0.0019078	0.662	0.660738	FALSE	FALSE	FALSE	4QVqlv	2	49894154	0.65	0.00748931	38965	vat	TRUE	reported	textfile	0.001	5.733e-07	5589	M00060.metal.pos.txt.gz	TRUE	reported	Zff3Nb	2	TRUE	0.00445315	24.9911	leucine	Known	Amino acid	7,799
M00060	leucine	rs1025466	T	C	T	C	-0.0041	0.0075657	0.4062	0.411128	FALSE	FALSE	FALSE	4QVqlv	5	159333536	0.48	0.00733341	38965	vat	TRUE	reported	textfile	0.0009	6.253e-06	7351	M00060.metal.pos.txt.gz	TRUE	reported	Zff3Nb	2	TRUE	0.00281522	20.7474	leucine	Known	Amino acid	7,799
M00060	leucine	rs10258601	A	G	A	G	0.0044	0.00506522	0.4382	0.451194	FALSE	FALSE	FALSE	4QVqlv	7	51371109	0.5	0.00710927	38965	vat	TRUE	reported	textfile	0.0009	6.734e-07	7351	M00060.metal.pos.txt.gz	TRUE	reported	Zff3Nb	2	TRUE	0.00324089	23.8947	leucine	Known	Amino acid	7,799
M00060	leucine	rs1038555	T	C	T	C	-0.004	0.00532706	0.4023	0.401436	FALSE	FALSE	FALSE	4QVqlv	6	153671375	0.46	0.00724202	38965	vat	TRUE	reported	textfile	0.0009	7.988e-06	7351	M00060.metal.pos.txt.gz	TRUE	reported	Zff3Nb	2	TRUE	0.00267993	19.7477	leucine	Known	Amino acid	7,799
M00060	leucine	rs1043991	T	C	T	C	0.0048	-0.0112815	0.6375	0.626558	FALSE	FALSE	FALSE	4QVqlv	9	111892999	0.15	0.00729528	38965	vat	TRUE	reported	textfile	0.0009	8.333e-08	7351	M00060.metal.pos.txt.gz	TRUE	reported	Zff3Nb	2	TRUE	0.00385455	28.4367	leucine	Known	Amino acid	7,799
M00060	leucine	rs10487377	A	G	A	G	0.0046	-0.0137692	0.5764	0.595558	FALSE	FALSE	FALSE	4QVqlv	7	117460254	0.098	0.00723299	38965	vat	TRUE	reported	textfile	0.0009	4.091e-07	7351	M00060.metal.pos.txt.gz	TRUE	reported	Zff3Nb	2	TRUE	0.00354114	26.1163	leucine	Known	Amino acid	7,799
M00060	leucine	rs10500907	A	G	A	G	0.0042	0.000736304	0.3597	0.364234	FALSE	FALSE	FALSE	4QVqlv	11	21415127	0.91	0.00737673	38965	vat	TRUE	reported	textfile	0.0009	3.547e-06	7351	M00060.metal.pos.txt.gz	TRUE	reported	Zff3Nb	2	TRUE	0.00295381	21.7719	leucine	Known	Amino acid	7,799
M00060	leucine	rs10736117	A	G	A	G	-0.004	-0.000607781	0.6265	0.609973	FALSE	FALSE	FALSE	4QVqlv	10	83051527	0.9	0.00733107	38965	vat	TRUE	reported	textfile	0.0009	8.497e-06	7351	M00060.metal.pos.txt.gz	TRUE	reported	Zff3Nb	2	TRUE	0.00267993	19.7477	leucine	Known	Amino acid	7,799
M00060	leucine	rs10763843	A	G	A	G	-0.0042	-0.00144278	0.4283	0.420228	FALSE	FALSE	FALSE	4QVqlv	10	31158591	0.49	0.00715957	38965	vat	TRUE	reported	textfile	0.0009	3.451e-06	7351	M00060.metal.pos.txt.gz	TRUE	reported	Zff3Nb	2	TRUE	0.00295381	21.7719	leucine	Known	Amino acid	7,799
M00060	leucine	rs10763940	A	G	A	G	0.0048	0.00264156	0.3654	0.37404	FALSE	FALSE	FALSE	4QVqlv	10	33751360	0.78	0.00734459	38965	vat	TRUE	reported	textfile	0.0009	1.174e-07	7351	M00060.metal.pos.txt.gz	TRUE	reported	Zff3Nb	2	TRUE	0.00385455	28.4367	leucine	Known	Amino acid	7,799
M00060	leucine	rs10798580	A	G	A	G	-0.0042	0.00888416	0.4216	0.42096	FALSE	FALSE	FALSE	4QVqlv	1	177864554	0.23	0.00721775	38965	vat	TRUE	reported	textfile	0.0009	3.64e-06	7351	M00060.metal.pos.txt.gz	TRUE	reported	Zff3Nb	2	TRUE	0.00295381	21.7719	leucine	Known	Amino acid	7,799
M00060	leucine	rs10810580	T	C	T	C	0.0046	-0.006206	0.5583	0.548763	FALSE	FALSE	FALSE	4QVqlv	9	16629923	0.39	0.00712382	38965	vat	TRUE	reported	textfile	0.0009	3.282e-07	7351	M00060.metal.pos.txt.gz	TRUE	reported	Zff3Nb	2	TRUE	0.00354114	26.1163	leucine	Known	Amino acid	7,799
M00060	leucine	rs10828678	A	G	A	G	0.004	-0.000105591	0.5105	0.514428	FALSE	FALSE	FALSE	4QVqlv	10	24880712	0.87	0.00710755	38965	vat	TRUE	reported	textfile	0.0009	7.202e-06	7351	M00060.metal.pos.txt.gz	TRUE	reported	Zff3Nb	2	TRUE	0.00267993	19.7477	leucine	Known	Amino acid	7,799
M00060	leucine	rs10887020	T	C	T	C	0.004	0.00295341	0.5133	0.513403	FALSE	FALSE	FALSE	4QVqlv	10	123663288	0.85	0.00709705	38965	vat	TRUE	reported	textfile	0.0009	7.289e-06	7351	M00060.metal.pos.txt.gz	TRUE	reported	Zff3Nb	2	TRUE	0.00267993	19.7477	leucine	Known	Amino acid	7,799
M00060	leucine	rs10911251	A	C	A	C	-0.0047	-0.000434283	0.5759	0.561963	FALSE	FALSE	FALSE	4QVqlv	1	183081194	0.98	0.00709149	38965	vat	TRUE	reported	textfile	0.0009	1.584e-07	7351	M00060.metal.pos.txt.gz	TRUE	reported	Zff3Nb	2	TRUE	0.00369621	27.2642	leucine	Known	Amino acid	7,799
M00060	leucine	rs10923016	A	G	A	G	0.0053	-0.0056636	0.6191	0.622259	FALSE	FALSE	FALSE	4QVqlv	1	88516267	0.51	0.00728047	38965	vat	TRUE	reported	textfile	0.0009	2.88e-09	7351	M00060.metal.pos.txt.gz	TRUE	reported	Zff3Nb	2	TRUE	0.00469544	34.6696	leucine	Known	Amino acid	7,799
M00060	leucine	rs10937762	A	G	A	G	0.0044	0.00334262	0.5674	0.553859	FALSE	FALSE	FALSE	4QVqlv	4	6918679	0.73	0.00716352	38965	vat	TRUE	reported	textfile	0.0009	1.528e-06	7351	M00060.metal.pos.txt.gz	TRUE	reported	Zff3Nb	2	TRUE	0.00324089	23.8947	leucine	Known	Amino acid	7,799
M00060	leucine	rs10954411	A	T	A	T	0.0043	0.00027764	0.3772	0.362116	FALSE	TRUE	FALSE	4QVqlv	7	132841506	0.89	0.00740874	38965	vat	TRUE	reported	textfile	0.0009	1.809e-06	7351	M00060.metal.pos.txt.gz	TRUE	reported	Zff3Nb	2	TRUE	0.0030957	22.8209	leucine	Known	Amino acid	7,799
M00060	leucine	rs10973683	A	C	A	C	-0.0041	-0.00576708	0.4002	0.407393	FALSE	FALSE	FALSE	4QVqlv	9	38151268	0.41	0.0071951	38965	vat	TRUE	reported	textfile	0.0009	6.541e-06	7351	M00060.metal.pos.txt.gz	TRUE	reported	Zff3Nb	2	TRUE	0.00281522	20.7474	leucine	Known	Amino acid	7,799
M00060	leucine	rs11007082	T	G	T	G	0.0043	-0.00536791	0.3779	0.37971	FALSE	FALSE	FALSE	4QVqlv	10	19090565	0.26	0.00727088	38965	vat	TRUE	reported	textfile	0.0009	1.842e-06	7351	M00060.metal.pos.txt.gz	TRUE	reported	Zff3Nb	2	TRUE	0.0030957	22.8209	leucine	Known	Amino acid	7,799
M00060	leucine	rs1104999	T	C	T	C	0.0041	0.00238855	0.4822	0.484286	FALSE	FALSE	FALSE	4QVqlv	9	119981095	0.66	0.00704218	38965	vat	TRUE	reported	textfile	0.0009	3.51e-06	7351	M00060.metal.pos.txt.gz	TRUE	reported	Zff3Nb	2	TRUE	0.00281522	20.7474	leucine	Known	Amino acid	7,799
M00060	leucine	rs11117808	A	C	A	C	0.004	-0.00427334	0.4457	0.452769	FALSE	FALSE	FALSE	4QVqlv	1	217396792	0.57	0.0071176	38965	vat	TRUE	reported	textfile	0.0009	8.398e-06	7351	M00060.metal.pos.txt.gz	TRUE	reported	Zff3Nb	2	TRUE	0.00267993	19.7477	leucine	Known	Amino acid	7,799
M00060	leucine	rs11124743	A	G	A	G	0.0043	-0.0154278	0.6354	0.631083	FALSE	FALSE	FALSE	4QVqlv	2	40725639	0.016	0.00734973	38965	vat	TRUE	reported	textfile	0.0009	1.91e-06	7351	M00060.metal.pos.txt.gz	TRUE	reported	Zff3Nb	2	TRUE	0.0030957	22.8209	leucine	Known	Amino acid	7,799
M00060	leucine	rs11144511	T	C	T	C	-0.0042	0.00993154	0.4497	0.463473	FALSE	FALSE	FALSE	4QVqlv	9	78218231	0.17	0.00755445	38965	vat	TRUE	reported	textfile	0.0009	8.417e-06	7351	M00060.metal.pos.txt.gz	TRUE	reported	Zff3Nb	2	TRUE	0.00295381	21.7719	leucine	Known	Amino acid	7,799
M00060	leucine	rs11183620	A	G	A	G	0.0041	-0.00659844	0.4676	0.471915	FALSE	FALSE	FALSE	4QVqlv	12	47212370	0.41	0.00715997	38965	vat	TRUE	reported	textfile	0.0009	4.681e-06	7351	M00060.metal.pos.txt.gz	TRUE	reported	Zff3Nb	2	TRUE	0.00281522	20.7474	leucine	Known	Amino acid	7,799
M00060	leucine	rs11203041	A	G	A	G	-0.0043	0.00418935	0.4458	0.446812	FALSE	FALSE	FALSE	4QVqlv	10	90988886	0.75	0.00712024	38965	vat	TRUE	reported	textfile	0.0009	1.953e-06	7351	M00060.metal.pos.txt.gz	TRUE	reported	Zff3Nb	2	TRUE	0.0030957	22.8209	leucine	Known	Amino acid	7,799
M00060	leucine	rs11578928	A	C	A	C	0.0041	0.00140577	0.4246	0.425798	FALSE	FALSE	FALSE	4QVqlv	1	84926750	0.66	0.00727504	38965	vat	TRUE	reported	textfile	0.0009	4.748e-06	7351	M00060.metal.pos.txt.gz	TRUE	reported	Zff3Nb	2	TRUE	0.00281522	20.7474	leucine	Known	Amino acid	7,799
M00060	leucine	rs11657125	T	C	T	C	0.0041	0.0134021	0.5604	0.563883	FALSE	FALSE	FALSE	4QVqlv	17	66767551	0.09	0.0071377	38965	vat	TRUE	reported	textfile	0.0009	5.71e-06	7351	M00060.metal.pos.txt.gz	TRUE	reported	Zff3Nb	2	TRUE	0.00281522	20.7474	leucine	Known	Amino acid	7,799
M00060	leucine	rs11868948	A	G	A	G	-0.0042	-0.00713857	0.6435	0.636475	FALSE	FALSE	FALSE	4QVqlv	17	10214042	0.32	0.00738032	38965	vat	TRUE	reported	textfile	0.0009	4.628e-06	7351	M00060.metal.pos.txt.gz	TRUE	reported	Zff3Nb	2	TRUE	0.00295381	21.7719	leucine	Known	Amino acid	7,799
M00060	leucine	rs11952637	A	G	A	G	0.0043	0.0106579	0.4212	0.409817	FALSE	FALSE	FALSE	4QVqlv	5	108490168	0.11	0.00718554	38965	vat	TRUE	reported	textfile	0.0009	4.313e-06	7351	M00060.metal.pos.txt.gz	TRUE	reported	Zff3Nb	2	TRUE	0.0030957	22.8209	leucine	Known	Amino acid	7,799
M00060	leucine	rs11988092	T	C	T	C	-0.0046	0.00798624	0.6185	0.626455	FALSE	FALSE	FALSE	4QVqlv	8	85654878	0.3	0.00734996	38965	vat	TRUE	reported	textfile	0.0009	3.287e-07	7351	M00060.metal.pos.txt.gz	TRUE	reported	Zff3Nb	2	TRUE	0.00354114	26.1163	leucine	Known	Amino acid	7,799
M00060	leucine	rs11999261	A	T	A	T	-0.0087	0.00486558	0.0943	0.092553	FALSE	TRUE	FALSE	4QVqlv	9	107764475	0.61	0.0121935	38965	vat	TRUE	reported	textfile	0.0017	6.559e-07	7351	M00060.metal.pos.txt.gz	TRUE	reported	Zff3Nb	2	TRUE	0.00355017	26.1832	leucine	Known	Amino acid	7,799
M00060	leucine	rs12047618	T	G	T	G	0.0046	0.00463867	0.3271	0.319942	FALSE	FALSE	FALSE	4QVqlv	1	203084008	0.56	0.0076318	38965	vat	TRUE	reported	textfile	0.0009	4.25e-07	7351	M00060.metal.pos.txt.gz	TRUE	reported	Zff3Nb	2	TRUE	0.00354114	26.1163	leucine	Known	Amino acid	7,799
M00060	leucine	rs12196614	A	T	A	T	0.0107	0.00217889	0.9386	0.923441	FALSE	TRUE	FALSE	4QVqlv	6	50050935	0.98	0.0134115	38965	vat	TRUE	reported	textfile	0.0024	6.418e-06	7351	M00060.metal.pos.txt.gz	TRUE	reported	Zff3Nb	2	TRUE	0.00269666	19.8713	leucine	Known	Amino acid	7,799
M00060	leucine	rs12344504	T	C	T	C	-0.004	-0.0082432	0.5957	0.586594	FALSE	FALSE	FALSE	4QVqlv	9	19848467	0.18	0.00720152	38965	vat	TRUE	reported	textfile	0.0009	6.704e-06	7351	M00060.metal.pos.txt.gz	TRUE	reported	Zff3Nb	2	TRUE	0.00267993	19.7477	leucine	Known	Amino acid	7,799
M00060	leucine	rs12468540	A	G	A	G	0.0041	0.00505206	0.5563	0.551299	FALSE	FALSE	FALSE	4QVqlv	2	35448317	0.62	0.00711782	38965	vat	TRUE	reported	textfile	0.0009	5.758e-06	7351	M00060.metal.pos.txt.gz	TRUE	reported	Zff3Nb	2	TRUE	0.00281522	20.7474	leucine	Known	Amino acid	7,799
M00060	leucine	rs12498703	A	G	A	G	-0.0042	0.00340134	0.5998	0.589642	FALSE	FALSE	FALSE	4QVqlv	4	155854976	0.62	0.00722373	38965	vat	TRUE	reported	textfile	0.0009	2.86e-06	7351	M00060.metal.pos.txt.gz	TRUE	reported	Zff3Nb	2	TRUE	0.00295381	21.7719	leucine	Known	Amino acid	7,799
M00060	leucine	rs12517096	A	G	A	G	0.0041	0.00389669	0.422	0.413303	FALSE	FALSE	FALSE	4QVqlv	5	119624944	0.84	0.00722537	38965	vat	TRUE	reported	textfile	0.0009	8.406e-06	7351	M00060.metal.pos.txt.gz	TRUE	reported	Zff3Nb	2	TRUE	0.00281522	20.7474	leucine	Known	Amino acid	7,799
M00060	leucine	rs12612007	A	G	A	G	0.0044	-0.00944079	0.3461	0.343344	FALSE	FALSE	FALSE	4QVqlv	2	107870934	0.39	0.00741708	38965	vat	TRUE	reported	textfile	0.0009	1.202e-06	7351	M00060.metal.pos.txt.gz	TRUE	reported	Zff3Nb	2	TRUE	0.00324089	23.8947	leucine	Known	Amino acid	7,799
M00060	leucine	rs1278312	T	C	T	C	-0.0042	0.0118905	0.4008	0.404699	FALSE	FALSE	FALSE	4QVqlv	10	127814203	0.064	0.00723164	38965	vat	TRUE	reported	textfile	0.0009	2.867e-06	7351	M00060.metal.pos.txt.gz	TRUE	reported	Zff3Nb	2	TRUE	0.00295381	21.7719	leucine	Known	Amino acid	7,799
M00060	leucine	rs1292666	T	C	T	C	0.0045	0.00473236	0.4667	0.461732	FALSE	FALSE	FALSE	4QVqlv	1	10908412	0.56	0.00713667	38965	vat	TRUE	reported	textfile	0.0009	6.441e-07	7351	M00060.metal.pos.txt.gz	TRUE	reported	Zff3Nb	2	TRUE	0.00338937	24.9932	leucine	Known	Amino acid	7,799
M00060	leucine	rs13130810	T	C	T	C	0.004	-0.00206918	0.4401	0.432156	FALSE	FALSE	FALSE	4QVqlv	4	177147696	0.68	0.00715418	38965	vat	TRUE	reported	textfile	0.0009	7.791e-06	7351	M00060.metal.pos.txt.gz	TRUE	reported	Zff3Nb	2	TRUE	0.00267993	19.7477	leucine	Known	Amino acid	7,799
M00060	leucine	rs13147572	A	G	A	G	-0.0047	-0.0104132	0.5809	0.586077	FALSE	FALSE	FALSE	4QVqlv	4	18293144	0.093	0.00722613	38965	vat	TRUE	reported	textfile	0.0009	1.99e-07	7351	M00060.metal.pos.txt.gz	TRUE	reported	Zff3Nb	2	TRUE	0.00369621	27.2642	leucine	Known	Amino acid	7,799
M00060	leucine	rs13165077	A	G	A	G	0.0041	0.0082224	0.3821	0.369683	FALSE	FALSE	FALSE	4QVqlv	5	120806354	0.26	0.00736457	38965	vat	TRUE	reported	textfile	0.0009	8.983e-06	7351	M00060.metal.pos.txt.gz	TRUE	reported	Zff3Nb	2	TRUE	0.00281522	20.7474	leucine	Known	Amino acid	7,799
M00060	leucine	rs1334318	A	G	A	G	0.0044	-0.0034667	0.3572	0.369229	FALSE	FALSE	FALSE	4QVqlv	6	97079610	0.92	0.00738859	38965	vat	TRUE	reported	textfile	0.0009	1.008e-06	7351	M00060.metal.pos.txt.gz	TRUE	reported	Zff3Nb	2	TRUE	0.00324089	23.8947	leucine	Known	Amino acid	7,799
M00060	leucine	rs1360820	A	G	A	G	-0.0042	0.0025033	0.4963	0.518946	FALSE	FALSE	FALSE	4QVqlv	13	93554207	0.51	0.00711375	38965	vat	TRUE	reported	textfile	0.0009	2.154e-06	7351	M00060.metal.pos.txt.gz	TRUE	reported	Zff3Nb	2	TRUE	0.00295381	21.7719	leucine	Known	Amino acid	7,799
M00060	leucine	rs1368532	T	C	T	C	-0.004	-0.00801486	0.3842	0.37859	FALSE	FALSE	FALSE	4QVqlv	10	127280375	0.14	0.00727973	38965	vat	TRUE	reported	textfile	0.0009	8.855e-06	7351	M00060.metal.pos.txt.gz	TRUE	reported	Zff3Nb	2	TRUE	0.00267993	19.7477	leucine	Known	Amino acid	7,799
M00060	leucine	rs1428203	T	G	T	G	0.0045	0.00529499	0.4117	0.416258	FALSE	FALSE	FALSE	4QVqlv	5	24164613	0.56	0.00724487	38965	vat	TRUE	reported	textfile	0.0009	5.513e-07	7351	M00060.metal.pos.txt.gz	TRUE	reported	Zff3Nb	2	TRUE	0.00338937	24.9932	leucine	Known	Amino acid	7,799
M00060	leucine	rs1440581	T	C	T	C	-0.0081	0.00105574	0.4592	0.46719	FALSE	FALSE	FALSE	4QVqlv	4	89226422	0.57	0.0070843	38965	vat	TRUE	reported	textfile	0.0009	1.441e-19	7351	M00060.metal.pos.txt.gz	TRUE	reported	Zff3Nb	2	TRUE	0.0108988	80.978	leucine	Known	Amino acid	7,799
M00060	leucine	rs1444212	A	G	A	G	0.004	0.00455164	0.6413	0.634514	FALSE	FALSE	FALSE	4QVqlv	3	3900591	0.63	0.00735047	38965	vat	TRUE	reported	textfile	0.0009	9.483e-06	7351	M00060.metal.pos.txt.gz	TRUE	reported	Zff3Nb	2	TRUE	0.00267993	19.7477	leucine	Known	Amino acid	7,799
M00060	leucine	rs1463301	T	C	T	C	-0.0049	-0.00866174	0.5742	0.578713	FALSE	FALSE	FALSE	4QVqlv	12	61929312	0.2	0.00719792	38965	vat	TRUE	reported	textfile	0.0009	7.493e-08	7351	M00060.metal.pos.txt.gz	TRUE	reported	Zff3Nb	2	TRUE	0.00401618	29.6339	leucine	Known	Amino acid	7,799
M00060	leucine	rs1519309	T	C	T	C	-0.0043	-0.000242271	0.6543	0.644136	FALSE	FALSE	FALSE	4QVqlv	4	187015089	0.85	0.00741691	38965	vat	TRUE	reported	textfile	0.0009	1.873e-06	7351	M00060.metal.pos.txt.gz	TRUE	reported	Zff3Nb	2	TRUE	0.0030957	22.8209	leucine	Known	Amino acid	7,799
M00060	leucine	rs1541245	T	C	T	C	-0.0048	-0.00479016	0.5318	0.516421	FALSE	FALSE	FALSE	4QVqlv	1	164950128	0.19	0.00712391	38965	vat	TRUE	reported	textfile	0.0009	7.988e-08	7351	M00060.metal.pos.txt.gz	TRUE	reported	Zff3Nb	2	TRUE	0.00385455	28.4367	leucine	Known	Amino acid	7,799
M00060	leucine	rs1558789	A	C	A	C	0.0045	-0.00236274	0.51	0.504365	FALSE	FALSE	FALSE	4QVqlv	12	15168791	0.81	0.00708762	38965	vat	TRUE	reported	textfile	0.0009	3.523e-07	7351	M00060.metal.pos.txt.gz	TRUE	reported	Zff3Nb	2	TRUE	0.00338937	24.9932	leucine	Known	Amino acid	7,799
M00060	leucine	rs1564480	A	G	A	G	0.0045	-0.00922076	0.4765	0.473938	FALSE	FALSE	FALSE	4QVqlv	8	21402658	0.16	0.00708397	38965	vat	TRUE	reported	textfile	0.0009	6.681e-07	7351	M00060.metal.pos.txt.gz	TRUE	reported	Zff3Nb	2	TRUE	0.00338937	24.9932	leucine	Known	Amino acid	7,799
M00060	leucine	rs1654495	A	C	A	C	0.0048	0.00329119	0.5709	0.564123	FALSE	FALSE	FALSE	4QVqlv	19	55501579	0.55	0.00718054	38965	vat	TRUE	reported	textfile	0.0009	1.036e-07	7351	M00060.metal.pos.txt.gz	TRUE	reported	Zff3Nb	2	TRUE	0.00385455	28.4367	leucine	Known	Amino acid	7,799
M00060	leucine	rs167648	A	C	A	C	-0.0041	-0.00233177	0.4439	0.454618	FALSE	FALSE	FALSE	4QVqlv	2	211878255	0.78	0.0071122	38965	vat	TRUE	reported	textfile	0.0009	4.515e-06	7351	M00060.metal.pos.txt.gz	TRUE	reported	Zff3Nb	2	TRUE	0.00281522	20.7474	leucine	Known	Amino acid	7,799
M00060	leucine	rs1677193	A	C	A	C	-0.0044	-0.0154241	0.6122	0.603919	FALSE	FALSE	FALSE	4QVqlv	12	31756155	0.03	0.00729971	38965	vat	TRUE	reported	textfile	0.0009	1.246e-06	7351	M00060.metal.pos.txt.gz	TRUE	reported	Zff3Nb	2	TRUE	0.00324089	23.8947	leucine	Known	Amino acid	7,799
M00060	leucine	rs1705832	T	C	T	C	0.0043	-0.00403072	0.395	0.402566	FALSE	FALSE	FALSE	4QVqlv	3	3201432	0.6	0.00722227	38965	vat	TRUE	reported	textfile	0.0009	1.898e-06	7351	M00060.metal.pos.txt.gz	TRUE	reported	Zff3Nb	2	TRUE	0.0030957	22.8209	leucine	Known	Amino acid	7,799
M00060	leucine	rs17107974	T	C	T	C	-0.0082	0.0179278	0.1068	0.125809	FALSE	FALSE	FALSE	4QVqlv	14	22055136	0.12	0.0107514	38965	vat	TRUE	reported	textfile	0.0017	1.496e-06	7351	M00060.metal.pos.txt.gz	TRUE	reported	Zff3Nb	2	TRUE	0.00315508	23.2601	leucine	Known	Amino acid	7,799
M00060	leucine	rs17173197	T	C	T	C	-0.0044	-0.00231378	0.3872	0.377763	FALSE	FALSE	FALSE	4QVqlv	7	151268920	0.75	0.00734876	38965	vat	TRUE	reported	textfile	0.0009	2.464e-06	7351	M00060.metal.pos.txt.gz	TRUE	reported	Zff3Nb	2	TRUE	0.00324089	23.8947	leucine	Known	Amino acid	7,799
M00060	leucine	rs17238008	T	C	T	C	-0.0115	0.00239739	0.9385	0.934149	FALSE	FALSE	FALSE	4QVqlv	4	59729160	0.77	0.0142966	38965	vat	TRUE	reported	textfile	0.0024	1.425e-06	7351	M00060.metal.pos.txt.gz	TRUE	reported	Zff3Nb	2	TRUE	0.00311367	22.9538	leucine	Known	Amino acid	7,799
M00060	leucine	rs1733198	A	G	A	G	0.0049	-0.00773806	0.6308	0.624495	FALSE	FALSE	FALSE	4QVqlv	3	103602058	0.38	0.00727585	38965	vat	TRUE	reported	textfile	0.0009	7.617e-08	7351	M00060.metal.pos.txt.gz	TRUE	reported	Zff3Nb	2	TRUE	0.00401618	29.6339	leucine	Known	Amino acid	7,799
M00060	leucine	rs174476	T	C	T	C	-0.0042	0.0119816	0.4174	0.410397	FALSE	FALSE	FALSE	4QVqlv	11	61674118	0.12	0.00722403	38965	vat	TRUE	reported	textfile	0.0009	5.703e-06	7351	M00060.metal.pos.txt.gz	TRUE	reported	Zff3Nb	2	TRUE	0.00295381	21.7719	leucine	Known	Amino acid	7,799
M00060	leucine	rs1795964	A	G	A	G	-0.0044	-0.00551695	0.4091	0.421889	FALSE	FALSE	FALSE	4QVqlv	12	122267117	0.53	0.00761219	38965	vat	TRUE	reported	textfile	0.0009	1.978e-06	7351	M00060.metal.pos.txt.gz	TRUE	reported	Zff3Nb	2	TRUE	0.00324089	23.8947	leucine	Known	Amino acid	7,799
M00060	leucine	rs1818106	A	C	A	C	0.005	0.0119474	0.501	0.50165	FALSE	FALSE	FALSE	4QVqlv	11	103913376	0.2	0.00715119	38965	vat	TRUE	reported	textfile	0.001	5.733e-07	5589	M00060.metal.pos.txt.gz	TRUE	reported	Zff3Nb	2	TRUE	0.00445315	24.9911	leucine	Known	Amino acid	7,799
M00060	leucine	rs1822834	C	G	C	G	0.0108	-0.00740742	0.0629	0.071173	FALSE	TRUE	FALSE	4QVqlv	15	58635927	0.38	0.0137492	38965	vat	TRUE	reported	textfile	0.0024	6.594e-06	7351	M00060.metal.pos.txt.gz	TRUE	reported	Zff3Nb	2	TRUE	0.00274716	20.2445	leucine	Known	Amino acid	7,799
M00060	leucine	rs1862710	A	G	A	G	0.0047	0.0109301	0.5489	0.558772	FALSE	FALSE	FALSE	4QVqlv	1	15844057	0.096	0.00709709	38965	vat	TRUE	reported	textfile	0.0009	1.174e-07	7351	M00060.metal.pos.txt.gz	TRUE	reported	Zff3Nb	2	TRUE	0.00369621	27.2642	leucine	Known	Amino acid	7,799
M00060	leucine	rs1871053	A	G	A	G	-0.005	-0.0070388	0.4513	0.446502	FALSE	FALSE	FALSE	4QVqlv	11	88476191	0.25	0.00717807	38965	vat	TRUE	reported	textfile	0.0009	2.401e-08	7351	M00060.metal.pos.txt.gz	TRUE	reported	Zff3Nb	2	TRUE	0.00418108	30.8558	leucine	Known	Amino acid	7,799
M00060	leucine	rs1872800	A	T	A	T	-0.004	-0.00274478	0.6438	0.641127	FALSE	TRUE	FALSE	4QVqlv	8	32108495	0.72	0.00738686	38965	vat	TRUE	reported	textfile	0.0009	8.247e-06	7351	M00060.metal.pos.txt.gz	TRUE	reported	Zff3Nb	2	TRUE	0.00267993	19.7477	leucine	Known	Amino acid	7,799
M00060	leucine	rs1884639	T	C	T	C	0.0047	-0.0151798	0.3865	0.39026	FALSE	FALSE	FALSE	4QVqlv	20	719854	0.15	0.00732885	38965	vat	TRUE	reported	textfile	0.0009	2.316e-07	7351	M00060.metal.pos.txt.gz	TRUE	reported	Zff3Nb	2	TRUE	0.00369621	27.2642	leucine	Known	Amino acid	7,799
M00060	leucine	rs1931001	T	G	T	G	-0.0043	-0.0145897	0.3503	0.349255	FALSE	FALSE	FALSE	4QVqlv	6	132287936	0.072	0.00742108	38965	vat	TRUE	reported	textfile	0.0009	1.622e-06	7351	M00060.metal.pos.txt.gz	TRUE	reported	Zff3Nb	2	TRUE	0.0030957	22.8209	leucine	Known	Amino acid	7,799
M00060	leucine	rs1952935	A	C	A	C	-0.0048	0.0055139	0.5806	0.590383	FALSE	FALSE	FALSE	4QVqlv	14	40859517	0.47	0.00724465	38965	vat	TRUE	reported	textfile	0.0009	1.069e-07	7351	M00060.metal.pos.txt.gz	TRUE	reported	Zff3Nb	2	TRUE	0.00385455	28.4367	leucine	Known	Amino acid	7,799
M00060	leucine	rs1971105	T	G	T	G	-0.0041	-0.00884899	0.4305	0.424671	FALSE	FALSE	FALSE	4QVqlv	2	55055307	0.23	0.00717462	38965	vat	TRUE	reported	textfile	0.0009	6.273e-06	7351	M00060.metal.pos.txt.gz	TRUE	reported	Zff3Nb	2	TRUE	0.00281522	20.7474	leucine	Known	Amino acid	7,799
M00060	leucine	rs1995150	T	C	T	C	0.004	-0.0122856	0.6102	0.625948	FALSE	FALSE	FALSE	4QVqlv	12	30176728	0.087	0.00730726	38965	vat	TRUE	reported	textfile	0.0009	7.838e-06	7351	M00060.metal.pos.txt.gz	TRUE	reported	Zff3Nb	2	TRUE	0.00267993	19.7477	leucine	Known	Amino acid	7,799
M00060	leucine	rs1999120	A	G	A	G	-0.0041	-0.0157597	0.5692	0.567707	FALSE	FALSE	FALSE	4QVqlv	6	158900185	0.043	0.00718133	38965	vat	TRUE	reported	textfile	0.0009	4.039e-06	7351	M00060.metal.pos.txt.gz	TRUE	reported	Zff3Nb	2	TRUE	0.00281522	20.7474	leucine	Known	Amino acid	7,799
M00060	leucine	rs2057435	A	G	A	G	0.0041	-0.00159617	0.535	0.544845	FALSE	FALSE	FALSE	4QVqlv	10	77674635	0.89	0.00711627	38965	vat	TRUE	reported	textfile	0.0009	7.945e-06	7351	M00060.metal.pos.txt.gz	TRUE	reported	Zff3Nb	2	TRUE	0.00281522	20.7474	leucine	Known	Amino acid	7,799
M00060	leucine	rs2060490	T	C	T	C	-0.0044	-0.00299375	0.474	0.475835	FALSE	FALSE	FALSE	4QVqlv	2	178861177	0.65	0.00706674	38965	vat	TRUE	reported	textfile	0.0009	9.103e-07	7351	M00060.metal.pos.txt.gz	TRUE	reported	Zff3Nb	2	TRUE	0.00324089	23.8947	leucine	Known	Amino acid	7,799
M00060	leucine	rs2146498	A	G	A	G	0.004	-0.00470978	0.5787	0.576167	FALSE	FALSE	FALSE	4QVqlv	14	93072269	0.58	0.00725942	38965	vat	TRUE	reported	textfile	0.0009	8.041e-06	7351	M00060.metal.pos.txt.gz	TRUE	reported	Zff3Nb	2	TRUE	0.00267993	19.7477	leucine	Known	Amino acid	7,799
M00060	leucine	rs2273875	C	G	C	G	0.0043	0.000866612	0.37	0.366187	FALSE	TRUE	FALSE	4QVqlv	1	234573357	0.93	0.00730835	38965	vat	TRUE	reported	textfile	0.0009	1.821e-06	7351	M00060.metal.pos.txt.gz	TRUE	reported	Zff3Nb	2	TRUE	0.0030957	22.8209	leucine	Known	Amino acid	7,799
M00060	leucine	rs2285137	T	C	T	C	-0.0108	0.039224	0.9436	0.945826	FALSE	FALSE	FALSE	4QVqlv	22	42980678	0.022	0.016011	38965	vat	TRUE	reported	textfile	0.0024	5.351e-06	7351	M00060.metal.pos.txt.gz	TRUE	reported	Zff3Nb	2	TRUE	0.00274716	20.2445	leucine	Known	Amino acid	7,799
M00060	leucine	rs2302423	A	G	A	G	0.0042	0.00725756	0.55	0.551518	FALSE	FALSE	FALSE	4QVqlv	11	22868937	0.091	0.00710674	38965	vat	TRUE	reported	textfile	0.0009	2.818e-06	7351	M00060.metal.pos.txt.gz	TRUE	reported	Zff3Nb	2	TRUE	0.00295381	21.7719	leucine	Known	Amino acid	7,799
M00060	leucine	rs2357713	T	G	T	G	-0.0042	-0.00348831	0.447	0.450843	FALSE	FALSE	FALSE	4QVqlv	7	13657472	0.58	0.00721712	38965	vat	TRUE	reported	textfile	0.0009	2.999e-06	7351	M00060.metal.pos.txt.gz	TRUE	reported	Zff3Nb	2	TRUE	0.00295381	21.7719	leucine	Known	Amino acid	7,799
M00060	leucine	rs2373642	A	G	A	G	-0.0536	-0.00899467	0.0138	0.040381	FALSE	FALSE	FALSE	4QVqlv	7	149680189	0.5	0.0182953	38965	vat	TRUE	reported	textfile	0.0117	4.722e-06	1762	M00060.metal.pos.txt.gz	TRUE	reported	Zff3Nb	2	TRUE	0.0117709	20.9635	leucine	Known	Amino acid	7,799
M00060	leucine	rs242082	T	C	T	C	0.0048	0.00909367	0.3867	0.389271	FALSE	FALSE	FALSE	4QVqlv	22	33224439	0.15	0.00729604	38965	vat	TRUE	reported	textfile	0.0009	1.383e-07	7351	M00060.metal.pos.txt.gz	TRUE	reported	Zff3Nb	2	TRUE	0.00385455	28.4367	leucine	Known	Amino acid	7,799
M00060	leucine	rs2454043	A	C	A	C	-0.0047	0.00270227	0.588	0.588587	FALSE	FALSE	FALSE	4QVqlv	8	104070255	0.74	0.00721777	38965	vat	TRUE	reported	textfile	0.0009	1.852e-07	7351	M00060.metal.pos.txt.gz	TRUE	reported	Zff3Nb	2	TRUE	0.00369621	27.2642	leucine	Known	Amino acid	7,799
M00060	leucine	rs2465250	A	C	A	C	0.0048	0.000497308	0.5503	0.53684	FALSE	FALSE	FALSE	4QVqlv	4	169357067	0.98	0.00708629	38965	vat	TRUE	reported	textfile	0.0009	7.761e-08	7351	M00060.metal.pos.txt.gz	TRUE	reported	Zff3Nb	2	TRUE	0.00385455	28.4367	leucine	Known	Amino acid	7,799
M00060	leucine	rs2471650	T	C	T	C	-0.0048	-0.0119912	0.5252	0.529544	FALSE	FALSE	FALSE	4QVqlv	12	75578076	0.12	0.00712834	38965	vat	TRUE	reported	textfile	0.0009	1.16e-07	7351	M00060.metal.pos.txt.gz	TRUE	reported	Zff3Nb	2	TRUE	0.00385455	28.4367	leucine	Known	Amino acid	7,799
M00060	leucine	rs2478832	T	C	T	C	-0.0041	-0.000716194	0.3996	0.396031	FALSE	FALSE	FALSE	4QVqlv	10	30346833	0.79	0.00733372	38965	vat	TRUE	reported	textfile	0.0009	8.046e-06	7351	M00060.metal.pos.txt.gz	TRUE	reported	Zff3Nb	2	TRUE	0.00281522	20.7474	leucine	Known	Amino acid	7,799
M00060	leucine	rs248065	A	G	A	G	-0.0048	-0.00295842	0.5081	0.50816	FALSE	FALSE	FALSE	4QVqlv	5	126500873	0.84	0.0070792	38965	vat	TRUE	reported	textfile	0.0009	1.127e-07	7351	M00060.metal.pos.txt.gz	TRUE	reported	Zff3Nb	2	TRUE	0.00385455	28.4367	leucine	Known	Amino acid	7,799
M00060	leucine	rs2513896	A	G	A	G	0.0042	0.00744981	0.3526	0.364112	FALSE	FALSE	FALSE	4QVqlv	8	103769678	0.29	0.00743711	38965	vat	TRUE	reported	textfile	0.001	9.648e-06	7351	M00060.metal.pos.txt.gz	TRUE	reported	Zff3Nb	2	TRUE	0.00239393	17.6352	leucine	Known	Amino acid	7,799
M00060	leucine	rs2624695	T	C	T	C	-0.004	-0.00270228	0.5102	0.491337	FALSE	FALSE	FALSE	4QVqlv	10	44549767	0.58	0.00710546	38965	vat	TRUE	reported	textfile	0.0009	8.941e-06	7351	M00060.metal.pos.txt.gz	TRUE	reported	Zff3Nb	2	TRUE	0.00267993	19.7477	leucine	Known	Amino acid	7,799
M00060	leucine	rs2667698	A	C	A	C	0.0041	0.00245682	0.3681	0.369587	FALSE	FALSE	FALSE	4QVqlv	3	189857444	0.83	0.00733663	38965	vat	TRUE	reported	textfile	0.0009	7.071e-06	7351	M00060.metal.pos.txt.gz	TRUE	reported	Zff3Nb	2	TRUE	0.00281522	20.7474	leucine	Known	Amino acid	7,799
M00060	leucine	rs2713737	A	G	A	G	-0.006	-0.0165388	0.44	0.442318	FALSE	FALSE	FALSE	4QVqlv	3	100767398	0.045	0.0071781	38965	vat	TRUE	reported	textfile	0.001	1.973e-09	5589	M00060.metal.pos.txt.gz	TRUE	reported	Zff3Nb	2	TRUE	0.0064	35.9871	leucine	Known	Amino acid	7,799
M00060	leucine	rs2722276	A	G	A	G	0.0048	-0.00754363	0.523	0.521555	FALSE	FALSE	FALSE	4QVqlv	7	37989178	0.39	0.00715446	38965	vat	TRUE	reported	textfile	0.0009	8.702e-08	7351	M00060.metal.pos.txt.gz	TRUE	reported	Zff3Nb	2	TRUE	0.00385455	28.4367	leucine	Known	Amino acid	7,799
M00060	leucine	rs2819322	T	C	T	C	-0.0043	-0.000775679	0.4589	0.458874	FALSE	FALSE	FALSE	4QVqlv	1	162281028	0.97	0.00705214	38965	vat	TRUE	reported	textfile	0.0009	1.789e-06	7351	M00060.metal.pos.txt.gz	TRUE	reported	Zff3Nb	2	TRUE	0.0030957	22.8209	leucine	Known	Amino acid	7,799
M00060	leucine	rs2834578	T	C	T	C	0.0045	0.0090169	0.3986	0.39964	FALSE	FALSE	FALSE	4QVqlv	21	36059609	0.24	0.00730116	38965	vat	TRUE	reported	textfile	0.0009	7.24e-07	7351	M00060.metal.pos.txt.gz	TRUE	reported	Zff3Nb	2	TRUE	0.00338937	24.9932	leucine	Known	Amino acid	7,799
M00060	leucine	rs2834803	A	G	A	G	0.004	0.00582589	0.5707	0.575881	FALSE	FALSE	FALSE	4QVqlv	21	36518018	0.26	0.00718104	38965	vat	TRUE	reported	textfile	0.0009	8.134e-06	7351	M00060.metal.pos.txt.gz	TRUE	reported	Zff3Nb	2	TRUE	0.00267993	19.7477	leucine	Known	Amino acid	7,799
M00060	leucine	rs2898645	T	C	T	C	-0.005	-0.0143306	0.545	0.549188	FALSE	FALSE	FALSE	4QVqlv	17	75332699	0.049	0.00712114	38965	vat	TRUE	reported	textfile	0.001	5.733e-07	5589	M00060.metal.pos.txt.gz	TRUE	reported	Zff3Nb	2	TRUE	0.00445315	24.9911	leucine	Known	Amino acid	7,799
M00060	leucine	rs2933284	T	C	T	C	0.0042	-0.00914719	0.3898	0.382669	FALSE	FALSE	FALSE	4QVqlv	3	11021945	0.084	0.00736375	38965	vat	TRUE	reported	textfile	0.0009	2.86e-06	7351	M00060.metal.pos.txt.gz	TRUE	reported	Zff3Nb	2	TRUE	0.00295381	21.7719	leucine	Known	Amino acid	7,799
M00060	leucine	rs308780	T	C	T	C	-0.0042	0.00524125	0.4655	0.456986	FALSE	FALSE	FALSE	4QVqlv	11	88211271	0.4	0.00711404	38965	vat	TRUE	reported	textfile	0.0009	2.861e-06	7351	M00060.metal.pos.txt.gz	TRUE	reported	Zff3Nb	2	TRUE	0.00295381	21.7719	leucine	Known	Amino acid	7,799
M00060	leucine	rs3102519	A	G	A	G	0.0048	-0.000255085	0.375	0.380076	FALSE	FALSE	FALSE	4QVqlv	8	96791410	0.71	0.00726844	38965	vat	TRUE	reported	textfile	0.0009	7.83e-08	7351	M00060.metal.pos.txt.gz	TRUE	reported	Zff3Nb	2	TRUE	0.00385455	28.4367	leucine	Known	Amino acid	7,799
M00060	leucine	rs348869	A	G	A	G	-0.0043	-0.00274	0.5108	0.516744	FALSE	FALSE	FALSE	4QVqlv	3	100987978	0.75	0.0070713	38965	vat	TRUE	reported	textfile	0.0009	1.954e-06	7351	M00060.metal.pos.txt.gz	TRUE	reported	Zff3Nb	2	TRUE	0.0030957	22.8209	leucine	Known	Amino acid	7,799
M00060	leucine	rs3775574	A	G	A	G	-0.0044	-0.0062559	0.6047	0.603252	FALSE	FALSE	FALSE	4QVqlv	4	185370066	0.64	0.00731997	38965	vat	TRUE	reported	textfile	0.0009	3.133e-06	7351	M00060.metal.pos.txt.gz	TRUE	reported	Zff3Nb	2	TRUE	0.00324089	23.8947	leucine	Known	Amino acid	7,799
M00060	leucine	rs37959	T	C	T	C	0.0044	-0.00397253	0.3912	0.385683	FALSE	FALSE	FALSE	4QVqlv	7	8002389	0.65	0.00732139	38965	vat	TRUE	reported	textfile	0.0009	1.708e-06	7351	M00060.metal.pos.txt.gz	TRUE	reported	Zff3Nb	2	TRUE	0.00324089	23.8947	leucine	Known	Amino acid	7,799
M00060	leucine	rs3802644	A	T	A	T	-0.0042	0.00530346	0.4006	0.413005	FALSE	TRUE	FALSE	4QVqlv	10	80782924	0.38	0.00719104	38965	vat	TRUE	reported	textfile	0.0009	2.941e-06	7351	M00060.metal.pos.txt.gz	TRUE	reported	Zff3Nb	2	TRUE	0.00295381	21.7719	leucine	Known	Amino acid	7,799
M00060	leucine	rs3802681	T	C	T	C	0.0045	-0.00693394	0.6144	0.621528	FALSE	FALSE	FALSE	4QVqlv	10	104114328	0.35	0.00731919	38965	vat	TRUE	reported	textfile	0.0009	5.437e-07	7351	M00060.metal.pos.txt.gz	TRUE	reported	Zff3Nb	2	TRUE	0.00338937	24.9932	leucine	Known	Amino acid	7,799
M00060	leucine	rs390836	A	T	A	T	0.0045	-0.0144718	0.415	0.416775	FALSE	TRUE	FALSE	4QVqlv	20	15057002	0.075	0.00719106	38965	vat	TRUE	reported	textfile	0.0009	8.059e-07	7351	M00060.metal.pos.txt.gz	TRUE	reported	Zff3Nb	2	TRUE	0.00338937	24.9932	leucine	Known	Amino acid	7,799
M00060	leucine	rs3924223	A	G	A	G	-0.0041	-0.00809073	0.549	0.541602	FALSE	FALSE	FALSE	4QVqlv	1	222079194	0.19	0.00713176	38965	vat	TRUE	reported	textfile	0.0009	6.182e-06	7351	M00060.metal.pos.txt.gz	TRUE	reported	Zff3Nb	2	TRUE	0.00281522	20.7474	leucine	Known	Amino acid	7,799
M00060	leucine	rs4074961	T	C	T	C	-0.0044	-0.0043613	0.4317	0.436532	FALSE	FALSE	FALSE	4QVqlv	1	38092723	0.3	0.00717831	38965	vat	TRUE	reported	textfile	0.001	4.228e-06	7351	M00060.metal.pos.txt.gz	TRUE	reported	Zff3Nb	2	TRUE	0.00262674	19.3547	leucine	Known	Amino acid	7,799
M00060	leucine	rs4077470	T	C	T	C	-0.0045	-0.0184855	0.5403	0.542247	FALSE	FALSE	FALSE	4QVqlv	12	5596812	0.032	0.00707606	38965	vat	TRUE	reported	textfile	0.0009	4.646e-07	7351	M00060.metal.pos.txt.gz	TRUE	reported	Zff3Nb	2	TRUE	0.00338937	24.9932	leucine	Known	Amino acid	7,799
M00060	leucine	rs4148593	A	G	A	G	0.005	-0.00119053	0.624	0.615747	FALSE	FALSE	FALSE	4QVqlv	3	183649870	0.98	0.00725354	38965	vat	TRUE	reported	textfile	0.001	5.733e-07	5589	M00060.metal.pos.txt.gz	TRUE	reported	Zff3Nb	2	TRUE	0.00445315	24.9911	leucine	Known	Amino acid	7,799
M00060	leucine	rs417144	T	C	T	C	0.0046	0.0256147	0.3507	0.342393	FALSE	FALSE	FALSE	4QVqlv	2	79251847	0.0012	0.00742644	38965	vat	TRUE	reported	textfile	0.0009	2.565e-07	7351	M00060.metal.pos.txt.gz	TRUE	reported	Zff3Nb	2	TRUE	0.00354114	26.1163	leucine	Known	Amino acid	7,799
M00060	leucine	rs4276770	A	G	A	G	-0.0041	0.00696098	0.3999	0.398203	FALSE	FALSE	FALSE	4QVqlv	9	25256654	0.46	0.00729025	38965	vat	TRUE	reported	textfile	0.0009	5.113e-06	7351	M00060.metal.pos.txt.gz	TRUE	reported	Zff3Nb	2	TRUE	0.00281522	20.7474	leucine	Known	Amino acid	7,799
M00060	leucine	rs4499783	T	C	T	C	-0.004	-0.00557369	0.5958	0.591516	FALSE	FALSE	FALSE	4QVqlv	5	65967123	0.51	0.00720365	38965	vat	TRUE	reported	textfile	0.0009	7.582e-06	7351	M00060.metal.pos.txt.gz	TRUE	reported	Zff3Nb	2	TRUE	0.00267993	19.7477	leucine	Known	Amino acid	7,799
M00060	leucine	rs4531478	A	G	A	G	0.0041	0.0190313	0.4713	0.471856	FALSE	FALSE	FALSE	4QVqlv	11	68482489	0.016	0.00709186	38965	vat	TRUE	reported	textfile	0.0009	4.451e-06	7351	M00060.metal.pos.txt.gz	TRUE	reported	Zff3Nb	2	TRUE	0.00281522	20.7474	leucine	Known	Amino acid	7,799
M00060	leucine	rs4681618	A	G	A	G	-0.0042	-0.0127236	0.5793	0.588005	FALSE	FALSE	FALSE	4QVqlv	3	150146026	0.12	0.00717884	38965	vat	TRUE	reported	textfile	0.0009	3.149e-06	7351	M00060.metal.pos.txt.gz	TRUE	reported	Zff3Nb	2	TRUE	0.00295381	21.7719	leucine	Known	Amino acid	7,799
M00060	leucine	rs4726308	T	G	T	G	-0.0042	0.00760299	0.3944	0.392976	FALSE	FALSE	FALSE	4QVqlv	7	153290520	0.38	0.00725619	38965	vat	TRUE	reported	textfile	0.0009	3.346e-06	7351	M00060.metal.pos.txt.gz	TRUE	reported	Zff3Nb	2	TRUE	0.00295381	21.7719	leucine	Known	Amino acid	7,799
M00060	leucine	rs4741887	A	G	A	G	-0.0047	0.000566222	0.4584	0.465688	FALSE	FALSE	FALSE	4QVqlv	9	4079470	0.74	0.00708169	38965	vat	TRUE	reported	textfile	0.0009	1.68e-07	7351	M00060.metal.pos.txt.gz	TRUE	reported	Zff3Nb	2	TRUE	0.00369621	27.2642	leucine	Known	Amino acid	7,799
M00060	leucine	rs4758270	A	G	A	G	-0.0048	-0.002925	0.6483	0.645737	FALSE	FALSE	FALSE	4QVqlv	11	8042616	0.47	0.00742912	38965	vat	TRUE	reported	textfile	0.0009	2.013e-07	7351	M00060.metal.pos.txt.gz	TRUE	reported	Zff3Nb	2	TRUE	0.00385455	28.4367	leucine	Known	Amino acid	7,799
M00060	leucine	rs4767788	A	G	A	G	0.0047	-0.00935706	0.4189	0.418055	FALSE	FALSE	FALSE	4QVqlv	12	119574210	0.15	0.00716282	38965	vat	TRUE	reported	textfile	0.0009	5.738e-07	7351	M00060.metal.pos.txt.gz	TRUE	reported	Zff3Nb	2	TRUE	0.00369621	27.2642	leucine	Known	Amino acid	7,799
M00060	leucine	rs477992	A	G	A	G	-0.0047	0.00601695	0.3228	0.321578	FALSE	FALSE	FALSE	4QVqlv	1	120257576	0.28	0.00759115	38965	vat	TRUE	reported	textfile	0.0009	1.999e-07	7351	M00060.metal.pos.txt.gz	TRUE	reported	Zff3Nb	2	TRUE	0.00369621	27.2642	leucine	Known	Amino acid	7,799
M00060	leucine	rs4795552	A	G	A	G	-0.0047	-0.0026267	0.3894	0.391991	FALSE	FALSE	FALSE	4QVqlv	17	25613381	0.85	0.00727813	38965	vat	TRUE	reported	textfile	0.0009	1.545e-07	7351	M00060.metal.pos.txt.gz	TRUE	reported	Zff3Nb	2	TRUE	0.00369621	27.2642	leucine	Known	Amino acid	7,799
M00060	leucine	rs481781	T	C	T	C	0.0044	0.00931518	0.5409	0.53193	FALSE	FALSE	FALSE	4QVqlv	3	169940045	0.2	0.00709588	38965	vat	TRUE	reported	textfile	0.0009	9.144e-07	7351	M00060.metal.pos.txt.gz	TRUE	reported	Zff3Nb	2	TRUE	0.00324089	23.8947	leucine	Known	Amino acid	7,799
M00060	leucine	rs4851946	A	G	A	G	0.0042	0.00948565	0.5706	0.5682	FALSE	FALSE	FALSE	4QVqlv	2	106839924	0.18	0.00714485	38965	vat	TRUE	reported	textfile	0.0009	2.195e-06	7351	M00060.metal.pos.txt.gz	TRUE	reported	Zff3Nb	2	TRUE	0.00295381	21.7719	leucine	Known	Amino acid	7,799
M00060	leucine	rs4875397	A	G	A	G	-0.0042	-0.0028247	0.5599	0.569148	FALSE	FALSE	FALSE	4QVqlv	8	4700011	0.8	0.00717786	38965	vat	TRUE	reported	textfile	0.0009	3.037e-06	7351	M00060.metal.pos.txt.gz	TRUE	reported	Zff3Nb	2	TRUE	0.00295381	21.7719	leucine	Known	Amino acid	7,799
M00060	leucine	rs4889294	T	C	T	C	-0.0041	0.0223469	0.5449	0.557597	FALSE	FALSE	FALSE	4QVqlv	16	81303759	0.0041	0.007169	38965	vat	TRUE	reported	textfile	0.0009	3.646e-06	7351	M00060.metal.pos.txt.gz	TRUE	reported	Zff3Nb	2	TRUE	0.00281522	20.7474	leucine	Known	Amino acid	7,799
M00060	leucine	rs4920094	A	G	A	G	0.004	-0.00377306	0.3912	0.380914	FALSE	FALSE	FALSE	4QVqlv	21	43786333	0.65	0.00728869	38965	vat	TRUE	reported	textfile	0.0009	7.179e-06	7351	M00060.metal.pos.txt.gz	TRUE	reported	Zff3Nb	2	TRUE	0.00267993	19.7477	leucine	Known	Amino acid	7,799
M00060	leucine	rs4921412	C	G	C	G	-0.0042	-0.0126121	0.3864	0.387013	FALSE	TRUE	FALSE	4QVqlv	5	161158782	0.09	0.0072448	38965	vat	TRUE	reported	textfile	0.0009	2.781e-06	7351	M00060.metal.pos.txt.gz	TRUE	reported	Zff3Nb	2	TRUE	0.00295381	21.7719	leucine	Known	Amino acid	7,799
M00060	leucine	rs4935115	A	G	A	G	0.0045	-0.0102699	0.529	0.532828	FALSE	FALSE	FALSE	4QVqlv	10	56396781	0.1	0.0071381	38965	vat	TRUE	reported	textfile	0.0009	5.754e-07	7351	M00060.metal.pos.txt.gz	TRUE	reported	Zff3Nb	2	TRUE	0.00338937	24.9932	leucine	Known	Amino acid	7,799
M00060	leucine	rs4968791	A	G	A	G	-0.0043	-0.00688651	0.5344	0.531494	FALSE	FALSE	FALSE	4QVqlv	17	67402795	0.36	0.00714565	38965	vat	TRUE	reported	textfile	0.0009	1.476e-06	7351	M00060.metal.pos.txt.gz	TRUE	reported	Zff3Nb	2	TRUE	0.0030957	22.8209	leucine	Known	Amino acid	7,799
M00060	leucine	rs6003916	T	C	T	C	0.0087	0.00679092	0.8966	0.887531	FALSE	FALSE	FALSE	4QVqlv	22	24186823	0.58	0.011269	38965	vat	TRUE	reported	textfile	0.0018	1.057e-06	7351	M00060.metal.pos.txt.gz	TRUE	reported	Zff3Nb	2	TRUE	0.00316788	23.3548	leucine	Known	Amino acid	7,799
M00060	leucine	rs606798	T	G	T	G	0.004	-0.000321601	0.3722	0.367093	FALSE	FALSE	FALSE	4QVqlv	18	34905440	0.94	0.00739696	38965	vat	TRUE	reported	textfile	0.0009	9.901e-06	7351	M00060.metal.pos.txt.gz	TRUE	reported	Zff3Nb	2	TRUE	0.00267993	19.7477	leucine	Known	Amino acid	7,799
M00060	leucine	rs6103894	T	G	T	G	-0.0043	-0.00181776	0.5939	0.609901	FALSE	FALSE	FALSE	4QVqlv	20	43480679	0.59	0.00727814	38965	vat	TRUE	reported	textfile	0.0009	2.705e-06	7351	M00060.metal.pos.txt.gz	TRUE	reported	Zff3Nb	2	TRUE	0.0030957	22.8209	leucine	Known	Amino acid	7,799
M00060	leucine	rs618001	T	C	T	C	0.0041	-0.00686298	0.5857	0.587703	FALSE	FALSE	FALSE	4QVqlv	11	85756362	0.13	0.00717558	38965	vat	TRUE	reported	textfile	0.0009	4.176e-06	7351	M00060.metal.pos.txt.gz	TRUE	reported	Zff3Nb	2	TRUE	0.00281522	20.7474	leucine	Known	Amino acid	7,799
M00060	leucine	rs623111	A	C	A	C	0.0041	0.00106771	0.3678	0.377423	FALSE	FALSE	FALSE	4QVqlv	1	191393679	0.56	0.00730248	38965	vat	TRUE	reported	textfile	0.0009	6.376e-06	7351	M00060.metal.pos.txt.gz	TRUE	reported	Zff3Nb	2	TRUE	0.00281522	20.7474	leucine	Known	Amino acid	7,799
M00060	leucine	rs631750	T	C	T	C	0.0041	-0.00982147	0.3544	0.366638	FALSE	FALSE	FALSE	4QVqlv	12	4075855	0.19	0.00738229	38965	vat	TRUE	reported	textfile	0.0009	7.506e-06	7351	M00060.metal.pos.txt.gz	TRUE	reported	Zff3Nb	2	TRUE	0.00281522	20.7474	leucine	Known	Amino acid	7,799
M00060	leucine	rs637828	A	C	A	C	0.0041	-0.000297021	0.5424	0.539931	FALSE	FALSE	FALSE	4QVqlv	18	60153289	0.91	0.00714181	38965	vat	TRUE	reported	textfile	0.0009	5.812e-06	7351	M00060.metal.pos.txt.gz	TRUE	reported	Zff3Nb	2	TRUE	0.00281522	20.7474	leucine	Known	Amino acid	7,799
M00060	leucine	rs6470194	A	G	A	G	0.005	-0.00365137	0.406	0.409426	FALSE	FALSE	FALSE	4QVqlv	8	124863492	0.78	0.00758081	38965	vat	TRUE	reported	textfile	0.001	5.733e-07	5589	M00060.metal.pos.txt.gz	TRUE	reported	Zff3Nb	2	TRUE	0.00445315	24.9911	leucine	Known	Amino acid	7,799
M00060	leucine	rs6475359	A	G	A	G	-0.0046	-0.0081255	0.4127	0.429106	FALSE	FALSE	FALSE	4QVqlv	9	1975279	0.39	0.00736264	38965	vat	TRUE	reported	textfile	0.0009	3.573e-07	7351	M00060.metal.pos.txt.gz	TRUE	reported	Zff3Nb	2	TRUE	0.00354114	26.1163	leucine	Known	Amino acid	7,799
M00060	leucine	rs6518309	A	C	A	C	0.0043	0.0148419	0.6195	0.61204	FALSE	FALSE	FALSE	4QVqlv	21	45047992	0.026	0.00730731	38965	vat	TRUE	reported	textfile	0.0009	1.78e-06	7351	M00060.metal.pos.txt.gz	TRUE	reported	Zff3Nb	2	TRUE	0.0030957	22.8209	leucine	Known	Amino acid	7,799
M00060	leucine	rs6543342	T	C	T	C	0.004	-0.00220599	0.3778	0.372737	FALSE	FALSE	FALSE	4QVqlv	2	106462256	0.78	0.00728463	38965	vat	TRUE	reported	textfile	0.0009	8.561e-06	7351	M00060.metal.pos.txt.gz	TRUE	reported	Zff3Nb	2	TRUE	0.00267993	19.7477	leucine	Known	Amino acid	7,799
M00060	leucine	rs6562776	A	G	A	G	-0.0043	0.0189484	0.6116	0.608511	FALSE	FALSE	FALSE	4QVqlv	13	74196887	0.0072	0.00727967	38965	vat	TRUE	reported	textfile	0.0009	1.645e-06	7351	M00060.metal.pos.txt.gz	TRUE	reported	Zff3Nb	2	TRUE	0.0030957	22.8209	leucine	Known	Amino acid	7,799
M00060	leucine	rs6588636	T	C	T	C	-0.004	-0.0149491	0.611	0.602025	FALSE	FALSE	FALSE	4QVqlv	1	56946799	0.029	0.00722989	38965	vat	TRUE	reported	textfile	0.0009	9.935e-06	7351	M00060.metal.pos.txt.gz	TRUE	reported	Zff3Nb	2	TRUE	0.00267993	19.7477	leucine	Known	Amino acid	7,799
M00060	leucine	rs6735596	A	C	A	C	-0.0052	0.0110417	0.6267	0.624524	FALSE	FALSE	FALSE	4QVqlv	2	228093883	0.057	0.00730485	38965	vat	TRUE	reported	textfile	0.0009	1.153e-08	7351	M00060.metal.pos.txt.gz	TRUE	reported	Zff3Nb	2	TRUE	0.00452072	33.3736	leucine	Known	Amino acid	7,799
M00060	leucine	rs6737109	T	C	T	C	0.0051	0.000692226	0.5761	0.579063	FALSE	FALSE	FALSE	4QVqlv	2	23179531	0.83	0.00716424	38965	vat	TRUE	reported	textfile	0.0009	1.454e-08	7351	M00060.metal.pos.txt.gz	TRUE	reported	Zff3Nb	2	TRUE	0.00434927	32.1024	leucine	Known	Amino acid	7,799
M00060	leucine	rs679563	A	G	A	G	-0.0045	0.00677035	0.4837	0.499746	FALSE	FALSE	FALSE	4QVqlv	1	7971078	0.22	0.00708759	38965	vat	TRUE	reported	textfile	0.0009	7.128e-07	7351	M00060.metal.pos.txt.gz	TRUE	reported	Zff3Nb	2	TRUE	0.00338937	24.9932	leucine	Known	Amino acid	7,799
M00060	leucine	rs6820011	T	G	T	G	-0.0051	-0.00068318	0.5152	0.506327	FALSE	FALSE	FALSE	4QVqlv	4	167390955	0.94	0.00713612	38965	vat	TRUE	reported	textfile	0.0009	1.182e-08	7351	M00060.metal.pos.txt.gz	TRUE	reported	Zff3Nb	2	TRUE	0.00434927	32.1024	leucine	Known	Amino acid	7,799
M00060	leucine	rs6820313	T	G	T	G	0.0049	0.0086608	0.5169	0.521524	FALSE	FALSE	FALSE	4QVqlv	4	140134659	0.14	0.00717427	38965	vat	TRUE	reported	textfile	0.0009	4.651e-08	7351	M00060.metal.pos.txt.gz	TRUE	reported	Zff3Nb	2	TRUE	0.00401618	29.6339	leucine	Known	Amino acid	7,799
M00060	leucine	rs6822279	A	C	A	C	-0.0041	-0.00813656	0.3969	0.401138	FALSE	FALSE	FALSE	4QVqlv	4	99745705	0.3	0.00732639	38965	vat	TRUE	reported	textfile	0.0009	4.788e-06	7351	M00060.metal.pos.txt.gz	TRUE	reported	Zff3Nb	2	TRUE	0.00281522	20.7474	leucine	Known	Amino acid	7,799
M00060	leucine	rs682359	T	G	T	G	0.004	0.0156067	0.5813	0.58229	FALSE	FALSE	FALSE	4QVqlv	15	42426833	0.028	0.00721397	38965	vat	TRUE	reported	textfile	0.0009	6.342e-06	7351	M00060.metal.pos.txt.gz	TRUE	reported	Zff3Nb	2	TRUE	0.00267993	19.7477	leucine	Known	Amino acid	7,799
M00060	leucine	rs6833720	A	G	A	G	-0.0046	0.00027597	0.4766	0.474708	FALSE	FALSE	FALSE	4QVqlv	4	19924591	0.81	0.0071341	38965	vat	TRUE	reported	textfile	0.0009	2.219e-07	7351	M00060.metal.pos.txt.gz	TRUE	reported	Zff3Nb	2	TRUE	0.00354114	26.1163	leucine	Known	Amino acid	7,799
M00060	leucine	rs697311	A	G	A	G	0.0041	-0.000392941	0.3792	0.375164	FALSE	FALSE	FALSE	4QVqlv	11	29675343	0.94	0.00739145	38965	vat	TRUE	reported	textfile	0.0009	4.581e-06	7351	M00060.metal.pos.txt.gz	TRUE	reported	Zff3Nb	2	TRUE	0.00281522	20.7474	leucine	Known	Amino acid	7,799
M00060	leucine	rs6982408	T	G	T	G	-0.0042	-0.00167654	0.4435	0.442518	FALSE	FALSE	FALSE	4QVqlv	8	60673486	0.88	0.00712269	38965	vat	TRUE	reported	textfile	0.0009	2.322e-06	7351	M00060.metal.pos.txt.gz	TRUE	reported	Zff3Nb	2	TRUE	0.00295381	21.7719	leucine	Known	Amino acid	7,799
M00060	leucine	rs699856	T	C	T	C	0.004	-0.0137165	0.3661	0.368268	FALSE	FALSE	FALSE	4QVqlv	1	75089136	0.067	0.00734775	38965	vat	TRUE	reported	textfile	0.0009	7.449e-06	7351	M00060.metal.pos.txt.gz	TRUE	reported	Zff3Nb	2	TRUE	0.00267993	19.7477	leucine	Known	Amino acid	7,799
M00060	leucine	rs7073430	A	C	A	C	0.004	-0.00735784	0.4008	0.40283	FALSE	FALSE	FALSE	4QVqlv	10	64454881	0.58	0.00725528	38965	vat	TRUE	reported	textfile	0.0009	9.946e-06	7351	M00060.metal.pos.txt.gz	TRUE	reported	Zff3Nb	2	TRUE	0.00267993	19.7477	leucine	Known	Amino acid	7,799
M00060	leucine	rs7121554	T	C	T	C	-0.007	-0.007005	0.2573	0.259832	FALSE	FALSE	FALSE	4QVqlv	11	112048051	0.32	0.00806932	38965	vat	TRUE	reported	textfile	0.0016	6.309e-06	7351	M00060.metal.pos.txt.gz	TRUE	reported	Zff3Nb	2	TRUE	0.00259705	19.1354	leucine	Known	Amino acid	7,799
M00060	leucine	rs7137008	A	G	A	G	0.0046	-0.00524435	0.4468	0.453779	FALSE	FALSE	FALSE	4QVqlv	12	96159905	0.43	0.00712201	38965	vat	TRUE	reported	textfile	0.0009	2.601e-07	7351	M00060.metal.pos.txt.gz	TRUE	reported	Zff3Nb	2	TRUE	0.00354114	26.1163	leucine	Known	Amino acid	7,799
M00060	leucine	rs720293	A	G	A	G	0.0043	0.000764818	0.4312	0.426248	FALSE	FALSE	FALSE	4QVqlv	11	43036313	0.96	0.00716087	38965	vat	TRUE	reported	textfile	0.0009	2.528e-06	7351	M00060.metal.pos.txt.gz	TRUE	reported	Zff3Nb	2	TRUE	0.0030957	22.8209	leucine	Known	Amino acid	7,799
M00060	leucine	rs720625	A	G	A	G	-0.0046	-0.0080951	0.6267	0.628906	FALSE	FALSE	FALSE	4QVqlv	3	45810094	0.3	0.00734248	38965	vat	TRUE	reported	textfile	0.0009	4.655e-07	7351	M00060.metal.pos.txt.gz	TRUE	reported	Zff3Nb	2	TRUE	0.00354114	26.1163	leucine	Known	Amino acid	7,799
M00060	leucine	rs720816	A	G	A	G	0.004	-0.00159892	0.5425	0.529209	FALSE	FALSE	FALSE	4QVqlv	7	41775748	0.76	0.00713562	38965	vat	TRUE	reported	textfile	0.0009	7.764e-06	7351	M00060.metal.pos.txt.gz	TRUE	reported	Zff3Nb	2	TRUE	0.00267993	19.7477	leucine	Known	Amino acid	7,799
M00060	leucine	rs7301176	T	C	T	C	0.0043	-0.0128373	0.4603	0.446654	FALSE	FALSE	FALSE	4QVqlv	12	48790991	0.29	0.00715707	38965	vat	TRUE	reported	textfile	0.0009	1.861e-06	7351	M00060.metal.pos.txt.gz	TRUE	reported	Zff3Nb	2	TRUE	0.0030957	22.8209	leucine	Known	Amino acid	7,799
M00060	leucine	rs7329192	T	C	T	C	-0.0042	0.00456154	0.5277	0.521747	FALSE	FALSE	FALSE	4QVqlv	13	85068774	0.63	0.00706107	38965	vat	TRUE	reported	textfile	0.0009	3.165e-06	7351	M00060.metal.pos.txt.gz	TRUE	reported	Zff3Nb	2	TRUE	0.00295381	21.7719	leucine	Known	Amino acid	7,799
M00060	leucine	rs7366464	T	C	T	C	-0.0075	0.00844109	0.1258	0.126737	FALSE	FALSE	FALSE	4QVqlv	1	232359758	0.56	0.0106022	38965	vat	TRUE	reported	textfile	0.0017	7.783e-06	7351	M00060.metal.pos.txt.gz	TRUE	reported	Zff3Nb	2	TRUE	0.00264077	19.4584	leucine	Known	Amino acid	7,799
M00060	leucine	rs7513382	T	G	T	G	-0.004	-0.000362932	0.5171	0.524388	FALSE	FALSE	FALSE	4QVqlv	1	160372109	0.94	0.00710681	38965	vat	TRUE	reported	textfile	0.0009	7.052e-06	7351	M00060.metal.pos.txt.gz	TRUE	reported	Zff3Nb	2	TRUE	0.00267993	19.7477	leucine	Known	Amino acid	7,799
M00060	leucine	rs757378	A	T	A	T	-0.0042	0.0144444	0.6095	0.60489	FALSE	TRUE	FALSE	4QVqlv	17	29722619	0.044	0.00725435	38965	vat	TRUE	reported	textfile	0.0009	3.565e-06	7351	M00060.metal.pos.txt.gz	TRUE	reported	Zff3Nb	2	TRUE	0.00295381	21.7719	leucine	Known	Amino acid	7,799
M00060	leucine	rs7574695	T	C	T	C	-0.0041	0.00761781	0.4769	0.482736	FALSE	FALSE	FALSE	4QVqlv	2	33953186	0.4	0.00704968	38965	vat	TRUE	reported	textfile	0.0009	5.967e-06	7351	M00060.metal.pos.txt.gz	TRUE	reported	Zff3Nb	2	TRUE	0.00281522	20.7474	leucine	Known	Amino acid	7,799
M00060	leucine	rs7584322	A	C	A	C	-0.0048	0.00791118	0.4742	0.474475	FALSE	FALSE	FALSE	4QVqlv	2	71140960	0.53	0.00714593	38965	vat	TRUE	reported	textfile	0.0009	7.033e-08	7351	M00060.metal.pos.txt.gz	TRUE	reported	Zff3Nb	2	TRUE	0.00385455	28.4367	leucine	Known	Amino acid	7,799
M00060	leucine	rs7584842	T	C	T	C	-0.0051	0.00153024	0.5379	0.54905	FALSE	FALSE	FALSE	4QVqlv	2	11756260	1	0.00716945	38965	vat	TRUE	reported	textfile	0.0009	1.892e-08	7351	M00060.metal.pos.txt.gz	TRUE	reported	Zff3Nb	2	TRUE	0.00434927	32.1024	leucine	Known	Amino acid	7,799
M00060	leucine	rs759456	T	G	T	G	0.0042	0.0150953	0.6263	0.634756	FALSE	FALSE	FALSE	4QVqlv	2	65194302	0.053	0.0073838	38965	vat	TRUE	reported	textfile	0.0009	3.733e-06	7351	M00060.metal.pos.txt.gz	TRUE	reported	Zff3Nb	2	TRUE	0.00295381	21.7719	leucine	Known	Amino acid	7,799
M00060	leucine	rs7622687	A	G	A	G	-0.0041	0.0174125	0.4032	0.418909	FALSE	FALSE	FALSE	4QVqlv	3	58168406	0.023	0.00720813	38965	vat	TRUE	reported	textfile	0.0009	5.212e-06	7351	M00060.metal.pos.txt.gz	TRUE	reported	Zff3Nb	2	TRUE	0.00281522	20.7474	leucine	Known	Amino acid	7,799
M00060	leucine	rs7625991	A	C	A	C	-0.0042	0.00512695	0.345	0.356853	FALSE	FALSE	FALSE	4QVqlv	3	44136424	0.24	0.00743618	38965	vat	TRUE	reported	textfile	0.0009	5.897e-06	7351	M00060.metal.pos.txt.gz	TRUE	reported	Zff3Nb	2	TRUE	0.00295381	21.7719	leucine	Known	Amino acid	7,799
M00060	leucine	rs7647029	A	G	A	G	0.0053	0.0028168	0.6479	0.639316	FALSE	FALSE	FALSE	4QVqlv	3	131726722	0.48	0.00740198	38965	vat	TRUE	reported	textfile	0.0009	1.021e-08	7351	M00060.metal.pos.txt.gz	TRUE	reported	Zff3Nb	2	TRUE	0.00469544	34.6696	leucine	Known	Amino acid	7,799
M00060	leucine	rs7669967	A	G	A	G	0.004	-0.00819861	0.6167	0.623213	FALSE	FALSE	FALSE	4QVqlv	4	156049070	0.64	0.00735679	38965	vat	TRUE	reported	textfile	0.0009	6.827e-06	7351	M00060.metal.pos.txt.gz	TRUE	reported	Zff3Nb	2	TRUE	0.00267993	19.7477	leucine	Known	Amino acid	7,799
M00060	leucine	rs7685009	A	G	A	G	-0.0045	0.0124185	0.6582	0.65523	FALSE	FALSE	FALSE	4QVqlv	4	90480831	0.055	0.0074581	38965	vat	TRUE	reported	textfile	0.0009	6.437e-07	7351	M00060.metal.pos.txt.gz	TRUE	reported	Zff3Nb	2	TRUE	0.00338937	24.9932	leucine	Known	Amino acid	7,799
M00060	leucine	rs7689825	T	C	T	C	0.0046	-0.00972114	0.643	0.629297	FALSE	FALSE	FALSE	4QVqlv	4	101324700	0.2	0.00737293	38965	vat	TRUE	reported	textfile	0.0009	3.97e-07	7351	M00060.metal.pos.txt.gz	TRUE	reported	Zff3Nb	2	TRUE	0.00354114	26.1163	leucine	Known	Amino acid	7,799
M00060	leucine	rs769630	T	C	T	C	0.0041	0.00744416	0.6016	0.600084	FALSE	FALSE	FALSE	4QVqlv	3	3822559	0.34	0.00725293	38965	vat	TRUE	reported	textfile	0.0009	5.064e-06	7351	M00060.metal.pos.txt.gz	TRUE	reported	Zff3Nb	2	TRUE	0.00281522	20.7474	leucine	Known	Amino acid	7,799
M00060	leucine	rs7738860	T	C	T	C	-0.0044	-0.00484747	0.4518	0.445713	FALSE	FALSE	FALSE	4QVqlv	6	155805281	0.58	0.0071106	38965	vat	TRUE	reported	textfile	0.0009	1.312e-06	7351	M00060.metal.pos.txt.gz	TRUE	reported	Zff3Nb	2	TRUE	0.00324089	23.8947	leucine	Known	Amino acid	7,799
M00060	leucine	rs7740614	A	G	A	G	-0.0049	0.00161561	0.4838	0.490246	FALSE	FALSE	FALSE	4QVqlv	6	45545851	0.86	0.00712246	38965	vat	TRUE	reported	textfile	0.0009	4.746e-08	7351	M00060.metal.pos.txt.gz	TRUE	reported	Zff3Nb	2	TRUE	0.00401618	29.6339	leucine	Known	Amino acid	7,799
M00060	leucine	rs7795093	A	G	A	G	-0.0044	-0.0119232	0.3813	0.367634	FALSE	FALSE	FALSE	4QVqlv	7	131365443	0.14	0.00742133	38965	vat	TRUE	reported	textfile	0.0009	1.474e-06	7351	M00060.metal.pos.txt.gz	TRUE	reported	Zff3Nb	2	TRUE	0.00324089	23.8947	leucine	Known	Amino acid	7,799
M00060	leucine	rs7825809	T	C	T	C	-0.0047	0.00509682	0.4319	0.416515	FALSE	FALSE	FALSE	4QVqlv	8	93190822	0.55	0.00719675	38965	vat	TRUE	reported	textfile	0.0009	1.549e-07	7351	M00060.metal.pos.txt.gz	TRUE	reported	Zff3Nb	2	TRUE	0.00369621	27.2642	leucine	Known	Amino acid	7,799
M00060	leucine	rs7911876	T	C	T	C	0.0043	-0.00640781	0.4276	0.427022	FALSE	FALSE	FALSE	4QVqlv	10	14494126	0.46	0.00731965	38965	vat	TRUE	reported	textfile	0.0009	2.757e-06	7351	M00060.metal.pos.txt.gz	TRUE	reported	Zff3Nb	2	TRUE	0.0030957	22.8209	leucine	Known	Amino acid	7,799
M00060	leucine	rs7914851	C	G	C	G	0.0041	-0.00761122	0.3443	0.346868	FALSE	TRUE	FALSE	4QVqlv	10	92211107	0.44	0.0074892	38965	vat	TRUE	reported	textfile	0.0009	6.791e-06	7351	M00060.metal.pos.txt.gz	TRUE	reported	Zff3Nb	2	TRUE	0.00281522	20.7474	leucine	Known	Amino acid	7,799
M00060	leucine	rs7915	A	C	A	C	-0.0049	0.00595301	0.6374	0.627099	FALSE	FALSE	FALSE	4QVqlv	15	41106485	0.21	0.0073019	38965	vat	TRUE	reported	textfile	0.0009	5.82e-08	7351	M00060.metal.pos.txt.gz	TRUE	reported	Zff3Nb	2	TRUE	0.00401618	29.6339	leucine	Known	Amino acid	7,799
M00060	leucine	rs7923885	A	G	A	G	-0.0044	0.00960568	0.5257	0.524693	FALSE	FALSE	FALSE	4QVqlv	10	18654871	0.18	0.00708547	38965	vat	TRUE	reported	textfile	0.0009	8.078e-07	7351	M00060.metal.pos.txt.gz	TRUE	reported	Zff3Nb	2	TRUE	0.00324089	23.8947	leucine	Known	Amino acid	7,799
M00060	leucine	rs7968823	T	C	T	C	-0.004	-0.00337615	0.4688	0.466292	FALSE	FALSE	FALSE	4QVqlv	12	59700622	0.82	0.00710816	38965	vat	TRUE	reported	textfile	0.0009	8.712e-06	7351	M00060.metal.pos.txt.gz	TRUE	reported	Zff3Nb	2	TRUE	0.00267993	19.7477	leucine	Known	Amino acid	7,799
M00060	leucine	rs797348	A	G	A	G	0.004	0.00197512	0.6447	0.647484	FALSE	FALSE	FALSE	4QVqlv	14	34637150	0.83	0.00742127	38965	vat	TRUE	reported	textfile	0.0009	9.666e-06	7351	M00060.metal.pos.txt.gz	TRUE	reported	Zff3Nb	2	TRUE	0.00267993	19.7477	leucine	Known	Amino acid	7,799
M00060	leucine	rs7996613	T	C	T	C	-0.004	0.00153323	0.4683	0.465383	FALSE	FALSE	FALSE	4QVqlv	13	109428830	0.59	0.00710475	38965	vat	TRUE	reported	textfile	0.0009	9.674e-06	7351	M00060.metal.pos.txt.gz	TRUE	reported	Zff3Nb	2	TRUE	0.00267993	19.7477	leucine	Known	Amino acid	7,799
M00060	leucine	rs8003702	T	G	T	G	0.0042	0.00309247	0.536	0.536383	FALSE	FALSE	FALSE	4QVqlv	14	25787602	0.72	0.00711877	38965	vat	TRUE	reported	textfile	0.0009	2.446e-06	7351	M00060.metal.pos.txt.gz	TRUE	reported	Zff3Nb	2	TRUE	0.00295381	21.7719	leucine	Known	Amino acid	7,799
M00060	leucine	rs8012205	A	G	A	G	-0.0042	0.00436196	0.4966	0.490648	FALSE	FALSE	FALSE	4QVqlv	14	25426899	0.54	0.00710866	38965	vat	TRUE	reported	textfile	0.0009	2.564e-06	7351	M00060.metal.pos.txt.gz	TRUE	reported	Zff3Nb	2	TRUE	0.00295381	21.7719	leucine	Known	Amino acid	7,799
M00060	leucine	rs8023420	A	C	A	C	-0.0076	0.00289438	0.0972	0.107163	FALSE	FALSE	FALSE	4QVqlv	15	67331383	0.87	0.0116029	38965	vat	TRUE	reported	textfile	0.0017	8.852e-06	7351	M00060.metal.pos.txt.gz	TRUE	reported	Zff3Nb	2	TRUE	0.00271146	19.9807	leucine	Known	Amino acid	7,799
M00060	leucine	rs8131355	A	G	A	G	-0.0041	0.00778563	0.5488	0.53468	FALSE	FALSE	FALSE	4QVqlv	21	40867016	0.3	0.00709573	38965	vat	TRUE	reported	textfile	0.0009	5.681e-06	7351	M00060.metal.pos.txt.gz	TRUE	reported	Zff3Nb	2	TRUE	0.00281522	20.7474	leucine	Known	Amino acid	7,799
M00060	leucine	rs825885	A	G	A	G	-0.0097	-0.00848519	0.1469	0.20408	FALSE	FALSE	FALSE	4QVqlv	12	130410838	0.22	0.00883747	38965	vat	TRUE	reported	textfile	0.002	1.558e-06	7351	M00060.metal.pos.txt.gz	TRUE	reported	Zff3Nb	2	TRUE	0.0031897	23.5161	leucine	Known	Amino acid	7,799
M00060	leucine	rs891878	T	G	T	G	-0.0041	-0.00626297	0.4844	0.486106	FALSE	FALSE	FALSE	4QVqlv	2	1992624	0.5	0.00703841	38965	vat	TRUE	reported	textfile	0.0009	6.034e-06	7351	M00060.metal.pos.txt.gz	TRUE	reported	Zff3Nb	2	TRUE	0.00281522	20.7474	leucine	Known	Amino acid	7,799
M00060	leucine	rs899273	T	C	T	C	0.0042	-0.00360573	0.5202	0.522297	FALSE	FALSE	FALSE	4QVqlv	4	189584904	0.53	0.00707518	38965	vat	TRUE	reported	textfile	0.0009	3.334e-06	7351	M00060.metal.pos.txt.gz	TRUE	reported	Zff3Nb	2	TRUE	0.00295381	21.7719	leucine	Known	Amino acid	7,799
M00060	leucine	rs900532	T	C	T	C	-0.0044	-0.0114386	0.4524	0.44206	FALSE	FALSE	FALSE	4QVqlv	5	10636077	0.14	0.00712508	38965	vat	TRUE	reported	textfile	0.0009	8.99e-07	7351	M00060.metal.pos.txt.gz	TRUE	reported	Zff3Nb	2	TRUE	0.00324089	23.8947	leucine	Known	Amino acid	7,799
M00060	leucine	rs911981	A	G	A	G	-0.0047	-0.00216199	0.5283	0.532399	FALSE	FALSE	FALSE	4QVqlv	6	44508113	0.73	0.00708229	38965	vat	TRUE	reported	textfile	0.0009	2.403e-07	7351	M00060.metal.pos.txt.gz	TRUE	reported	Zff3Nb	2	TRUE	0.00369621	27.2642	leucine	Known	Amino acid	7,799
M00060	leucine	rs923818	A	G	A	G	0.0041	-0.00699947	0.5072	0.517255	FALSE	FALSE	FALSE	4QVqlv	3	192065903	0.74	0.00709948	38965	vat	TRUE	reported	textfile	0.0009	6.232e-06	7351	M00060.metal.pos.txt.gz	TRUE	reported	Zff3Nb	2	TRUE	0.00281522	20.7474	leucine	Known	Amino acid	7,799
M00060	leucine	rs9289408	T	C	T	C	0.0047	0.00452385	0.4701	0.479837	FALSE	FALSE	FALSE	4QVqlv	3	131606610	0.53	0.00712784	38965	vat	TRUE	reported	textfile	0.0009	2.45e-07	7351	M00060.metal.pos.txt.gz	TRUE	reported	Zff3Nb	2	TRUE	0.00369621	27.2642	leucine	Known	Amino acid	7,799
M00060	leucine	rs9292230	T	C	T	C	0.0041	0.00265669	0.6218	0.627082	FALSE	FALSE	FALSE	4QVqlv	5	27906291	0.91	0.00733516	38965	vat	TRUE	reported	textfile	0.0009	4.63e-06	7351	M00060.metal.pos.txt.gz	TRUE	reported	Zff3Nb	2	TRUE	0.00281522	20.7474	leucine	Known	Amino acid	7,799
M00060	leucine	rs9322464	T	C	T	C	0.004	0.00661307	0.47	0.47805	FALSE	FALSE	FALSE	4QVqlv	6	154748630	0.46	0.00709047	38965	vat	TRUE	reported	textfile	0.0009	8.271e-06	7351	M00060.metal.pos.txt.gz	TRUE	reported	Zff3Nb	2	TRUE	0.00267993	19.7477	leucine	Known	Amino acid	7,799
M00060	leucine	rs9369741	T	G	T	G	0.0043	-0.00432926	0.5822	0.586037	FALSE	FALSE	FALSE	4QVqlv	6	47702934	0.63	0.00718976	38965	vat	TRUE	reported	textfile	0.0009	2.415e-06	7351	M00060.metal.pos.txt.gz	TRUE	reported	Zff3Nb	2	TRUE	0.0030957	22.8209	leucine	Known	Amino acid	7,799
M00060	leucine	rs9394683	T	C	T	C	-0.004	0.00623614	0.5195	0.516888	FALSE	FALSE	FALSE	4QVqlv	6	40308360	0.28	0.00709691	38965	vat	TRUE	reported	textfile	0.0009	9.054e-06	7351	M00060.metal.pos.txt.gz	TRUE	reported	Zff3Nb	2	TRUE	0.00267993	19.7477	leucine	Known	Amino acid	7,799
M00060	leucine	rs9403527	T	C	T	C	0.0045	-0.00614022	0.3456	0.344174	FALSE	FALSE	FALSE	4QVqlv	6	144047833	0.4	0.00750096	38965	vat	TRUE	reported	textfile	0.0009	9.914e-07	7351	M00060.metal.pos.txt.gz	TRUE	reported	Zff3Nb	2	TRUE	0.00338937	24.9932	leucine	Known	Amino acid	7,799
M00060	leucine	rs9541214	T	C	T	C	-0.005	-0.00765071	0.6529	0.657291	FALSE	FALSE	FALSE	4QVqlv	13	35112824	0.27	0.00752395	38965	vat	TRUE	reported	textfile	0.0009	3.4e-08	7351	M00060.metal.pos.txt.gz	TRUE	reported	Zff3Nb	2	TRUE	0.00418108	30.8558	leucine	Known	Amino acid	7,799
M00060	leucine	rs979242	T	C	T	C	-0.0043	0.0189088	0.3692	0.374741	FALSE	FALSE	FALSE	4QVqlv	20	18201837	0.022	0.00731042	38965	vat	TRUE	reported	textfile	0.0009	2.45e-06	7351	M00060.metal.pos.txt.gz	TRUE	reported	Zff3Nb	2	TRUE	0.0030957	22.8209	leucine	Known	Amino acid	7,799
M00060	leucine	rs982790	T	C	T	C	-0.0044	0.00629948	0.4106	0.414238	FALSE	FALSE	FALSE	4QVqlv	13	91231773	0.58	0.00727208	38965	vat	TRUE	reported	textfile	0.0009	3.74e-06	7351	M00060.metal.pos.txt.gz	TRUE	reported	Zff3Nb	2	TRUE	0.00324089	23.8947	leucine	Known	Amino acid	7,799
M00060	leucine	rs9837954	T	C	T	C	-0.0043	0.0136028	0.6418	0.635155	FALSE	FALSE	FALSE	4QVqlv	3	157316461	0.053	0.0074181	38965	vat	TRUE	reported	textfile	0.0009	2.636e-06	7351	M00060.metal.pos.txt.gz	TRUE	reported	Zff3Nb	2	TRUE	0.0030957	22.8209	leucine	Known	Amino acid	7,799
M00060	leucine	rs9889080	A	G	A	G	0.0074	0.00469934	0.1641	0.162385	FALSE	FALSE	FALSE	4QVqlv	16	55926873	0.74	0.00960551	38965	vat	TRUE	reported	textfile	0.0016	4.211e-06	7351	M00060.metal.pos.txt.gz	TRUE	reported	Zff3Nb	2	TRUE	0.00290145	21.3848	leucine	Known	Amino acid	7,799
M00060	leucine	rs989960	T	C	T	C	0.0041	0.000875468	0.4175	0.427452	FALSE	FALSE	FALSE	4QVqlv	7	107445727	0.67	0.0071944	38965	vat	TRUE	reported	textfile	0.0009	4.662e-06	7351	M00060.metal.pos.txt.gz	TRUE	reported	Zff3Nb	2	TRUE	0.00281522	20.7474	leucine	Known	Amino acid	7,799
M00060	leucine	rs9903421	T	C	T	C	-0.0041	-0.0139396	0.5633	0.569962	FALSE	FALSE	FALSE	4QVqlv	17	39067912	0.033	0.0071874	38965	vat	TRUE	reported	textfile	0.0009	7.394e-06	7351	M00060.metal.pos.txt.gz	TRUE	reported	Zff3Nb	2	TRUE	0.00281522	20.7474	leucine	Known	Amino acid	7,799
M00063	cholesterol	rs10011091	T	C	T	C	0.0086	0.00745816	0.8159	0.812277	FALSE	FALSE	FALSE	2VqZvI	4	160932189	0.64	0.00907719	38965	vat	TRUE	reported	textfile	0.0018	2.151e-06	7365	M00063.metal.pos.txt.gz	TRUE	reported	ZNIvzl	2	TRUE	0.00308983	22.821	cholesterol	Known	Lipid	7,813
M00063	cholesterol	rs1005596	A	G	A	G	0.0115	0.0137462	0.1014	0.107063	FALSE	FALSE	FALSE	2VqZvI	17	33142245	0.11	0.0114651	38965	vat	TRUE	reported	textfile	0.0025	4.195e-06	7365	M00063.metal.pos.txt.gz	TRUE	reported	ZNIvzl	2	TRUE	0.00286482	21.1543	cholesterol	Known	Lipid	7,813
M00063	cholesterol	rs10207315	T	G	T	G	0.0078	0.00442208	0.2432	0.244787	FALSE	FALSE	FALSE	2VqZvI	2	21196346	0.89	0.00823883	38965	vat	TRUE	reported	textfile	0.0017	4.789e-06	7365	M00063.metal.pos.txt.gz	TRUE	reported	ZNIvzl	2	TRUE	0.00285022	21.0462	cholesterol	Known	Lipid	7,813
M00063	cholesterol	rs10493549	A	G	A	G	-0.009	0.0113323	0.7989	0.802211	FALSE	FALSE	FALSE	2VqZvI	1	75311145	0.27	0.00889379	38965	vat	TRUE	reported	textfile	0.0017	2.274e-07	7365	M00063.metal.pos.txt.gz	TRUE	reported	ZNIvzl	2	TRUE	0.0037911	28.0201	cholesterol	Known	Lipid	7,813
M00063	cholesterol	rs1077834	T	C	T	C	-0.0113	0.00803328	0.7912	0.777342	FALSE	FALSE	FALSE	2VqZvI	15	58723479	0.25	0.00853604	38965	vat	TRUE	reported	textfile	0.0023	6.867e-07	7365	M00063.metal.pos.txt.gz	TRUE	reported	ZNIvzl	2	TRUE	0.00326669	24.1314	cholesterol	Known	Lipid	7,813
M00063	cholesterol	rs11022174	A	G	A	G	0.0101	0.00106177	0.295	0.350546	FALSE	FALSE	FALSE	2VqZvI	11	12123206	0.96	0.00743102	38965	vat	TRUE	reported	textfile	0.0023	7.361e-06	7365	M00063.metal.pos.txt.gz	TRUE	reported	ZNIvzl	2	TRUE	0.00261143	19.2783	cholesterol	Known	Lipid	7,813
M00063	cholesterol	rs11106131	T	G	T	G	-0.0089	-0.00566569	0.2379	0.240521	FALSE	FALSE	FALSE	2VqZvI	12	78045649	0.5	0.00835003	38965	vat	TRUE	reported	textfile	0.0019	1.807e-06	7365	M00063.metal.pos.txt.gz	TRUE	reported	ZNIvzl	2	TRUE	0.00297035	21.9359	cholesterol	Known	Lipid	7,813
M00063	cholesterol	rs11111293	T	C	T	C	-0.008	0.0062316	0.7914	0.781306	FALSE	FALSE	FALSE	2VqZvI	12	102921296	0.35	0.0085379	38965	vat	TRUE	reported	textfile	0.0018	6.118e-06	7365	M00063.metal.pos.txt.gz	TRUE	reported	ZNIvzl	2	TRUE	0.00267485	19.7477	cholesterol	Known	Lipid	7,813
M00063	cholesterol	rs1124515	A	G	A	G	-0.0078	0.0103239	0.2539	0.245517	FALSE	FALSE	FALSE	2VqZvI	11	126346842	0.27	0.00820907	38965	vat	TRUE	reported	textfile	0.0017	6.006e-06	7365	M00063.metal.pos.txt.gz	TRUE	reported	ZNIvzl	2	TRUE	0.00285022	21.0462	cholesterol	Known	Lipid	7,813
M00063	cholesterol	rs11610936	T	C	T	C	-0.0121	-0.00514294	0.0989	0.097899	FALSE	FALSE	FALSE	2VqZvI	12	95285404	0.93	0.0119069	38965	vat	TRUE	reported	textfile	0.0025	1.343e-06	7365	M00063.metal.pos.txt.gz	TRUE	reported	ZNIvzl	2	TRUE	0.00317058	23.4192	cholesterol	Known	Lipid	7,813
M00063	cholesterol	rs11813145	A	G	A	G	0.0076	0.0106023	0.3414	0.352935	FALSE	FALSE	FALSE	2VqZvI	10	45134272	0.11	0.00744095	38965	vat	TRUE	reported	textfile	0.0017	5.867e-06	7365	M00063.metal.pos.txt.gz	TRUE	reported	ZNIvzl	2	TRUE	0.00270632	19.9807	cholesterol	Known	Lipid	7,813
M00063	cholesterol	rs12648765	A	G	A	G	0.0564	-0.00849017	0.9861	0.979856	FALSE	FALSE	FALSE	2VqZvI	4	60544511	0.87	0.0253562	38965	vat	TRUE	reported	textfile	0.0122	3.568e-06	1763	M00063.metal.pos.txt.gz	TRUE	reported	ZNIvzl	2	TRUE	0.0119771	21.3474	cholesterol	Known	Lipid	7,813
M00063	cholesterol	rs12881791	T	G	T	G	-0.0083	0.000897342	0.7603	0.746871	FALSE	FALSE	FALSE	2VqZvI	14	63023507	0.89	0.00822355	38965	vat	TRUE	reported	textfile	0.0018	5.911e-06	7365	M00063.metal.pos.txt.gz	TRUE	reported	ZNIvzl	2	TRUE	0.00287863	21.2566	cholesterol	Known	Lipid	7,813
M00063	cholesterol	rs12896813	T	C	T	C	-0.0082	0.00452757	0.1853	0.181182	FALSE	FALSE	FALSE	2VqZvI	14	43029500	0.96	0.00920732	38965	vat	TRUE	reported	textfile	0.0018	3.524e-06	7365	M00063.metal.pos.txt.gz	TRUE	reported	ZNIvzl	2	TRUE	0.00280988	20.7475	cholesterol	Known	Lipid	7,813
M00063	cholesterol	rs1411983	A	T	A	T	-0.0073	0.00687077	0.594	0.602584	FALSE	TRUE	FALSE	2VqZvI	9	89236178	0.42	0.00728944	38965	vat	TRUE	reported	textfile	0.0017	9.208e-06	7365	M00063.metal.pos.txt.gz	TRUE	reported	ZNIvzl	2	TRUE	0.00249741	18.4344	cholesterol	Known	Lipid	7,813
M00063	cholesterol	rs1433904	T	C	T	C	0.0442	-0.0118171	0.0228	0.030772	FALSE	FALSE	FALSE	2VqZvI	11	4819790	0.69	0.0206893	38965	vat	TRUE	reported	textfile	0.0097	5.056e-06	1763	M00063.metal.pos.txt.gz	TRUE	reported	ZNIvzl	2	TRUE	0.0116403	20.74	cholesterol	Known	Lipid	7,813
M00063	cholesterol	rs1479402	T	C	T	C	0.0306	0.0352013	0.0137	0.011716	FALSE	FALSE	FALSE	2VqZvI	3	61973121	0.25	0.0327644	38965	vat	TRUE	reported	textfile	0.0068	6.854e-06	7365	M00063.metal.pos.txt.gz	TRUE	reported	ZNIvzl	2	TRUE	0.00274195	20.2445	cholesterol	Known	Lipid	7,813
M00063	cholesterol	rs17182784	T	C	T	C	-0.0082	0.0103166	0.253	0.263478	FALSE	FALSE	FALSE	2VqZvI	2	166100967	0.2	0.00798421	38965	vat	TRUE	reported	textfile	0.0017	2.1e-06	7365	M00063.metal.pos.txt.gz	TRUE	reported	ZNIvzl	2	TRUE	0.00314911	23.2601	cholesterol	Known	Lipid	7,813
M00063	cholesterol	rs17293443	T	C	T	C	0.0078	-0.00971487	0.7718	0.77567	FALSE	FALSE	FALSE	2VqZvI	15	67437863	0.24	0.00851418	38965	vat	TRUE	reported	textfile	0.0017	8.091e-06	7365	M00063.metal.pos.txt.gz	TRUE	reported	ZNIvzl	2	TRUE	0.00285022	21.0462	cholesterol	Known	Lipid	7,813
M00063	cholesterol	rs17683567	T	C	T	C	0.0078	0.0147455	0.2146	0.2182	FALSE	FALSE	FALSE	2VqZvI	8	133876930	0.18	0.00855702	38965	vat	TRUE	reported	textfile	0.0017	7.567e-06	7365	M00063.metal.pos.txt.gz	TRUE	reported	ZNIvzl	2	TRUE	0.00285022	21.0462	cholesterol	Known	Lipid	7,813
M00063	cholesterol	rs17728920	A	C	A	C	0.0081	-0.0101734	0.1768	0.17559	FALSE	FALSE	FALSE	2VqZvI	13	26132841	0.27	0.00936502	38965	vat	TRUE	reported	textfile	0.0018	5.299e-06	7365	M00063.metal.pos.txt.gz	TRUE	reported	ZNIvzl	2	TRUE	0.00274195	20.2445	cholesterol	Known	Lipid	7,813
M00063	cholesterol	rs17765253	A	G	A	G	0.0096	-0.010307	0.1845	0.191356	FALSE	FALSE	FALSE	2VqZvI	12	54099369	0.38	0.00907564	38965	vat	TRUE	reported	textfile	0.0018	8.265e-08	7365	M00063.metal.pos.txt.gz	TRUE	reported	ZNIvzl	2	TRUE	0.00384725	28.4367	cholesterol	Known	Lipid	7,813
M00063	cholesterol	rs2026590	T	G	T	G	0.008	0.0102495	0.2176	0.209879	FALSE	FALSE	FALSE	2VqZvI	9	24833789	0.21	0.00868053	38965	vat	TRUE	reported	textfile	0.0017	3.764e-06	7365	M00063.metal.pos.txt.gz	TRUE	reported	ZNIvzl	2	TRUE	0.00299782	22.1393	cholesterol	Known	Lipid	7,813
M00063	cholesterol	rs2050223	A	G	A	G	-0.0078	0.0101096	0.2016	0.203555	FALSE	FALSE	FALSE	2VqZvI	20	15701814	0.14	0.00885935	38965	vat	TRUE	reported	textfile	0.0017	7.22e-06	7365	M00063.metal.pos.txt.gz	TRUE	reported	ZNIvzl	2	TRUE	0.00285022	21.0462	cholesterol	Known	Lipid	7,813
M00063	cholesterol	rs2130712	A	C	A	C	0.0165	0.00165598	0.92	0.916073	FALSE	FALSE	FALSE	2VqZvI	4	155247554	0.82	0.0129009	38965	vat	TRUE	reported	textfile	0.0032	2.429e-07	7365	M00063.metal.pos.txt.gz	TRUE	reported	ZNIvzl	2	TRUE	0.00359692	26.5797	cholesterol	Known	Lipid	7,813
M00063	cholesterol	rs2259571	T	G	T	G	-0.0078	-0.0263392	0.6893	0.656265	FALSE	FALSE	FALSE	2VqZvI	6	31583827	0.00085	0.00743324	38965	vat	TRUE	reported	textfile	0.0017	2.864e-06	7365	M00063.metal.pos.txt.gz	TRUE	reported	ZNIvzl	2	TRUE	0.00285022	21.0462	cholesterol	Known	Lipid	7,813
M00063	cholesterol	rs2407893	A	G	A	G	0.0079	-0.00478798	0.427	0.421277	FALSE	FALSE	FALSE	2VqZvI	16	61623478	0.39	0.00714942	38965	vat	TRUE	reported	textfile	0.0016	1.285e-06	7365	M00063.metal.pos.txt.gz	TRUE	reported	ZNIvzl	2	TRUE	0.00329918	24.3723	cholesterol	Known	Lipid	7,813
M00063	cholesterol	rs2869804	A	G	A	G	0.0078	-0.00427128	0.2489	0.251543	FALSE	FALSE	FALSE	2VqZvI	18	14141133	0.86	0.00820714	38965	vat	TRUE	reported	textfile	0.0017	6.503e-06	7365	M00063.metal.pos.txt.gz	TRUE	reported	ZNIvzl	2	TRUE	0.00285022	21.0462	cholesterol	Known	Lipid	7,813
M00063	cholesterol	rs2870664	T	C	T	C	0.0147	-0.00713785	0.4767	0.463074	FALSE	FALSE	FALSE	2VqZvI	20	54283260	0.36	0.00710037	38965	vat	TRUE	reported	textfile	0.0031	1.602e-06	1763	M00063.metal.pos.txt.gz	TRUE	reported	ZNIvzl	2	TRUE	0.0125937	22.4604	cholesterol	Known	Lipid	7,813
M00063	cholesterol	rs3747924	T	C	T	C	0.0083	0.00805585	0.1781	0.178636	FALSE	FALSE	FALSE	2VqZvI	20	6182755	0.31	0.00931047	38965	vat	TRUE	reported	textfile	0.0018	4.243e-06	7365	M00063.metal.pos.txt.gz	TRUE	reported	ZNIvzl	2	TRUE	0.00287863	21.2566	cholesterol	Known	Lipid	7,813
M00063	cholesterol	rs3802195	T	G	T	G	0.0086	-0.0116482	0.1886	0.180956	FALSE	FALSE	FALSE	2VqZvI	8	99140208	0.15	0.00929321	38965	vat	TRUE	reported	textfile	0.0018	1.132e-06	7365	M00063.metal.pos.txt.gz	TRUE	reported	ZNIvzl	2	TRUE	0.00308983	22.821	cholesterol	Known	Lipid	7,813
M00063	cholesterol	rs3869132	T	C	T	C	0.0079	0.00420442	0.2494	0.248506	FALSE	FALSE	FALSE	2VqZvI	6	31410948	0.99	0.00815511	38965	vat	TRUE	reported	textfile	0.0017	4.063e-06	7365	M00063.metal.pos.txt.gz	TRUE	reported	ZNIvzl	2	TRUE	0.00292356	21.5893	cholesterol	Known	Lipid	7,813
M00063	cholesterol	rs3897960	A	T	A	T	-0.0084	0.000953226	0.2083	0.209928	FALSE	TRUE	FALSE	2VqZvI	4	83701791	0.87	0.00871281	38965	vat	TRUE	reported	textfile	0.0017	1.287e-06	7365	M00063.metal.pos.txt.gz	TRUE	reported	ZNIvzl	2	TRUE	0.00330408	24.4086	cholesterol	Known	Lipid	7,813
M00063	cholesterol	rs4401492	T	G	T	G	0.0082	-0.00576266	0.1795	0.188117	FALSE	FALSE	FALSE	2VqZvI	4	184611799	0.39	0.00912173	38965	vat	TRUE	reported	textfile	0.0018	4.515e-06	7365	M00063.metal.pos.txt.gz	TRUE	reported	ZNIvzl	2	TRUE	0.00280988	20.7475	cholesterol	Known	Lipid	7,813
M00063	cholesterol	rs445925	A	G	A	G	-0.025	0.0111227	0.079	0.106785	FALSE	FALSE	FALSE	2VqZvI	19	45415640	0.28	0.0114606	38965	vat	TRUE	reported	textfile	0.004	4.105e-10	5602	M00063.metal.pos.txt.gz	TRUE	reported	ZNIvzl	2	TRUE	0.00692467	39.0486	cholesterol	Known	Lipid	7,813
M00063	cholesterol	rs4602115	T	G	T	G	0.0146	0.00763383	0.7133	0.738237	FALSE	FALSE	FALSE	2VqZvI	18	234473	0.32	0.00807905	38965	vat	TRUE	reported	textfile	0.0033	7.651e-06	1763	M00063.metal.pos.txt.gz	TRUE	reported	ZNIvzl	2	TRUE	0.0109807	19.5517	cholesterol	Known	Lipid	7,813
M00063	cholesterol	rs4941743	T	C	T	C	0.0087	-0.00574631	0.2179	0.230843	FALSE	FALSE	FALSE	2VqZvI	13	31664439	0.32	0.00841617	38965	vat	TRUE	reported	textfile	0.0017	3.282e-07	7365	M00063.metal.pos.txt.gz	TRUE	reported	ZNIvzl	2	TRUE	0.00354345	26.1832	cholesterol	Known	Lipid	7,813
M00063	cholesterol	rs602633	T	G	T	G	-0.0102	-0.000206312	0.2163	0.220863	FALSE	FALSE	FALSE	2VqZvI	1	109821511	0.9	0.0085703	38965	vat	TRUE	reported	textfile	0.0017	5.024e-09	7365	M00063.metal.pos.txt.gz	TRUE	reported	ZNIvzl	2	TRUE	0.00486421	35.9902	cholesterol	Known	Lipid	7,813
M00063	cholesterol	rs6438950	C	G	C	G	0.0131	0.00301566	0.9036	0.899792	FALSE	TRUE	FALSE	2VqZvI	3	96806729	0.6	0.012077	38965	vat	TRUE	reported	textfile	0.0025	1.54e-07	7365	M00063.metal.pos.txt.gz	TRUE	reported	ZNIvzl	2	TRUE	0.00371427	27.4501	cholesterol	Known	Lipid	7,813
M00063	cholesterol	rs6511720	T	G	T	G	-0.0136	0.0161156	0.1197	0.116708	FALSE	FALSE	FALSE	2VqZvI	19	11202306	0.16	0.0110517	38965	vat	TRUE	reported	textfile	0.0027	3.688e-07	7365	M00063.metal.pos.txt.gz	TRUE	reported	ZNIvzl	2	TRUE	0.00343308	25.3649	cholesterol	Known	Lipid	7,813
M00063	cholesterol	rs6573766	T	G	T	G	-0.0085	0.0111003	0.8061	0.79558	FALSE	FALSE	FALSE	2VqZvI	14	24852046	0.3	0.00883212	38965	vat	TRUE	reported	textfile	0.0018	1.549e-06	7365	M00063.metal.pos.txt.gz	TRUE	reported	ZNIvzl	2	TRUE	0.00301861	22.2933	cholesterol	Known	Lipid	7,813
M00063	cholesterol	rs6603141	A	G	A	G	-0.0081	0.00885439	0.258	0.262878	FALSE	FALSE	FALSE	2VqZvI	19	8158074	0.35	0.0080328	38965	vat	TRUE	reported	textfile	0.0017	2.608e-06	7365	M00063.metal.pos.txt.gz	TRUE	reported	ZNIvzl	2	TRUE	0.003073	22.6963	cholesterol	Known	Lipid	7,813
M00063	cholesterol	rs6970076	T	C	T	C	-0.0079	0.00509916	0.7679	0.768737	FALSE	FALSE	FALSE	2VqZvI	7	105698143	0.79	0.00837521	38965	vat	TRUE	reported	textfile	0.0017	4.366e-06	7365	M00063.metal.pos.txt.gz	TRUE	reported	ZNIvzl	2	TRUE	0.00292356	21.5893	cholesterol	Known	Lipid	7,813
M00063	cholesterol	rs7595385	T	C	T	C	0.0237	8.55281e-05	0.9759	0.958132	FALSE	FALSE	FALSE	2VqZvI	2	166764552	0.99	0.0180552	38965	vat	TRUE	reported	textfile	0.0051	3.833e-06	7365	M00063.metal.pos.txt.gz	TRUE	reported	ZNIvzl	2	TRUE	0.00292356	21.5893	cholesterol	Known	Lipid	7,813
M00063	cholesterol	rs810551	C	G	C	G	0.008	0.00185334	0.7904	0.777734	FALSE	TRUE	FALSE	2VqZvI	7	73492093	0.7	0.0085254	38965	vat	TRUE	reported	textfile	0.0017	4.659e-06	7365	M00063.metal.pos.txt.gz	TRUE	reported	ZNIvzl	2	TRUE	0.00299782	22.1393	cholesterol	Known	Lipid	7,813
M00063	cholesterol	rs871748	T	C	T	C	-0.0082	0.0056134	0.182	0.190723	FALSE	FALSE	FALSE	2VqZvI	10	5701795	0.45	0.00914755	38965	vat	TRUE	reported	textfile	0.0018	8.562e-06	7365	M00063.metal.pos.txt.gz	TRUE	reported	ZNIvzl	2	TRUE	0.00280988	20.7475	cholesterol	Known	Lipid	7,813
M00063	cholesterol	rs886282	T	C	T	C	0.0081	-0.0106264	0.1989	0.215915	FALSE	FALSE	FALSE	2VqZvI	17	55188150	0.22	0.00867031	38965	vat	TRUE	reported	textfile	0.0018	3.711e-06	7365	M00063.metal.pos.txt.gz	TRUE	reported	ZNIvzl	2	TRUE	0.00274195	20.2445	cholesterol	Known	Lipid	7,813
M00063	cholesterol	rs927961	T	G	T	G	-0.0079	-0.00269639	0.7597	0.759006	FALSE	FALSE	FALSE	2VqZvI	1	41246301	0.65	0.00828624	38965	vat	TRUE	reported	textfile	0.0017	5.057e-06	7365	M00063.metal.pos.txt.gz	TRUE	reported	ZNIvzl	2	TRUE	0.00292356	21.5893	cholesterol	Known	Lipid	7,813
M00064	phenylalanine	rs10050054	T	C	T	C	-0.0325	0.0213919	0.9828	0.979398	FALSE	FALSE	FALSE	jLjIrN	4	178647306	0.55	0.0253212	38965	vat	TRUE	reported	textfile	0.0069	2.583e-06	1760	M00064.metal.pos.txt.gz	TRUE	reported	RJd1Vh	2	TRUE	0.0124485	22.1603	phenylalanine	Known	Amino acid	7,803
M00064	phenylalanine	rs1498694	A	G	A	G	0.0075	0.0152111	0.4035	0.396938	FALSE	FALSE	FALSE	jLjIrN	12	103257876	0.064	0.00724294	38965	vat	TRUE	reported	textfile	0.0011	7.336e-11	7354	M00064.metal.pos.txt.gz	TRUE	reported	RJd1Vh	2	TRUE	0.00628169	46.475	phenylalanine	Known	Amino acid	7,803
M00064	phenylalanine	rs1565225	A	G	A	G	0.007	0.0106547	0.245	0.245911	FALSE	FALSE	FALSE	jLjIrN	8	85687107	0.14	0.00823023	38965	vat	TRUE	reported	textfile	0.0015	2.342e-06	5594	M00064.metal.pos.txt.gz	TRUE	reported	RJd1Vh	2	TRUE	0.00387796	21.77	phenylalanine	Known	Amino acid	7,803
M00064	phenylalanine	rs1722400	A	C	A	C	0.01	0.00988379	0.8799	0.851411	FALSE	FALSE	FALSE	jLjIrN	12	103179936	0.27	0.010154	38965	vat	TRUE	reported	textfile	0.0021	1.286e-06	7354	M00064.metal.pos.txt.gz	TRUE	reported	RJd1Vh	2	TRUE	0.00307398	22.6696	phenylalanine	Known	Amino acid	7,803
M00064	phenylalanine	rs2905873	A	C	A	C	0.0055	-0.00110652	0.6858	0.686769	FALSE	FALSE	FALSE	jLjIrN	17	29532356	0.94	0.00763905	38965	vat	TRUE	reported	textfile	0.0012	2.966e-06	7354	M00064.metal.pos.txt.gz	TRUE	reported	RJd1Vh	2	TRUE	0.0028484	21.0012	phenylalanine	Known	Amino acid	7,803
M00064	phenylalanine	rs6831907	T	C	T	C	0.0206	0.0135733	0.0395	0.041537	FALSE	FALSE	FALSE	jLjIrN	4	190761715	0.54	0.0177588	38965	vat	TRUE	reported	textfile	0.0046	7.053e-06	1760	M00064.metal.pos.txt.gz	TRUE	reported	RJd1Vh	2	TRUE	0.0112664	20.032	phenylalanine	Known	Amino acid	7,803
M00513	creatinine	rs10426415	A	G	A	G	-0.0086	0.00133767	0.878	0.867933	FALSE	FALSE	FALSE	vsOWBs	19	41183590	0.86	0.0105578	38965	vat	TRUE	reported	textfile	0.0018	3.109e-06	7361	M00513.metal.pos.txt.gz	TRUE	reported	f2noEF	2	TRUE	0.00309151	22.821	creatinine	Known	Amino acid	7,810
M00513	creatinine	rs10519445	A	G	A	G	-0.0045	-0.00265292	0.5338	0.535528	FALSE	FALSE	FALSE	vsOWBs	15	24106808	0.73	0.00713301	38965	vat	TRUE	reported	textfile	0.0009	1.846e-06	7361	M00513.metal.pos.txt.gz	TRUE	reported	f2noEF	2	TRUE	0.00338478	24.9932	creatinine	Known	Amino acid	7,810
M00513	creatinine	rs11054328	T	C	T	C	0.0088	-0.00873812	0.1072	0.10249	FALSE	FALSE	FALSE	vsOWBs	12	11663755	0.36	0.0117292	38965	vat	TRUE	reported	textfile	0.0018	1.456e-06	7361	M00513.metal.pos.txt.gz	TRUE	reported	f2noEF	2	TRUE	0.0032365	23.8947	creatinine	Known	Amino acid	7,810
M00513	creatinine	rs1116866	T	C	T	C	0.0094	0.00205089	0.1035	0.104741	FALSE	FALSE	FALSE	vsOWBs	1	96976835	0.56	0.0114971	38965	vat	TRUE	reported	textfile	0.0018	2.866e-07	7361	M00513.metal.pos.txt.gz	TRUE	reported	f2noEF	2	TRUE	0.0036912	27.2642	creatinine	Known	Amino acid	7,810
M00513	creatinine	rs11638382	T	C	T	C	-0.0171	-0.00239487	0.1875	0.183175	FALSE	FALSE	FALSE	vsOWBs	15	29496888	0.93	0.00932248	38965	vat	TRUE	reported	textfile	0.0038	5.062e-06	1763	M00513.metal.pos.txt.gz	TRUE	reported	f2noEF	2	TRUE	0.0113557	20.227	creatinine	Known	Amino acid	7,810
M00513	creatinine	rs11694230	T	C	T	C	-0.0075	0.00145772	0.3363	0.342516	FALSE	FALSE	FALSE	vsOWBs	2	6839127	0.9	0.0075582	38965	vat	TRUE	reported	textfile	0.0017	9.003e-06	7361	M00513.metal.pos.txt.gz	TRUE	reported	f2noEF	2	TRUE	0.00263719	19.4584	creatinine	Known	Amino acid	7,810
M00513	creatinine	rs12324230	T	C	T	C	0.0042	-0.0121466	0.5209	0.519311	FALSE	FALSE	FALSE	vsOWBs	15	75806911	0.074	0.00710342	38965	vat	TRUE	reported	textfile	0.0009	8.677e-06	7361	M00513.metal.pos.txt.gz	TRUE	reported	f2noEF	2	TRUE	0.00294981	21.7719	creatinine	Known	Amino acid	7,810
M00513	creatinine	rs12801550	T	C	T	C	0.0088	-0.000624626	0.8705	0.868494	FALSE	FALSE	FALSE	vsOWBs	11	13993754	0.73	0.0104488	38965	vat	TRUE	reported	textfile	0.0018	9.639e-07	7361	M00513.metal.pos.txt.gz	TRUE	reported	f2noEF	2	TRUE	0.0032365	23.8947	creatinine	Known	Amino acid	7,810
M00513	creatinine	rs13031396	T	G	T	G	-0.0076	-0.00280333	0.2473	0.251176	FALSE	FALSE	FALSE	vsOWBs	2	60717399	0.41	0.00820485	38965	vat	TRUE	reported	textfile	0.0017	9.166e-06	7361	M00513.metal.pos.txt.gz	TRUE	reported	f2noEF	2	TRUE	0.00270779	19.9807	creatinine	Known	Amino acid	7,810
M00513	creatinine	rs1374355	A	T	A	T	0.0083	-0.000870844	0.1077	0.11689	FALSE	TRUE	FALSE	vsOWBs	2	200156193	0.85	0.0110345	38965	vat	TRUE	reported	textfile	0.0019	8.594e-06	7361	M00513.metal.pos.txt.gz	TRUE	reported	f2noEF	2	TRUE	0.00258576	19.0779	creatinine	Known	Amino acid	7,810
M00513	creatinine	rs1498350	A	C	A	C	0.0045	0.012177	0.4954	0.502504	FALSE	FALSE	FALSE	vsOWBs	1	67294143	0.12	0.00707744	38965	vat	TRUE	reported	textfile	0.001	1.879e-06	7361	M00513.metal.pos.txt.gz	TRUE	reported	f2noEF	2	TRUE	0.00274344	20.2445	creatinine	Known	Amino acid	7,810
M00513	creatinine	rs17533525	T	C	T	C	0.0082	-0.00358439	0.1534	0.161209	FALSE	FALSE	FALSE	vsOWBs	5	106779692	0.99	0.00964129	38965	vat	TRUE	reported	textfile	0.0018	5.037e-06	7361	M00513.metal.pos.txt.gz	TRUE	reported	f2noEF	2	TRUE	0.0028114	20.7474	creatinine	Known	Amino acid	7,810
M00513	creatinine	rs1955135	A	C	A	C	0.008	0.0061659	0.8659	0.835233	FALSE	FALSE	FALSE	vsOWBs	3	105164872	0.69	0.00951984	38965	vat	TRUE	reported	textfile	0.0018	9.994e-06	7361	M00513.metal.pos.txt.gz	TRUE	reported	f2noEF	2	TRUE	0.0026763	19.7477	creatinine	Known	Amino acid	7,810
M00513	creatinine	rs2042499	A	C	A	C	0.0052	0.00104333	0.4837	0.485618	FALSE	FALSE	FALSE	vsOWBs	7	24095366	0.7	0.007065	38965	vat	TRUE	reported	textfile	0.0009	4.883e-08	7361	M00513.metal.pos.txt.gz	TRUE	reported	f2noEF	2	TRUE	0.0045146	33.3736	creatinine	Known	Amino acid	7,810
M00513	creatinine	rs2048277	A	G	A	G	0.0083	-0.0130101	0.8956	0.89215	FALSE	FALSE	FALSE	vsOWBs	2	211151774	0.3	0.0113345	38965	vat	TRUE	reported	textfile	0.0019	8.751e-06	7361	M00513.metal.pos.txt.gz	TRUE	reported	f2noEF	2	TRUE	0.00258576	19.0779	creatinine	Known	Amino acid	7,810
M00513	creatinine	rs2521310	T	C	T	C	0.009	0.00963673	0.874	0.866113	FALSE	FALSE	FALSE	vsOWBs	7	89352860	0.23	0.0104942	38965	vat	TRUE	reported	textfile	0.002	6.795e-06	5598	M00513.metal.pos.txt.gz	TRUE	reported	f2noEF	2	TRUE	0.00360433	20.2428	creatinine	Known	Amino acid	7,810
M00513	creatinine	rs394282	A	T	A	T	-0.0163	0.0100048	0.1112	0.069403	FALSE	TRUE	FALSE	vsOWBs	1	8284657	0.49	0.0139426	38965	vat	TRUE	reported	textfile	0.0033	1.016e-06	1763	M00513.metal.pos.txt.gz	TRUE	reported	f2noEF	2	TRUE	0.0136498	24.3699	creatinine	Known	Amino acid	7,810
M00513	creatinine	rs4460629	T	C	T	C	-0.0045	-0.00947635	0.5224	0.508772	FALSE	FALSE	FALSE	vsOWBs	1	155135335	0.11	0.00704457	38965	vat	TRUE	reported	textfile	0.001	2.205e-06	7361	M00513.metal.pos.txt.gz	TRUE	reported	f2noEF	2	TRUE	0.00274344	20.2445	creatinine	Known	Amino acid	7,810
M00513	creatinine	rs6502247	A	G	A	G	-0.009	0.00814072	0.119	0.124699	FALSE	FALSE	FALSE	vsOWBs	17	13203562	0.33	0.011287	38965	vat	TRUE	reported	textfile	0.002	6.795e-06	5598	M00513.metal.pos.txt.gz	TRUE	reported	f2noEF	2	TRUE	0.00360433	20.2428	creatinine	Known	Amino acid	7,810
M00513	creatinine	rs6663614	A	C	A	C	-0.0104	0.000223491	0.2085	0.284304	FALSE	FALSE	FALSE	vsOWBs	1	213097941	0.94	0.00781659	38965	vat	TRUE	reported	textfile	0.0022	3.057e-06	7361	M00513.metal.pos.txt.gz	TRUE	reported	f2noEF	2	TRUE	0.00302669	22.341	creatinine	Known	Amino acid	7,810
M00513	creatinine	rs9312777	T	C	T	C	0.0043	0.0107937	0.4788	0.481416	FALSE	FALSE	FALSE	vsOWBs	5	11556754	0.11	0.00711681	38965	vat	TRUE	reported	textfile	0.0009	4.677e-06	7361	M00513.metal.pos.txt.gz	TRUE	reported	f2noEF	2	TRUE	0.00309151	22.821	creatinine	Known	Amino acid	7,810
M00513	creatinine	rs9456538	A	G	A	G	-0.0082	0.0093652	0.1493	0.145763	FALSE	FALSE	FALSE	vsOWBs	6	160853393	0.57	0.0100419	38965	vat	TRUE	reported	textfile	0.0018	4.198e-06	7361	M00513.metal.pos.txt.gz	TRUE	reported	f2noEF	2	TRUE	0.0028114	20.7474	creatinine	Known	Amino acid	7,810
M00513	creatinine	rs9477021	C	G	C	G	-0.0236	-0.0107095	0.0178	0.02593	FALSE	TRUE	FALSE	vsOWBs	6	16061453	0.63	0.0224323	38965	vat	TRUE	reported	textfile	0.0053	7.726e-06	7361	M00513.metal.pos.txt.gz	TRUE	reported	f2noEF	2	TRUE	0.00268638	19.8223	creatinine	Known	Amino acid	7,810
M00527	lactate	rs10788232	T	C	T	C	-0.0111	0.00392216	0.6825	0.653642	FALSE	FALSE	FALSE	ObHYsx	10	123803584	0.66	0.00749044	38965	vat	TRUE	reported	textfile	0.0024	2.464e-06	7365	M00527.metal.pos.txt.gz	TRUE	reported	MWbPL8	2	TRUE	0.00289595	21.3848	lactate	Known	Carbohydrate	7,814
M00527	lactate	rs1193345	A	G	A	G	-0.0216	-0.0012659	0.9357	0.932441	FALSE	FALSE	FALSE	ObHYsx	1	17913714	0.74	0.014083	38965	vat	TRUE	reported	textfile	0.0045	1.434e-06	7365	M00527.metal.pos.txt.gz	TRUE	reported	MWbPL8	2	TRUE	0.00311855	23.0337	lactate	Known	Carbohydrate	7,814
M00527	lactate	rs1330523	A	G	A	G	-0.0117	0.000903479	0.2326	0.223475	FALSE	FALSE	FALSE	ObHYsx	13	104925616	0.75	0.00850471	38965	vat	TRUE	reported	textfile	0.0024	1.561e-06	7365	M00527.metal.pos.txt.gz	TRUE	reported	MWbPL8	2	TRUE	0.00321645	23.7592	lactate	Known	Carbohydrate	7,814
M00527	lactate	rs13403441	A	T	A	T	-0.0235	0.0103822	0.8588	0.875357	FALSE	TRUE	FALSE	ObHYsx	2	83225802	0.26	0.0106932	38965	vat	TRUE	reported	textfile	0.0048	1.019e-06	1761	M00527.metal.pos.txt.gz	TRUE	reported	MWbPL8	2	TRUE	0.0134283	23.942	lactate	Known	Carbohydrate	7,814
M00527	lactate	rs16937124	A	C	A	C	-0.021	0.0239841	0.9471	0.9345	FALSE	FALSE	FALSE	ObHYsx	10	36885746	0.099	0.0142775	38965	vat	TRUE	reported	textfile	0.0046	5.622e-06	7365	M00527.metal.pos.txt.gz	TRUE	reported	MWbPL8	2	TRUE	0.00282178	20.8356	lactate	Known	Carbohydrate	7,814
M00527	lactate	rs1876100	A	T	A	T	-0.0106	0.00643684	0.2626	0.318228	FALSE	TRUE	FALSE	ObHYsx	9	81189702	0.27	0.00771748	38965	vat	TRUE	reported	textfile	0.0024	9.204e-06	7365	M00527.metal.pos.txt.gz	TRUE	reported	MWbPL8	2	TRUE	0.0026416	19.5016	lactate	Known	Carbohydrate	7,814
M00527	lactate	rs2000812	T	C	T	C	0.0111	0.0112729	0.8223	0.802798	FALSE	FALSE	FALSE	ObHYsx	18	47093790	0.21	0.00896096	38965	vat	TRUE	reported	textfile	0.0025	9.7e-06	7365	M00527.metal.pos.txt.gz	TRUE	reported	MWbPL8	2	TRUE	0.00266951	19.7082	lactate	Known	Carbohydrate	7,814
M00527	lactate	rs2242578	C	G	C	G	-0.0111	-0.0228224	0.6704	0.65752	FALSE	TRUE	FALSE	ObHYsx	12	57853153	0.0058	0.00755223	38965	vat	TRUE	reported	textfile	0.0024	5.078e-06	7365	M00527.metal.pos.txt.gz	TRUE	reported	MWbPL8	2	TRUE	0.00289595	21.3848	lactate	Known	Carbohydrate	7,814
M00527	lactate	rs3785024	A	G	A	G	-0.0223	-0.00215747	0.9469	0.946573	FALSE	FALSE	FALSE	ObHYsx	16	84136233	0.88	0.0157926	38965	vat	TRUE	reported	textfile	0.0049	5.562e-06	7365	M00527.metal.pos.txt.gz	TRUE	reported	MWbPL8	2	TRUE	0.0028043	20.7062	lactate	Known	Carbohydrate	7,814
M00527	lactate	rs4635489	A	G	A	G	0.0364	0.0158404	0.0177	0.021386	FALSE	FALSE	FALSE	ObHYsx	2	30126856	0.57	0.0245718	38965	vat	TRUE	reported	textfile	0.008	5.663e-06	7365	M00527.metal.pos.txt.gz	TRUE	reported	MWbPL8	2	TRUE	0.00280305	20.6969	lactate	Known	Carbohydrate	7,814
M00527	lactate	rs4718532	T	C	T	C	-0.016	-0.00156384	0.5052	0.530961	FALSE	FALSE	FALSE	ObHYsx	7	66805000	0.92	0.00708559	38965	vat	TRUE	reported	textfile	0.0035	6.605e-06	1761	M00527.metal.pos.txt.gz	TRUE	reported	MWbPL8	2	TRUE	0.0117279	20.8742	lactate	Known	Carbohydrate	7,814
M00527	lactate	rs723526	A	G	A	G	-0.011	0.00794654	0.1994	0.184813	FALSE	FALSE	FALSE	ObHYsx	7	55134819	0.49	0.00911643	38965	vat	TRUE	reported	textfile	0.0024	6.624e-06	7365	M00527.metal.pos.txt.gz	TRUE	reported	MWbPL8	2	TRUE	0.00284415	21.0012	lactate	Known	Carbohydrate	7,814
M00527	lactate	rs780093	T	C	T	C	0.0117	0.0149043	0.4	0.379985	FALSE	FALSE	FALSE	ObHYsx	2	27742603	0.03	0.0072945	38965	vat	TRUE	reported	textfile	0.0023	1.887e-07	7365	M00527.metal.pos.txt.gz	TRUE	reported	MWbPL8	2	TRUE	0.00350123	25.8701	lactate	Known	Carbohydrate	7,814
M00542	3-hydroxybutyrate (BHBA)	rs11224003	A	G	A	G	0.0419	-0.0111962	0.177	0.219745	FALSE	FALSE	FALSE	rwFeCT	11	134637840	0.35	0.00856908	38965	vat	TRUE	reported	textfile	0.0093	7.072e-06	7371	M00542.metal.pos.txt.gz	TRUE	reported	JeukL4	2	TRUE	0.00274626	20.2929	3-hydroxybutyrate (BHBA)	Known	Lipid	7,820
M00542	3-hydroxybutyrate (BHBA)	rs11719883	C	G	C	G	-0.0524	-0.00197883	0.8445	0.828658	FALSE	TRUE	FALSE	rwFeCT	3	144922477	0.74	0.00936574	38965	vat	TRUE	reported	textfile	0.0103	3.864e-07	7371	M00542.metal.pos.txt.gz	TRUE	reported	JeukL4	2	TRUE	0.00349896	25.8744	3-hydroxybutyrate (BHBA)	Known	Lipid	7,820
M00542	3-hydroxybutyrate (BHBA)	rs13288937	A	C	A	C	0.2488	0.016144	0.0205	0.014157	FALSE	FALSE	FALSE	rwFeCT	9	18117253	0.56	0.0304674	38965	vat	TRUE	reported	textfile	0.0526	2.287e-06	1766	M00542.metal.pos.txt.gz	TRUE	reported	JeukL4	2	TRUE	0.0125104	22.3479	3-hydroxybutyrate (BHBA)	Known	Lipid	7,820
M00542	3-hydroxybutyrate (BHBA)	rs2295758	T	C	T	C	-0.1137	0.00642485	0.9754	0.974066	FALSE	FALSE	FALSE	rwFeCT	11	35236125	0.92	0.0227704	38965	vat	TRUE	reported	textfile	0.0255	8.568e-06	7371	M00542.metal.pos.txt.gz	TRUE	reported	JeukL4	2	TRUE	0.00268995	19.8757	3-hydroxybutyrate (BHBA)	Known	Lipid	7,820
M00542	3-hydroxybutyrate (BHBA)	rs2711506	A	G	A	G	-0.0326	-0.00882244	0.5343	0.527752	FALSE	FALSE	FALSE	rwFeCT	7	68256685	0.1	0.00707936	38965	vat	TRUE	reported	textfile	0.0072	6.349e-06	7371	M00542.metal.pos.txt.gz	TRUE	reported	JeukL4	2	TRUE	0.00277356	20.4952	3-hydroxybutyrate (BHBA)	Known	Lipid	7,820
M00542	3-hydroxybutyrate (BHBA)	rs4297577	T	C	T	C	0.0977	0.00631947	0.0384	0.052496	FALSE	FALSE	FALSE	rwFeCT	13	80231387	0.86	0.0158542	38965	vat	TRUE	reported	textfile	0.0209	2.938e-06	7371	M00542.metal.pos.txt.gz	TRUE	reported	JeukL4	2	TRUE	0.00295586	21.8463	3-hydroxybutyrate (BHBA)	Known	Lipid	7,820
M00542	3-hydroxybutyrate (BHBA)	rs4838537	T	C	T	C	0.3226	0.00446985	0.0133	0.031019	FALSE	FALSE	FALSE	rwFeCT	10	50827721	0.7	0.020599	38965	vat	TRUE	reported	textfile	0.0699	3.964e-06	1766	M00542.metal.pos.txt.gz	TRUE	reported	JeukL4	2	TRUE	0.0119173	21.2756	3-hydroxybutyrate (BHBA)	Known	Lipid	7,820
M00542	3-hydroxybutyrate (BHBA)	rs6493912	T	C	T	C	-0.0368	0.00689689	0.7431	0.715178	FALSE	FALSE	FALSE	rwFeCT	15	57600488	0.36	0.00783931	38965	vat	TRUE	reported	textfile	0.0081	5.359e-06	7371	M00542.metal.pos.txt.gz	TRUE	reported	JeukL4	2	TRUE	0.00279245	20.6352	3-hydroxybutyrate (BHBA)	Known	Lipid	7,820
M00542	3-hydroxybutyrate (BHBA)	rs7314742	T	G	T	G	-0.0358	-0.00980729	0.2662	0.274181	FALSE	FALSE	FALSE	rwFeCT	12	122212752	0.24	0.0079727	38965	vat	TRUE	reported	textfile	0.008	8.508e-06	7371	M00542.metal.pos.txt.gz	TRUE	reported	JeukL4	2	TRUE	0.00270945	20.0202	3-hydroxybutyrate (BHBA)	Known	Lipid	7,820
M00542	3-hydroxybutyrate (BHBA)	rs8000457	T	C	T	C	-0.2093	0.0147339	0.9661	0.928131	FALSE	FALSE	FALSE	rwFeCT	13	22871975	0.39	0.0137007	38965	vat	TRUE	reported	textfile	0.0433	1.351e-06	1766	M00542.metal.pos.txt.gz	TRUE	reported	JeukL4	2	TRUE	0.0130576	23.3384	3-hydroxybutyrate (BHBA)	Known	Lipid	7,820
M00553	cotinine	rs1176413	T	C	T	C	-0.1032	-0.0104064	0.1873	0.18274	FALSE	FALSE	FALSE	wDfHZC	10	132574025	0.43	0.00917426	38965	vat	TRUE	reported	textfile	0.0219	2.545e-06	1233	M00553.metal.pos.txt.gz	TRUE	reported	LWviY7	2	TRUE	0.0176912	22.17	cotinine	Known	Xenobiotics	1,270
M00553	cotinine	rs12440014	C	G	C	G	0.1008	-0.0124974	0.7673	0.761228	FALSE	TRUE	FALSE	wDfHZC	15	78926726	0.11	0.00838533	38965	vat	TRUE	reported	textfile	0.0213	2.18e-06	1233	M00553.metal.pos.txt.gz	TRUE	reported	LWviY7	2	TRUE	0.0178394	22.3592	cotinine	Known	Xenobiotics	1,270
M00553	cotinine	rs1556938	T	G	T	G	-0.1815	-0.0141417	0.0466	0.05843	FALSE	FALSE	FALSE	wDfHZC	1	180489915	0.37	0.0150639	38965	vat	TRUE	reported	textfile	0.041	9.589e-06	1233	M00553.metal.pos.txt.gz	TRUE	reported	LWviY7	2	TRUE	0.015645	19.565	cotinine	Known	Xenobiotics	1,270
M00553	cotinine	rs1605457	T	C	T	C	0.3731	0.017411	0.9643	0.947529	FALSE	FALSE	FALSE	wDfHZC	18	68662821	0.36	0.0162059	38965	vat	TRUE	reported	textfile	0.08	3.097e-06	283	M00553.metal.pos.txt.gz	TRUE	reported	LWviY7	2	TRUE	0.0713717	21.5968	cotinine	Known	Xenobiotics	1,270
M00553	cotinine	rs16830773	C	G	C	G	-0.5244	-0.0219577	0.0197	0.028413	FALSE	TRUE	FALSE	wDfHZC	2	135300726	0.32	0.0218189	38965	vat	TRUE	reported	textfile	0.1007	1.922e-07	283	M00553.metal.pos.txt.gz	TRUE	reported	LWviY7	2	TRUE	0.0874457	26.9269	cotinine	Known	Xenobiotics	1,270
M00553	cotinine	rs17800513	T	G	T	G	-0.1308	-0.00305219	0.1085	0.1028	FALSE	FALSE	FALSE	wDfHZC	19	51314692	0.75	0.0116587	38965	vat	TRUE	reported	textfile	0.0273	1.575e-06	1233	M00553.metal.pos.txt.gz	TRUE	reported	LWviY7	2	TRUE	0.0182775	22.9184	cotinine	Known	Xenobiotics	1,270
M00553	cotinine	rs1818902	T	C	T	C	0.5718	0.0243769	0.9701	0.982187	FALSE	FALSE	FALSE	wDfHZC	3	81947741	0.52	0.0266974	38965	vat	TRUE	reported	textfile	0.1255	5.205e-06	283	M00553.metal.pos.txt.gz	TRUE	reported	LWviY7	2	TRUE	0.0683395	20.612	cotinine	Known	Xenobiotics	1,270
M00553	cotinine	rs2075317	T	C	T	C	0.0732	-0.00457522	0.5417	0.542921	FALSE	FALSE	FALSE	wDfHZC	12	4492315	0.6	0.00711384	38965	vat	TRUE	reported	textfile	0.0165	9.187e-06	1233	M00553.metal.pos.txt.gz	TRUE	reported	LWviY7	2	TRUE	0.0157114	19.6494	cotinine	Known	Xenobiotics	1,270
M00553	cotinine	rs2211372	T	C	T	C	0.3317	-0.0416494	0.985	0.984078	FALSE	FALSE	FALSE	wDfHZC	6	22587398	0.12	0.0283306	38965	vat	TRUE	reported	textfile	0.0696	1.869e-06	1233	M00553.metal.pos.txt.gz	TRUE	reported	LWviY7	2	TRUE	0.0180876	22.6761	cotinine	Known	Xenobiotics	1,270
M00553	cotinine	rs2234233	A	G	A	G	-0.1234	-0.00153801	0.135	0.168473	FALSE	FALSE	FALSE	wDfHZC	5	9629529	0.64	0.00942992	38965	vat	TRUE	reported	textfile	0.0248	6.376e-07	1233	M00553.metal.pos.txt.gz	TRUE	reported	LWviY7	2	TRUE	0.0196847	24.7185	cotinine	Known	Xenobiotics	1,270
M00553	cotinine	rs6468437	T	C	T	C	0.1246	-0.0161851	0.8334	0.801706	FALSE	FALSE	FALSE	wDfHZC	8	37590446	0.049	0.00884148	38965	vat	TRUE	reported	textfile	0.0277	6.86e-06	1233	M00553.metal.pos.txt.gz	TRUE	reported	LWviY7	2	TRUE	0.0161452	20.2009	cotinine	Known	Xenobiotics	1,270
M00553	cotinine	rs6816298	A	G	A	G	0.1842	-0.00165318	0.8254	0.815768	FALSE	FALSE	FALSE	wDfHZC	4	65144051	0.97	0.00916019	38965	vat	TRUE	reported	textfile	0.0403	4.76e-06	283	M00553.metal.pos.txt.gz	TRUE	reported	LWviY7	2	TRUE	0.0687465	20.7438	cotinine	Known	Xenobiotics	1,270
M00553	cotinine	rs7359970	C	G	C	G	0.2147	-0.00825234	0.8975	0.911084	FALSE	TRUE	FALSE	wDfHZC	19	48696935	0.73	0.0124664	38965	vat	TRUE	reported	textfile	0.0451	1.927e-06	283	M00553.metal.pos.txt.gz	TRUE	reported	LWviY7	2	TRUE	0.0741427	22.5025	cotinine	Known	Xenobiotics	1,270
M00553	cotinine	rs7482087	T	C	T	C	-0.5162	-0.0149704	0.0254	0.032531	FALSE	FALSE	FALSE	wDfHZC	11	11655316	0.44	0.0199765	38965	vat	TRUE	reported	textfile	0.1064	1.237e-06	283	M00553.metal.pos.txt.gz	TRUE	reported	LWviY7	2	TRUE	0.0767838	23.3707	cotinine	Known	Xenobiotics	1,270
M00553	cotinine	rs7701941	C	G	C	G	-0.5561	0.0381658	0.0194	0.021004	FALSE	TRUE	FALSE	wDfHZC	5	134789579	0.16	0.025024	38965	vat	TRUE	reported	textfile	0.1115	6.097e-07	283	M00553.metal.pos.txt.gz	TRUE	reported	LWviY7	2	TRUE	0.0807946	24.6988	cotinine	Known	Xenobiotics	1,270
M00553	cotinine	rs9614985	A	G	A	G	-0.0855	-0.0128515	0.4177	0.415695	FALSE	FALSE	FALSE	wDfHZC	22	45320631	0.12	0.00719932	38965	vat	TRUE	reported	textfile	0.0177	1.283e-06	1233	M00553.metal.pos.txt.gz	TRUE	reported	LWviY7	2	TRUE	0.0185729	23.296	cotinine	Known	Xenobiotics	1,270
M00569	caffeine	rs1039293	A	G	A	G	0.0709	-0.010411	0.4948	0.471984	FALSE	FALSE	FALSE	iizjr8	3	25155294	0.15	0.00711846	38965	vat	TRUE	reported	textfile	0.0153	3.393e-06	1713	M00569.metal.pos.txt.gz	TRUE	reported	IlEgl8	2	TRUE	0.0123806	21.4488	caffeine	Known	Xenobiotics	7,719
M00569	caffeine	rs10935899	C	G	C	G	-0.0506	0.011358	0.8197	0.818227	FALSE	TRUE	FALSE	iizjr8	3	152485128	0.13	0.00913728	38965	vat	TRUE	reported	textfile	0.011	4.539e-06	7274	M00569.metal.pos.txt.gz	TRUE	reported	IlEgl8	2	TRUE	0.00290055	21.1542	caffeine	Known	Xenobiotics	7,719
M00569	caffeine	rs16902976	T	G	T	G	-0.1325	-0.0055428	0.0232	0.03694	FALSE	FALSE	FALSE	iizjr8	5	36369458	0.54	0.0189269	38965	vat	TRUE	reported	textfile	0.0294	6.361e-06	7274	M00569.metal.pos.txt.gz	TRUE	reported	IlEgl8	2	TRUE	0.00278454	20.3057	caffeine	Known	Xenobiotics	7,719
M00569	caffeine	rs2446427	T	C	T	C	-0.0554	0.0133035	0.8371	0.827191	FALSE	FALSE	FALSE	iizjr8	15	51672513	0.12	0.00958997	38965	vat	TRUE	reported	textfile	0.0122	5.211e-06	7274	M00569.metal.pos.txt.gz	TRUE	reported	IlEgl8	2	TRUE	0.00282681	20.6149	caffeine	Known	Xenobiotics	7,719
M00569	caffeine	rs2472297	T	C	T	C	-0.0668	-0.00940206	0.2362	0.257392	FALSE	FALSE	FALSE	iizjr8	15	75027880	0.2	0.00815202	38965	vat	TRUE	reported	textfile	0.0104	1.502e-10	7274	M00569.metal.pos.txt.gz	TRUE	reported	IlEgl8	2	TRUE	0.00563971	41.2446	caffeine	Known	Xenobiotics	7,719
M00569	caffeine	rs2493277	C	G	C	G	0.0605	-0.00505936	0.6552	0.58067	FALSE	TRUE	FALSE	iizjr8	1	3346348	0.21	0.00717272	38965	vat	TRUE	reported	textfile	0.0127	1.914e-06	7274	M00569.metal.pos.txt.gz	TRUE	reported	IlEgl8	2	TRUE	0.00311012	22.6874	caffeine	Known	Xenobiotics	7,719
M00569	caffeine	rs28393181	T	C	T	C	-0.0927	0.000590999	0.7961	0.765002	FALSE	FALSE	FALSE	iizjr8	7	17328081	0.91	0.00838881	38965	vat	TRUE	reported	textfile	0.0184	4.711e-07	1713	M00569.metal.pos.txt.gz	TRUE	reported	IlEgl8	2	TRUE	0.0146009	25.3522	caffeine	Known	Xenobiotics	7,719
M00569	caffeine	rs384814	A	G	A	G	0.1452	0.0239832	0.0255	0.070405	FALSE	FALSE	FALSE	iizjr8	8	9119918	0.057	0.0138694	38965	vat	TRUE	reported	textfile	0.0326	8.35e-06	7274	M00569.metal.pos.txt.gz	TRUE	reported	IlEgl8	2	TRUE	0.00271983	19.8326	caffeine	Known	Xenobiotics	7,719
M00569	caffeine	rs6603123	T	G	T	G	0.0865	-0.00429608	0.3939	0.414999	FALSE	FALSE	FALSE	iizjr8	19	7854674	0.61	0.00719266	38965	vat	TRUE	reported	textfile	0.0193	7.84e-06	1713	M00569.metal.pos.txt.gz	TRUE	reported	IlEgl8	2	TRUE	0.0115904	20.0637	caffeine	Known	Xenobiotics	7,719
M00569	caffeine	rs6968554	A	G	A	G	0.0644	-0.0183374	0.3756	0.371133	FALSE	FALSE	FALSE	iizjr8	7	17287106	0.022	0.00737357	38965	vat	TRUE	reported	textfile	0.0086	8.677e-14	7274	M00569.metal.pos.txt.gz	TRUE	reported	IlEgl8	2	TRUE	0.00765009	56.0603	caffeine	Known	Xenobiotics	7,719
M00569	caffeine	rs8096497	A	G	A	G	0.089	0.0162339	0.097	0.0917201	FALSE	FALSE	FALSE	iizjr8	18	4770395	0.31	0.0141256	38965	vat	TRUE	reported	textfile	0.0163	4.836e-08	5561	M00569.metal.pos.txt.gz	TRUE	reported	IlEgl8	2	TRUE	0.00533249	29.8022	caffeine	Known	Xenobiotics	7,719
M00569	caffeine	rs946712	A	C	A	C	0.1039	0.0217541	0.9559	0.952184	FALSE	FALSE	FALSE	iizjr8	9	134389070	0.17	0.0166403	38965	vat	TRUE	reported	textfile	0.0212	9.586e-07	7274	M00569.metal.pos.txt.gz	TRUE	reported	IlEgl8	2	TRUE	0.0032912	24.0126	caffeine	Known	Xenobiotics	7,719
M00575	arabinose	rs12091176	A	G	A	G	0.127	0.0242503	0.0264	0.222307	FALSE	FALSE	FALSE	jAQWW9	1	216322436	0.007	0.00850171	38965	vat	TRUE	reported	textfile	0.0271	2.814e-06	1002	M00575.metal.pos.txt.gz	TRUE	reported	rY28de	2	TRUE	0.0214479	21.918	arabinose	Known	Carbohydrate	5,889
M00575	arabinose	rs12426131	A	G	A	G	0.0246	0.00279355	0.1446	0.166902	FALSE	FALSE	FALSE	jAQWW9	12	46567909	0.65	0.00969124	38965	vat	TRUE	reported	textfile	0.0051	1.681e-06	5502	M00575.metal.pos.txt.gz	TRUE	reported	rY28de	2	TRUE	0.00421092	23.258	arabinose	Known	Carbohydrate	5,889
M00575	arabinose	rs33976862	C	G	C	G	0.0602	0.00731986	0.0674	0.07866	FALSE	TRUE	FALSE	jAQWW9	14	64408852	0.42	0.0131407	38965	vat	TRUE	reported	textfile	0.0135	7.764e-06	1002	M00575.metal.pos.txt.gz	TRUE	reported	rY28de	2	TRUE	0.0194591	19.8453	arabinose	Known	Carbohydrate	5,889
M00575	arabinose	rs526744	T	C	T	C	-0.021	0.00389528	0.243	0.244119	FALSE	FALSE	FALSE	jAQWW9	19	49300605	0.52	0.00837492	38965	vat	TRUE	reported	textfile	0.0042	7.141e-07	4500	M00575.metal.pos.txt.gz	TRUE	reported	rY28de	2	TRUE	0.00552486	24.9889	arabinose	Known	Carbohydrate	5,889
M00575	arabinose	rs7790791	T	C	T	C	0.0594	-0.00601319	0.0873	0.0949406	FALSE	FALSE	FALSE	jAQWW9	7	139994273	0.42	0.0121925	38965	vat	TRUE	reported	textfile	0.013	4.672e-06	1002	M00575.metal.pos.txt.gz	TRUE	reported	rY28de	2	TRUE	0.0204109	20.8362	arabinose	Known	Carbohydrate	5,889
M00577	fructose	rs2456584	A	G	A	G	-0.0179	-0.00566891	0.5393	0.539602	FALSE	FALSE	FALSE	BufHoP	19	51313145	0.31	0.00708639	38965	vat	TRUE	reported	textfile	0.0037	1.635e-06	7333	M00577.metal.pos.txt.gz	TRUE	reported	KH0d8y	2	TRUE	0.00318154	23.3983	fructose	Known	Carbohydrate	7,781
M00577	fructose	rs4663119	A	G	A	G	0.0331	0.0023734	0.0773	0.076751	FALSE	FALSE	FALSE	BufHoP	2	235172988	0.82	0.0132155	38965	vat	TRUE	reported	textfile	0.0074	7.324e-06	7333	M00577.metal.pos.txt.gz	TRUE	reported	KH0d8y	2	TRUE	0.00272099	20.002	fructose	Known	Carbohydrate	7,781
M00577	fructose	rs661454	A	G	A	G	0.0317	-0.00346436	0.0848	0.089298	FALSE	FALSE	FALSE	BufHoP	6	50620678	0.71	0.0123652	38965	vat	TRUE	reported	textfile	0.0065	1.313e-06	7333	M00577.metal.pos.txt.gz	TRUE	reported	KH0d8y	2	TRUE	0.00323299	23.7779	fructose	Known	Carbohydrate	7,781
M00584	mannose	rs10736	T	C	T	C	-0.0118	-0.000484626	0.2011	0.204028	FALSE	FALSE	FALSE	SBIiSU	7	32526687	0.92	0.00877833	38965	vat	TRUE	reported	textfile	0.0026	4.731e-06	7345	M00584.metal.pos.txt.gz	TRUE	reported	6fWyxs	2	TRUE	0.00279646	20.592	mannose	Known	Carbohydrate	7,793
M00584	mannose	rs10982244	A	G	A	G	-0.0177	-0.00274439	0.6098	0.624404	FALSE	FALSE	FALSE	SBIiSU	9	117250278	0.86	0.00733657	38965	vat	TRUE	reported	textfile	0.004	8.931e-06	1754	M00584.metal.pos.txt.gz	TRUE	reported	6fWyxs	2	TRUE	0.0110402	19.5583	mannose	Known	Carbohydrate	7,793
M00584	mannose	rs11676911	A	G	A	G	-0.0429	-0.0116242	0.0216	0.034029	FALSE	FALSE	FALSE	SBIiSU	2	129124919	0.41	0.0202091	38965	vat	TRUE	reported	textfile	0.0084	3.659e-07	7345	M00584.metal.pos.txt.gz	TRUE	reported	6fWyxs	2	TRUE	0.00353854	26.0758	mannose	Known	Carbohydrate	7,793
M00584	mannose	rs1181723	A	G	A	G	0.0116	0.00174888	0.2086	0.200781	FALSE	FALSE	FALSE	SBIiSU	7	141110146	0.61	0.00927817	38965	vat	TRUE	reported	textfile	0.0026	5.629e-06	7345	M00584.metal.pos.txt.gz	TRUE	reported	6fWyxs	2	TRUE	0.00270273	19.8999	mannose	Known	Carbohydrate	7,793
M00584	mannose	rs12218544	C	G	C	G	-0.019	0.00867562	0.0836	0.110378	FALSE	TRUE	FALSE	SBIiSU	10	124947286	0.68	0.0113243	38965	vat	TRUE	reported	textfile	0.0039	1.28e-06	7345	M00584.metal.pos.txt.gz	TRUE	reported	6fWyxs	2	TRUE	0.00322096	23.7279	mannose	Known	Carbohydrate	7,793
M00584	mannose	rs12414366	C	G	C	G	0.0214	0.00963042	0.7696	0.794047	FALSE	TRUE	FALSE	SBIiSU	10	4436442	0.21	0.0087868	38965	vat	TRUE	reported	textfile	0.0047	4.889e-06	1754	M00584.metal.pos.txt.gz	TRUE	reported	6fWyxs	2	TRUE	0.0116815	20.7079	mannose	Known	Carbohydrate	7,793
M00584	mannose	rs12474099	A	G	A	G	-0.0202	-0.00225745	0.0649	0.076245	FALSE	FALSE	FALSE	SBIiSU	2	26832666	0.7	0.0132738	38965	vat	TRUE	reported	textfile	0.0043	1.968e-06	7345	M00584.metal.pos.txt.gz	TRUE	reported	6fWyxs	2	TRUE	0.00299551	22.0621	mannose	Known	Carbohydrate	7,793
M00584	mannose	rs1260326	T	C	T	C	-0.0439	0.0194452	0.4088	0.391395	FALSE	FALSE	FALSE	SBIiSU	2	27730940	0.0048	0.00725173	38965	vat	TRUE	reported	textfile	0.0024	1.296e-77	7345	M00584.metal.pos.txt.gz	TRUE	reported	6fWyxs	2	TRUE	0.0435681	334.494	mannose	Known	Carbohydrate	7,793
M00584	mannose	rs13016086	T	C	T	C	-0.0162	-0.00208203	0.8778	0.884036	FALSE	FALSE	FALSE	SBIiSU	2	28315770	0.93	0.0110408	38965	vat	TRUE	reported	textfile	0.0033	1.088e-06	7345	M00584.metal.pos.txt.gz	TRUE	reported	6fWyxs	2	TRUE	0.0032703	24.0926	mannose	Known	Carbohydrate	7,793
M00584	mannose	rs13116473	A	G	A	G	-0.0448	0.0179518	0.9853	0.983519	FALSE	FALSE	FALSE	SBIiSU	4	39184712	0.43	0.0281877	38965	vat	TRUE	reported	textfile	0.0096	2.932e-06	7345	M00584.metal.pos.txt.gz	TRUE	reported	6fWyxs	2	TRUE	0.00295621	21.7718	mannose	Known	Carbohydrate	7,793
M00584	mannose	rs16932803	T	G	T	G	-0.0121	-0.000787398	0.1673	0.170699	FALSE	FALSE	FALSE	SBIiSU	9	35961087	0.82	0.00945727	38965	vat	TRUE	reported	textfile	0.0026	5.005e-06	7345	M00584.metal.pos.txt.gz	TRUE	reported	6fWyxs	2	TRUE	0.00294004	21.6524	mannose	Known	Carbohydrate	7,793
M00584	mannose	rs17061914	A	G	A	G	-0.0146	-0.00552268	0.8581	0.851714	FALSE	FALSE	FALSE	SBIiSU	5	162989491	0.58	0.0100346	38965	vat	TRUE	reported	textfile	0.0033	8.766e-06	7345	M00584.metal.pos.txt.gz	TRUE	reported	6fWyxs	2	TRUE	0.00265785	19.5686	mannose	Known	Carbohydrate	7,793
M00584	mannose	rs17706100	T	G	T	G	0.0246	-0.0134106	0.9553	0.95673	FALSE	FALSE	FALSE	SBIiSU	2	27876666	0.56	0.0176217	38965	vat	TRUE	reported	textfile	0.0051	1.412e-06	7345	M00584.metal.pos.txt.gz	TRUE	reported	6fWyxs	2	TRUE	0.00315765	23.2601	mannose	Known	Carbohydrate	7,793
M00584	mannose	rs1841535	T	G	T	G	0.0252	0.000180849	0.1482	0.260809	FALSE	FALSE	FALSE	SBIiSU	3	131615890	0.97	0.00806571	38965	vat	TRUE	reported	textfile	0.0056	6.998e-06	1754	M00584.metal.pos.txt.gz	TRUE	reported	6fWyxs	2	TRUE	0.0114133	20.2269	mannose	Known	Carbohydrate	7,793
M00584	mannose	rs2141371	A	G	A	G	-0.0198	0.01639	0.682	0.691323	FALSE	FALSE	FALSE	SBIiSU	2	27860258	0.013	0.00780545	38965	vat	TRUE	reported	textfile	0.0024	3.271e-16	7345	M00584.metal.pos.txt.gz	TRUE	reported	6fWyxs	2	TRUE	0.00918143	68.044	mannose	Known	Carbohydrate	7,793
M00584	mannose	rs2270451	A	G	A	G	0.0152	0.0279988	0.8941	0.897807	FALSE	FALSE	FALSE	SBIiSU	12	12849826	0.011	0.0116816	38965	vat	TRUE	reported	textfile	0.0034	7.525e-06	7345	M00584.metal.pos.txt.gz	TRUE	reported	6fWyxs	2	TRUE	0.00271367	19.9807	mannose	Known	Carbohydrate	7,793
M00584	mannose	rs2272172	T	C	T	C	-0.0648	-0.0148192	0.0226	0.021463	FALSE	FALSE	FALSE	SBIiSU	7	105251106	0.7	0.0251512	38965	vat	TRUE	reported	textfile	0.0145	7.508e-06	1754	M00584.metal.pos.txt.gz	TRUE	reported	6fWyxs	2	TRUE	0.0112582	19.9489	mannose	Known	Carbohydrate	7,793
M00584	mannose	rs2289017	T	C	T	C	0.0113	0.00245881	0.6562	0.654964	FALSE	FALSE	FALSE	SBIiSU	2	27015903	0.76	0.0074198	38965	vat	TRUE	reported	textfile	0.0025	4.109e-06	7345	M00584.metal.pos.txt.gz	TRUE	reported	6fWyxs	2	TRUE	0.00277382	20.4248	mannose	Known	Carbohydrate	7,793
M00584	mannose	rs2304684	T	C	T	C	-0.0438	-0.00843882	0.0182	0.019621	FALSE	FALSE	FALSE	SBIiSU	2	27466368	0.69	0.0263103	38965	vat	TRUE	reported	textfile	0.0094	3.021e-06	7345	M00584.metal.pos.txt.gz	TRUE	reported	6fWyxs	2	TRUE	0.00294726	21.7057	mannose	Known	Carbohydrate	7,793
M00584	mannose	rs2723713	T	C	T	C	-0.0356	0.0286031	0.0254	0.037564	FALSE	FALSE	FALSE	SBIiSU	4	169599841	0.21	0.0187915	38965	vat	TRUE	reported	textfile	0.008	9.19e-06	7345	M00584.metal.pos.txt.gz	TRUE	reported	6fWyxs	2	TRUE	0.0026888	19.7971	mannose	Known	Carbohydrate	7,793
M00584	mannose	rs435315	A	T	A	T	-0.0121	0.00199392	0.2033	0.205411	FALSE	TRUE	FALSE	SBIiSU	15	70150016	0.72	0.00879407	38965	vat	TRUE	reported	textfile	0.0026	2.18e-06	7345	M00584.metal.pos.txt.gz	TRUE	reported	6fWyxs	2	TRUE	0.00294004	21.6524	mannose	Known	Carbohydrate	7,793
M00584	mannose	rs6547811	A	T	A	T	0.0222	0.0167871	0.1583	0.15734	FALSE	TRUE	FALSE	SBIiSU	2	28070071	0.061	0.00985559	38965	vat	TRUE	reported	textfile	0.0032	7.097e-12	7345	M00584.metal.pos.txt.gz	TRUE	reported	6fWyxs	2	TRUE	0.00650995	48.1158	mannose	Known	Carbohydrate	7,793
M00584	mannose	rs7007251	A	G	A	G	-0.015	0.00423418	0.1057	0.105145	FALSE	FALSE	FALSE	SBIiSU	8	103054099	0.86	0.0115794	38965	vat	TRUE	reported	textfile	0.0034	8.76e-06	7345	M00584.metal.pos.txt.gz	TRUE	reported	6fWyxs	2	TRUE	0.00264292	19.4584	mannose	Known	Carbohydrate	7,793
M00584	mannose	rs7349418	T	C	T	C	0.0154	-0.000752687	0.5484	0.556771	FALSE	FALSE	FALSE	SBIiSU	2	28443050	0.87	0.00719649	38965	vat	TRUE	reported	textfile	0.0024	1.847e-10	7345	M00584.metal.pos.txt.gz	TRUE	reported	6fWyxs	2	TRUE	0.00557442	41.1624	mannose	Known	Carbohydrate	7,793
M00584	mannose	rs7583698	T	C	T	C	0.0338	-0.0236242	0.0483	0.052405	FALSE	FALSE	FALSE	SBIiSU	2	27712408	0.042	0.0158721	38965	vat	TRUE	reported	textfile	0.0049	8.549e-12	7345	M00584.metal.pos.txt.gz	TRUE	reported	6fWyxs	2	TRUE	0.00643643	47.5689	mannose	Known	Carbohydrate	7,793
M00584	mannose	rs7596471	A	C	A	C	0.0137	-0.0227815	0.3083	0.348336	FALSE	FALSE	FALSE	SBIiSU	2	27386726	0.0014	0.00755429	38965	vat	TRUE	reported	textfile	0.0025	7.469e-08	7345	M00584.metal.pos.txt.gz	TRUE	reported	6fWyxs	2	TRUE	0.0040719	30.0222	mannose	Known	Carbohydrate	7,793
M00584	mannose	rs7747345	A	T	A	T	0.0122	0.0135489	0.8153	0.801546	FALSE	TRUE	FALSE	SBIiSU	6	20512373	0.074	0.00886767	38965	vat	TRUE	reported	textfile	0.0026	2.524e-06	7345	M00584.metal.pos.txt.gz	TRUE	reported	6fWyxs	2	TRUE	0.00298869	22.0118	mannose	Known	Carbohydrate	7,793
M00584	mannose	rs937813	T	C	T	C	0.0271	-0.0174479	0.9025	0.891549	FALSE	FALSE	FALSE	SBIiSU	2	28301540	0.071	0.0114504	38965	vat	TRUE	reported	textfile	0.0039	2.645e-12	7345	M00584.metal.pos.txt.gz	TRUE	reported	6fWyxs	2	TRUE	0.00653088	48.2715	mannose	Known	Carbohydrate	7,793
M00599	pyruvate	rs10237319	T	C	T	C	0.0226	0.00176611	0.1467	0.156054	FALSE	FALSE	FALSE	W6iBnA	7	4073601	0.65	0.0098372	38965	vat	TRUE	reported	textfile	0.0051	9.785e-06	7237	M00599.metal.pos.txt.gz	TRUE	reported	JHxQcB	2	TRUE	0.00270608	19.6316	pyruvate	Known	Carbohydrate	7,682
M00599	pyruvate	rs11038739	A	T	A	T	-0.0203	0.00333511	0.7937	0.793118	FALSE	TRUE	FALSE	W6iBnA	11	46017895	0.74	0.00869592	38965	vat	TRUE	reported	textfile	0.0043	3.009e-06	7237	M00599.metal.pos.txt.gz	TRUE	reported	JHxQcB	2	TRUE	0.00307016	22.281	pyruvate	Known	Carbohydrate	7,682
M00599	pyruvate	rs11216267	T	C	T	C	0.0168	-0.00861418	0.6435	0.644938	FALSE	FALSE	FALSE	W6iBnA	11	116952392	0.41	0.00747503	38965	vat	TRUE	reported	textfile	0.0035	1.56e-06	7237	M00599.metal.pos.txt.gz	TRUE	reported	JHxQcB	2	TRUE	0.00317354	23.0336	pyruvate	Known	Carbohydrate	7,682
M00599	pyruvate	rs11259923	A	G	A	G	0.042	-0.00335413	0.8139	0.78979	FALSE	FALSE	FALSE	W6iBnA	15	84535704	0.98	0.0087272	38965	vat	TRUE	reported	textfile	0.0091	3.916e-06	1723	M00599.metal.pos.txt.gz	TRUE	reported	JHxQcB	2	TRUE	0.0122122	21.277	pyruvate	Known	Carbohydrate	7,682
M00599	pyruvate	rs1133034	T	C	T	C	0.032	-0.0161472	0.0757	0.071159	FALSE	FALSE	FALSE	W6iBnA	3	182640615	0.34	0.0138251	38965	vat	TRUE	reported	textfile	0.0069	3.906e-06	7237	M00599.metal.pos.txt.gz	TRUE	reported	JHxQcB	2	TRUE	0.00296316	21.5021	pyruvate	Known	Carbohydrate	7,682
M00599	pyruvate	rs12515830	T	G	T	G	0.0244	0.00227072	0.8744	0.874013	FALSE	FALSE	FALSE	W6iBnA	5	101178314	0.62	0.0107731	38965	vat	TRUE	reported	textfile	0.0054	5.788e-06	7237	M00599.metal.pos.txt.gz	TRUE	reported	JHxQcB	2	TRUE	0.00281326	20.4114	pyruvate	Known	Carbohydrate	7,682
M00599	pyruvate	rs13195863	A	C	A	C	0.022	0.00321454	0.2043	0.203541	FALSE	FALSE	FALSE	W6iBnA	6	100393761	0.94	0.00877453	38965	vat	TRUE	reported	textfile	0.0044	4.127e-07	7237	M00599.metal.pos.txt.gz	TRUE	reported	JHxQcB	2	TRUE	0.00344258	24.9931	pyruvate	Known	Carbohydrate	7,682
M00599	pyruvate	rs2833657	A	G	A	G	0.0239	-0.0103788	0.8254	0.824779	FALSE	FALSE	FALSE	W6iBnA	21	33478113	0.37	0.00927768	38965	vat	TRUE	reported	textfile	0.0051	3.023e-06	7237	M00599.metal.pos.txt.gz	TRUE	reported	JHxQcB	2	TRUE	0.00302539	21.9551	pyruvate	Known	Carbohydrate	7,682
M00599	pyruvate	rs2964063	T	C	T	C	-0.0735	0.0136604	0.9853	0.983439	FALSE	FALSE	FALSE	W6iBnA	5	173859251	0.68	0.0277064	38965	vat	TRUE	reported	textfile	0.0155	2.249e-06	7237	M00599.metal.pos.txt.gz	TRUE	reported	JHxQcB	2	TRUE	0.00309746	22.4797	pyruvate	Known	Carbohydrate	7,682
M00599	pyruvate	rs3925033	T	G	T	G	-0.0164	0.00308486	0.4591	0.443622	FALSE	FALSE	FALSE	W6iBnA	12	18456713	0.74	0.00708226	38965	vat	TRUE	reported	textfile	0.0035	2.593e-06	7237	M00599.metal.pos.txt.gz	TRUE	reported	JHxQcB	2	TRUE	0.00302467	21.9499	pyruvate	Known	Carbohydrate	7,682
M00599	pyruvate	rs4648464	A	G	A	G	-0.0161	0.00135464	0.5522	0.552684	FALSE	FALSE	FALSE	W6iBnA	1	3171929	0.61	0.0071719	38965	vat	TRUE	reported	textfile	0.0036	9.373e-06	7237	M00599.metal.pos.txt.gz	TRUE	reported	JHxQcB	2	TRUE	0.00275607	19.9952	pyruvate	Known	Carbohydrate	7,682
M00599	pyruvate	rs6895278	T	C	T	C	0.0168	-0.00127908	0.3354	0.336691	FALSE	FALSE	FALSE	W6iBnA	5	147122020	0.87	0.0075358	38965	vat	TRUE	reported	textfile	0.0037	4.133e-06	7237	M00599.metal.pos.txt.gz	TRUE	reported	JHxQcB	2	TRUE	0.00284067	20.6108	pyruvate	Known	Carbohydrate	7,682
M00599	pyruvate	rs7941871	T	G	T	G	-0.024	0.00290468	0.8353	0.820957	FALSE	FALSE	FALSE	W6iBnA	11	13228006	0.85	0.00927354	38965	vat	TRUE	reported	textfile	0.005	1.562e-06	7237	M00599.metal.pos.txt.gz	TRUE	reported	JHxQcB	2	TRUE	0.00317354	23.0336	pyruvate	Known	Carbohydrate	7,682
M00599	pyruvate	rs924483	A	G	A	G	-0.0289	0.0273402	0.0916	0.095906	FALSE	FALSE	FALSE	W6iBnA	13	27061003	0.045	0.0120473	38965	vat	TRUE	reported	textfile	0.0062	3.254e-06	7237	M00599.metal.pos.txt.gz	TRUE	reported	JHxQcB	2	TRUE	0.00299331	21.7216	pyruvate	Known	Carbohydrate	7,682
M00606	uridine	rs1007797	T	C	T	C	-0.0092	0.00218416	0.879	0.870825	FALSE	FALSE	FALSE	9E5uk2	11	70734035	0.74	0.0107821	38965	vat	TRUE	reported	textfile	0.0018	6.491e-07	7354	M00606.metal.pos.txt.gz	TRUE	reported	A7LkWw	2	TRUE	0.0035397	26.1164	uridine	Known	Nucleotide	7,800
M00606	uridine	rs11033504	A	G	A	G	0.0143	0.00690907	0.9307	0.927974	FALSE	FALSE	FALSE	9E5uk2	11	36246782	0.41	0.0137669	38965	vat	TRUE	reported	textfile	0.0027	9.462e-08	7354	M00606.metal.pos.txt.gz	TRUE	reported	A7LkWw	2	TRUE	0.00379986	28.0431	uridine	Known	Nucleotide	7,800
M00606	uridine	rs11607704	T	C	T	C	0.0093	-0.00138383	0.8783	0.872164	FALSE	FALSE	FALSE	9E5uk2	11	113548049	0.63	0.0106264	38965	vat	TRUE	reported	textfile	0.0019	6.939e-07	7354	M00606.metal.pos.txt.gz	TRUE	reported	A7LkWw	2	TRUE	0.0032473	23.9519	uridine	Known	Nucleotide	7,800
M00606	uridine	rs11705028	A	G	A	G	-0.0206	0.0060486	0.0859	0.109474	FALSE	FALSE	FALSE	9E5uk2	22	27960098	0.94	0.011617	38965	vat	TRUE	reported	textfile	0.0046	8.848e-06	7354	M00606.metal.pos.txt.gz	TRUE	reported	A7LkWw	2	TRUE	0.00271965	20.0494	uridine	Known	Nucleotide	7,800
M00606	uridine	rs12524738	A	G	A	G	0.0156	-0.00549316	0.069	0.096192	FALSE	FALSE	FALSE	9E5uk2	6	140194149	0.91	0.0121288	38965	vat	TRUE	reported	textfile	0.0035	6.931e-06	7354	M00606.metal.pos.txt.gz	TRUE	reported	A7LkWw	2	TRUE	0.00269413	19.8607	uridine	Known	Nucleotide	7,800
M00606	uridine	rs12544733	C	G	C	G	-0.0084	0.012891	0.8378	0.834787	FALSE	TRUE	FALSE	9E5uk2	8	53929703	0.26	0.00951159	38965	vat	TRUE	reported	textfile	0.0018	2.741e-06	7354	M00606.metal.pos.txt.gz	TRUE	reported	A7LkWw	2	TRUE	0.00295261	21.7719	uridine	Known	Nucleotide	7,800
M00606	uridine	rs12580704	T	C	T	C	0.0085	-0.0230446	0.1328	0.134733	FALSE	FALSE	FALSE	9E5uk2	12	98248254	0.029	0.0103299	38965	vat	TRUE	reported	textfile	0.0018	4.553e-06	7354	M00606.metal.pos.txt.gz	TRUE	reported	A7LkWw	2	TRUE	0.00302311	22.2933	uridine	Known	Nucleotide	7,800
M00606	uridine	rs1482928	T	G	T	G	0.0081	0.00221252	0.7912	0.786077	FALSE	FALSE	FALSE	9E5uk2	15	81860965	0.45	0.0087404	38965	vat	TRUE	reported	textfile	0.0018	4.415e-06	7354	M00606.metal.pos.txt.gz	TRUE	reported	A7LkWw	2	TRUE	0.00274604	20.2445	uridine	Known	Nucleotide	7,800
M00606	uridine	rs163425	A	G	A	G	0.0086	-0.010276	0.8734	0.871809	FALSE	FALSE	FALSE	9E5uk2	5	156621333	0.27	0.0106637	38965	vat	TRUE	reported	textfile	0.0018	2.617e-06	7354	M00606.metal.pos.txt.gz	TRUE	reported	A7LkWw	2	TRUE	0.00309444	22.821	uridine	Known	Nucleotide	7,800
M00606	uridine	rs2686789	A	C	A	C	-0.0092	0.0090532	0.1304	0.153667	FALSE	FALSE	FALSE	9E5uk2	7	48090640	0.26	0.00986802	38965	vat	TRUE	reported	textfile	0.0018	5.322e-07	7354	M00606.metal.pos.txt.gz	TRUE	reported	A7LkWw	2	TRUE	0.0035397	26.1164	uridine	Known	Nucleotide	7,800
M00606	uridine	rs2686796	T	C	T	C	0.0094	0.00788375	0.4524	0.436547	FALSE	FALSE	FALSE	9E5uk2	7	48102911	0.41	0.00715148	38965	vat	TRUE	reported	textfile	0.0017	1.889e-08	7354	M00606.metal.pos.txt.gz	TRUE	reported	A7LkWw	2	TRUE	0.00414031	30.5661	uridine	Known	Nucleotide	7,800
M00606	uridine	rs2904665	A	G	A	G	-0.0089	0.00339438	0.861	0.852442	FALSE	FALSE	FALSE	9E5uk2	8	17035927	0.56	0.0101479	38965	vat	TRUE	reported	textfile	0.0018	9.187e-07	7354	M00606.metal.pos.txt.gz	TRUE	reported	A7LkWw	2	TRUE	0.00331337	24.4409	uridine	Known	Nucleotide	7,800
M00606	uridine	rs2982907	T	G	T	G	-0.0088	-0.0182974	0.1465	0.161016	FALSE	FALSE	FALSE	9E5uk2	6	163580752	0.09	0.00954991	38965	vat	TRUE	reported	textfile	0.0018	1.281e-06	7354	M00606.metal.pos.txt.gz	TRUE	reported	A7LkWw	2	TRUE	0.00323957	23.8947	uridine	Known	Nucleotide	7,800
M00606	uridine	rs4286846	C	G	C	G	0.0083	-0.00893124	0.7232	0.710887	FALSE	TRUE	FALSE	9E5uk2	7	33054812	0.24	0.00784783	38965	vat	TRUE	reported	textfile	0.0017	1.263e-06	7354	M00606.metal.pos.txt.gz	TRUE	reported	A7LkWw	2	TRUE	0.00323094	23.8309	uridine	Known	Nucleotide	7,800
M00606	uridine	rs532545	T	C	T	C	-0.0095	-0.0134669	0.3065	0.334597	FALSE	FALSE	FALSE	9E5uk2	1	20915172	0.047	0.00753764	38965	vat	TRUE	reported	textfile	0.0017	3.41e-08	7354	M00606.metal.pos.txt.gz	TRUE	reported	A7LkWw	2	TRUE	0.00422849	31.2199	uridine	Known	Nucleotide	7,800
M00606	uridine	rs6988242	T	G	T	G	0.0094	0.01538	0.769	0.720229	FALSE	FALSE	FALSE	9E5uk2	8	25792789	0.071	0.00804264	38965	vat	TRUE	reported	textfile	0.0018	1.308e-07	7354	M00606.metal.pos.txt.gz	TRUE	reported	A7LkWw	2	TRUE	0.0036947	27.2642	uridine	Known	Nucleotide	7,800
M00606	uridine	rs7593385	A	C	A	C	0.0359	0.0164989	0.9685	0.990653	FALSE	FALSE	FALSE	9E5uk2	2	135088453	0.56	0.0369383	38965	vat	TRUE	reported	textfile	0.008	6.873e-06	1766	M00606.metal.pos.txt.gz	TRUE	reported	A7LkWw	2	TRUE	0.0112744	20.1149	uridine	Known	Nucleotide	7,800
M00606	uridine	rs787496	A	G	A	G	0.0081	0.00913268	0.1702	0.193448	FALSE	FALSE	FALSE	9E5uk2	1	68083054	0.32	0.00903416	38965	vat	TRUE	reported	textfile	0.0018	5.979e-06	7354	M00606.metal.pos.txt.gz	TRUE	reported	A7LkWw	2	TRUE	0.00274604	20.2445	uridine	Known	Nucleotide	7,800
M00606	uridine	rs7948201	T	C	T	C	-0.023	0.0181296	0.9623	0.921228	FALSE	FALSE	FALSE	9E5uk2	11	129892812	0.12	0.0132003	38965	vat	TRUE	reported	textfile	0.0046	6.769e-07	7354	M00606.metal.pos.txt.gz	TRUE	reported	A7LkWw	2	TRUE	0.00338799	24.9932	uridine	Known	Nucleotide	7,800
M00606	uridine	rs9601054	T	C	T	C	0.0083	-0.00393605	0.162	0.164192	FALSE	FALSE	FALSE	9E5uk2	13	79079534	0.68	0.00955854	38965	vat	TRUE	reported	textfile	0.0018	4.237e-06	7354	M00606.metal.pos.txt.gz	TRUE	reported	A7LkWw	2	TRUE	0.00288293	21.2566	uridine	Known	Nucleotide	7,800
M00606	uridine	rs977712	A	C	A	C	-0.0085	0.0078355	0.8633	0.867037	FALSE	FALSE	FALSE	9E5uk2	21	20070690	0.68	0.0105087	38965	vat	TRUE	reported	textfile	0.0019	6.319e-06	7354	M00606.metal.pos.txt.gz	TRUE	reported	A7LkWw	2	TRUE	0.00271411	20.0084	uridine	Known	Nucleotide	7,800
M01105	linoleate (18:2n6)	rs11719883	C	G	C	G	-0.0174	-0.00197883	0.8444	0.828658	FALSE	TRUE	FALSE	IVwXCk	3	144922477	0.74	0.00936574	38965	vat	TRUE	reported	textfile	0.0034	3.567e-07	7333	M01105.metal.pos.txt.gz	TRUE	reported	MLbF6y	2	TRUE	0.00355886	26.1832	linoleate (18:2n6)	Known	Lipid	7,780
M01105	linoleate (18:2n6)	rs12238083	T	C	T	C	0.0152	-0.0198019	0.1389	0.139197	FALSE	FALSE	FALSE	IVwXCk	9	93741195	0.13	0.0101883	38965	vat	TRUE	reported	textfile	0.0033	3.008e-06	7333	M01105.metal.pos.txt.gz	TRUE	reported	MLbF6y	2	TRUE	0.00288485	21.21	linoleate (18:2n6)	Known	Lipid	7,780
M01105	linoleate (18:2n6)	rs12336893	T	G	T	G	0.0289	-0.0331911	0.9588	0.945286	FALSE	FALSE	FALSE	IVwXCk	9	2632365	0.031	0.0155914	38965	vat	TRUE	reported	textfile	0.0062	2.677e-06	7333	M01105.metal.pos.txt.gz	TRUE	reported	MLbF6y	2	TRUE	0.00295424	21.7217	linoleate (18:2n6)	Known	Lipid	7,780
M01105	linoleate (18:2n6)	rs13225022	A	G	A	G	-0.0123	0.0129399	0.6784	0.649	FALSE	FALSE	FALSE	IVwXCk	7	51849478	0.14	0.0074236	38965	vat	TRUE	reported	textfile	0.0026	1.402e-06	7333	M01105.metal.pos.txt.gz	TRUE	reported	MLbF6y	2	TRUE	0.00304269	22.3741	linoleate (18:2n6)	Known	Lipid	7,780
M01105	linoleate (18:2n6)	rs13280152	T	G	T	G	0.0162	-0.0080896	0.1202	0.119968	FALSE	FALSE	FALSE	IVwXCk	8	76414970	0.32	0.0109282	38965	vat	TRUE	reported	textfile	0.0033	1.224e-06	7333	M01105.metal.pos.txt.gz	TRUE	reported	MLbF6y	2	TRUE	0.00327564	24.0926	linoleate (18:2n6)	Known	Lipid	7,780
M01105	linoleate (18:2n6)	rs1477025	T	C	T	C	0.0109	-0.00407975	0.6545	0.651057	FALSE	FALSE	FALSE	IVwXCk	16	49811433	0.46	0.00751253	38965	vat	TRUE	reported	textfile	0.0024	7.625e-06	7333	M01105.metal.pos.txt.gz	TRUE	reported	MLbF6y	2	TRUE	0.00280497	20.6211	linoleate (18:2n6)	Known	Lipid	7,780
M01105	linoleate (18:2n6)	rs1502520	T	G	T	G	0.0119	0.0140736	0.7334	0.724145	FALSE	FALSE	FALSE	IVwXCk	17	51547100	0.1	0.00790444	38965	vat	TRUE	reported	textfile	0.0025	1.634e-06	7333	M01105.metal.pos.txt.gz	TRUE	reported	MLbF6y	2	TRUE	0.0030803	22.6514	linoleate (18:2n6)	Known	Lipid	7,780
M01105	linoleate (18:2n6)	rs16911296	A	G	A	G	-0.0209	-0.00354203	0.0771	0.083995	FALSE	FALSE	FALSE	IVwXCk	11	12436827	0.96	0.0127883	38965	vat	TRUE	reported	textfile	0.0045	4.18e-06	7333	M01105.metal.pos.txt.gz	TRUE	reported	MLbF6y	2	TRUE	0.00293299	21.565	linoleate (18:2n6)	Known	Lipid	7,780
M01105	linoleate (18:2n6)	rs17087487	A	G	A	G	-0.0231	0.00775349	0.053	0.057929	FALSE	FALSE	FALSE	IVwXCk	4	57936947	0.52	0.0150864	38965	vat	TRUE	reported	textfile	0.0052	7.997e-06	7333	M01105.metal.pos.txt.gz	TRUE	reported	MLbF6y	2	TRUE	0.00268391	19.7287	linoleate (18:2n6)	Known	Lipid	7,780
M01105	linoleate (18:2n6)	rs1956129	T	C	T	C	-0.0127	-0.00803226	0.7589	0.767991	FALSE	FALSE	FALSE	IVwXCk	14	40155324	0.4	0.00841127	38965	vat	TRUE	reported	textfile	0.0025	3.657e-07	7333	M01105.metal.pos.txt.gz	TRUE	reported	MLbF6y	2	TRUE	0.00350687	25.7994	linoleate (18:2n6)	Known	Lipid	7,780
M01105	linoleate (18:2n6)	rs2158555	C	G	C	G	-0.0337	0.0215002	0.0331	0.022964	FALSE	TRUE	FALSE	IVwXCk	7	98027488	0.39	0.0239932	38965	vat	TRUE	reported	textfile	0.0075	7.905e-06	7333	M01105.metal.pos.txt.gz	TRUE	reported	MLbF6y	2	TRUE	0.00274575	20.1845	linoleate (18:2n6)	Known	Lipid	7,780
M01105	linoleate (18:2n6)	rs2242415	A	C	A	C	0.0109	-0.00398324	0.6233	0.617443	FALSE	FALSE	FALSE	IVwXCk	5	17225333	0.64	0.00734704	38965	vat	TRUE	reported	textfile	0.0024	8.242e-06	7333	M01105.metal.pos.txt.gz	TRUE	reported	MLbF6y	2	TRUE	0.00280497	20.6211	linoleate (18:2n6)	Known	Lipid	7,780
M01105	linoleate (18:2n6)	rs4654501	A	G	A	G	0.0111	-0.000841348	0.7671	0.767088	FALSE	FALSE	FALSE	IVwXCk	1	4235768	0.91	0.00843588	38965	vat	TRUE	reported	textfile	0.0025	9.227e-06	7333	M01105.metal.pos.txt.gz	TRUE	reported	MLbF6y	2	TRUE	0.00268113	19.7082	linoleate (18:2n6)	Known	Lipid	7,780
M01105	linoleate (18:2n6)	rs6075489	A	G	A	G	0.0113	-0.0050658	0.7177	0.706868	FALSE	FALSE	FALSE	IVwXCk	20	19208970	0.4	0.00782517	38965	vat	TRUE	reported	textfile	0.0025	9.513e-06	7333	M01105.metal.pos.txt.gz	TRUE	reported	MLbF6y	2	TRUE	0.00277835	20.4248	linoleate (18:2n6)	Known	Lipid	7,780
M01105	linoleate (18:2n6)	rs7014120	A	G	A	G	0.0148	0.0240072	0.1341	0.144978	FALSE	FALSE	FALSE	IVwXCk	8	95786605	0.02	0.0100248	38965	vat	TRUE	reported	textfile	0.0033	5.666e-06	7333	M01105.metal.pos.txt.gz	TRUE	reported	MLbF6y	2	TRUE	0.00273542	20.1084	linoleate (18:2n6)	Known	Lipid	7,780
M01105	linoleate (18:2n6)	rs7115681	T	C	T	C	-0.0131	-0.0112277	0.4668	0.407563	FALSE	FALSE	FALSE	IVwXCk	11	42459273	0.32	0.00724668	38965	vat	TRUE	reported	textfile	0.0024	8.293e-08	7333	M01105.metal.pos.txt.gz	TRUE	reported	MLbF6y	2	TRUE	0.00404648	29.7853	linoleate (18:2n6)	Known	Lipid	7,780
M01105	linoleate (18:2n6)	rs7898173	A	G	A	G	-0.0143	0.000961304	0.1419	0.13426	FALSE	FALSE	FALSE	IVwXCk	10	3429328	0.93	0.010551	38965	vat	TRUE	reported	textfile	0.0032	6.806e-06	7333	M01105.metal.pos.txt.gz	TRUE	reported	MLbF6y	2	TRUE	0.00271587	19.9643	linoleate (18:2n6)	Known	Lipid	7,780
M01107	allantoin	rs10492266	T	C	T	C	-0.0167	-0.00857064	0.4255	0.419591	FALSE	FALSE	FALSE	MqUAwL	12	115605697	0.25	0.00716227	38965	vat	TRUE	reported	textfile	0.0038	8.776e-06	5344	M01107.metal.pos.txt.gz	TRUE	reported	hgfJiA	2	TRUE	0.00360108	19.3065	allantoin	Known	Nucleotide	5,705
M01107	allantoin	rs10771223	A	G	A	G	0.0237	0.0108928	0.78	0.774196	FALSE	FALSE	FALSE	MqUAwL	12	25651899	0.28	0.00842697	38965	vat	TRUE	reported	textfile	0.0046	2.871e-07	5344	M01107.metal.pos.txt.gz	TRUE	reported	hgfJiA	2	TRUE	0.00494268	26.535	allantoin	Known	Nucleotide	5,705
M01107	allantoin	rs11147404	T	G	T	G	0.0282	-0.00594501	0.8872	0.888025	FALSE	FALSE	FALSE	MqUAwL	13	30539456	0.64	0.0112919	38965	vat	TRUE	reported	textfile	0.0063	8.687e-06	5344	M01107.metal.pos.txt.gz	TRUE	reported	hgfJiA	2	TRUE	0.0037353	20.0288	allantoin	Known	Nucleotide	5,705
M01107	allantoin	rs12132798	C	G	C	G	0.0615	0.00976371	0.9749	0.969232	FALSE	TRUE	FALSE	MqUAwL	1	216020536	0.66	0.0205003	38965	vat	TRUE	reported	textfile	0.013	2.086e-06	5344	M01107.metal.pos.txt.gz	TRUE	reported	hgfJiA	2	TRUE	0.00417044	22.3718	allantoin	Known	Nucleotide	5,705
M01107	allantoin	rs12189555	A	T	A	T	0.021	0.00194547	0.7684	0.783443	FALSE	TRUE	FALSE	MqUAwL	6	91104402	0.74	0.00857372	38965	vat	TRUE	reported	textfile	0.0046	5.058e-06	5344	M01107.metal.pos.txt.gz	TRUE	reported	hgfJiA	2	TRUE	0.00388478	20.8334	allantoin	Known	Nucleotide	5,705
M01107	allantoin	rs12718598	T	C	T	C	0.018	-0.00370352	0.5178	0.514176	FALSE	FALSE	FALSE	MqUAwL	7	50428445	0.67	0.00707028	38965	vat	TRUE	reported	textfile	0.0037	1.491e-06	5344	M01107.metal.pos.txt.gz	TRUE	reported	hgfJiA	2	TRUE	0.00440916	23.6581	allantoin	Known	Nucleotide	5,705
M01107	allantoin	rs1320934	A	T	A	T	0.1215	0.0119462	0.9599	0.936438	FALSE	TRUE	FALSE	MqUAwL	3	61884650	0.48	0.0145942	38965	vat	TRUE	reported	textfile	0.0253	1.513e-06	736	M01107.metal.pos.txt.gz	TRUE	reported	hgfJiA	2	TRUE	0.0303832	23.0001	allantoin	Known	Nucleotide	5,705
M01107	allantoin	rs1431793	A	C	A	C	-0.0216	-0.00085173	0.7526	0.748837	FALSE	FALSE	FALSE	MqUAwL	2	236173098	0.86	0.00818931	38965	vat	TRUE	reported	textfile	0.0046	2.901e-06	5344	M01107.metal.pos.txt.gz	TRUE	reported	hgfJiA	2	TRUE	0.00410901	22.0409	allantoin	Known	Nucleotide	5,705
M01107	allantoin	rs1447307	T	G	T	G	-0.0211	0.00423132	0.227	0.21727	FALSE	FALSE	FALSE	MqUAwL	8	94286040	0.75	0.00865241	38965	vat	TRUE	reported	textfile	0.0046	5.694e-06	5344	M01107.metal.pos.txt.gz	TRUE	reported	hgfJiA	2	TRUE	0.00392172	21.0323	allantoin	Known	Nucleotide	5,705
M01107	allantoin	rs1499094	T	G	T	G	0.0208	-0.000878055	0.7686	0.77212	FALSE	FALSE	FALSE	MqUAwL	3	1244434	0.85	0.00857206	38965	vat	TRUE	reported	textfile	0.0046	7.676e-06	5344	M01107.metal.pos.txt.gz	TRUE	reported	hgfJiA	2	TRUE	0.00381141	20.4385	allantoin	Known	Nucleotide	5,705
M01107	allantoin	rs167277	A	C	A	C	-0.0207	0.00716841	0.781	0.78321	FALSE	FALSE	FALSE	MqUAwL	12	78483079	0.47	0.00862095	38965	vat	TRUE	reported	textfile	0.0046	7.922e-06	5344	M01107.metal.pos.txt.gz	TRUE	reported	hgfJiA	2	TRUE	0.00377499	20.2424	allantoin	Known	Nucleotide	5,705
M01107	allantoin	rs1799412	C	G	C	G	-0.0262	-0.0049792	0.8394	0.811907	FALSE	TRUE	FALSE	MqUAwL	3	40210125	0.55	0.00900584	38965	vat	TRUE	reported	textfile	0.0055	2.28e-06	5344	M01107.metal.pos.txt.gz	TRUE	reported	hgfJiA	2	TRUE	0.00422835	22.6837	allantoin	Known	Nucleotide	5,705
M01107	allantoin	rs2293319	T	C	T	C	-0.0219	-0.000538349	0.7852	0.78183	FALSE	FALSE	FALSE	MqUAwL	15	31235357	0.73	0.00857201	38965	vat	TRUE	reported	textfile	0.0047	3.591e-06	5344	M01107.metal.pos.txt.gz	TRUE	reported	hgfJiA	2	TRUE	0.00404637	21.7035	allantoin	Known	Nucleotide	5,705
M01107	allantoin	rs2549842	T	C	T	C	-0.0206	-0.00368632	0.786	0.770503	FALSE	FALSE	FALSE	MqUAwL	16	81023659	0.69	0.00845819	38965	vat	TRUE	reported	textfile	0.0046	8.675e-06	5344	M01107.metal.pos.txt.gz	TRUE	reported	hgfJiA	2	TRUE	0.00373874	20.0473	allantoin	Known	Nucleotide	5,705
M01107	allantoin	rs4579742	A	T	A	T	0.029	0.00402797	0.1251	0.146992	FALSE	TRUE	FALSE	MqUAwL	1	239460167	0.71	0.010135	38965	vat	TRUE	reported	textfile	0.0064	5.16e-06	5344	M01107.metal.pos.txt.gz	TRUE	reported	hgfJiA	2	TRUE	0.0038274	20.5245	allantoin	Known	Nucleotide	5,705
M01107	allantoin	rs8108144	T	G	T	G	-0.0232	0.0021532	0.788	0.799581	FALSE	FALSE	FALSE	MqUAwL	19	23373200	0.85	0.00888651	38965	vat	TRUE	reported	textfile	0.0047	6.444e-07	5344	M01107.metal.pos.txt.gz	TRUE	reported	hgfJiA	2	TRUE	0.00453877	24.3567	allantoin	Known	Nucleotide	5,705
M01107	allantoin	rs8184921	T	C	T	C	0.0165	-0.00532802	0.5087	0.514122	FALSE	FALSE	FALSE	MqUAwL	21	22372723	0.31	0.00714726	38965	vat	TRUE	reported	textfile	0.0037	9.801e-06	5344	M01107.metal.pos.txt.gz	TRUE	reported	hgfJiA	2	TRUE	0.00370753	19.8793	allantoin	Known	Nucleotide	5,705
M01107	allantoin	rs972709	A	C	A	C	0.0483	-0.00446676	0.6548	0.66722	FALSE	FALSE	FALSE	MqUAwL	6	66255788	0.53	0.00752093	38965	vat	TRUE	reported	textfile	0.0107	6.73e-06	736	M01107.metal.pos.txt.gz	TRUE	reported	hgfJiA	2	TRUE	0.0269395	20.321	allantoin	Known	Nucleotide	5,705
M01107	allantoin	rs9834988	T	C	T	C	0.0185	-0.0120043	0.5297	0.531137	FALSE	FALSE	FALSE	MqUAwL	3	79630364	0.057	0.00709032	38965	vat	TRUE	reported	textfile	0.0038	7.983e-07	5344	M01107.metal.pos.txt.gz	TRUE	reported	hgfJiA	2	TRUE	0.00441558	23.6927	allantoin	Known	Nucleotide	5,705
M01110	arachidonate (20:4n6)	rs1010069	A	G	A	G	0.0081	0.0240212	0.4623	0.457346	FALSE	FALSE	FALSE	X3kEBX	1	16352937	0.00026	0.00709368	38965	vat	TRUE	reported	textfile	0.0018	8.583e-06	7367	M01110.metal.pos.txt.gz	TRUE	reported	Tj5sjb	2	TRUE	0.00274121	20.2445	arachidonate (20:4n6)	Known	Lipid	7,816
M01110	arachidonate (20:4n6)	rs10241964	A	G	A	G	0.0182	-0.000249267	0.0952	0.098125	FALSE	FALSE	FALSE	X3kEBX	7	19042114	0.99	0.0119224	38965	vat	TRUE	reported	textfile	0.0035	2.247e-07	7367	M01110.metal.pos.txt.gz	TRUE	reported	Tj5sjb	2	TRUE	0.003657	27.0327	arachidonate (20:4n6)	Known	Lipid	7,816
M01110	arachidonate (20:4n6)	rs10514491	T	C	T	C	0.012	-0.00309788	0.6782	0.679135	FALSE	FALSE	FALSE	X3kEBX	16	80315263	0.84	0.00767951	38965	vat	TRUE	reported	textfile	0.0026	2.859e-06	7367	M01110.metal.pos.txt.gz	TRUE	reported	Tj5sjb	2	TRUE	0.00288318	21.296	arachidonate (20:4n6)	Known	Lipid	7,816
M01110	arachidonate (20:4n6)	rs11837423	A	G	A	G	0.0385	0.0180373	0.088	0.085104	FALSE	FALSE	FALSE	X3kEBX	12	124993538	0.19	0.0127565	38965	vat	TRUE	reported	textfile	0.008	1.519e-06	1766	M01110.metal.pos.txt.gz	TRUE	reported	Tj5sjb	2	TRUE	0.0129447	23.1339	arachidonate (20:4n6)	Known	Lipid	7,816
M01110	arachidonate (20:4n6)	rs12352829	A	G	A	G	-0.0134	0.0273099	0.1506	0.152776	FALSE	FALSE	FALSE	X3kEBX	9	74006667	0.0054	0.0098725	38965	vat	TRUE	reported	textfile	0.0027	5.843e-07	7367	M01110.metal.pos.txt.gz	TRUE	reported	Tj5sjb	2	TRUE	0.00333228	24.6243	arachidonate (20:4n6)	Known	Lipid	7,816
M01110	arachidonate (20:4n6)	rs12532113	T	C	T	C	-0.028	0.00449312	0.961	0.964434	FALSE	FALSE	FALSE	X3kEBX	7	90484736	0.84	0.0192438	38965	vat	TRUE	reported	textfile	0.006	3.061e-06	5601	M01110.metal.pos.txt.gz	TRUE	reported	Tj5sjb	2	TRUE	0.00387314	21.77	arachidonate (20:4n6)	Known	Lipid	7,816
M01110	arachidonate (20:4n6)	rs1430209	T	C	T	C	-0.0086	0.000473356	0.5313	0.527212	FALSE	FALSE	FALSE	X3kEBX	2	222210212	0.67	0.00706164	38965	vat	TRUE	reported	textfile	0.0018	1.865e-06	7367	M01110.metal.pos.txt.gz	TRUE	reported	Tj5sjb	2	TRUE	0.003089	22.821	arachidonate (20:4n6)	Known	Lipid	7,816
M01110	arachidonate (20:4n6)	rs17099239	A	G	A	G	-0.012	0.00539141	0.8327	0.829532	FALSE	FALSE	FALSE	X3kEBX	14	62267508	0.48	0.00941113	38965	vat	TRUE	reported	textfile	0.0027	6.74e-06	7367	M01110.metal.pos.txt.gz	TRUE	reported	Tj5sjb	2	TRUE	0.00267412	19.7477	arachidonate (20:4n6)	Known	Lipid	7,816
M01110	arachidonate (20:4n6)	rs174548	C	G	C	G	0.0488	0.0195533	0.7005	0.684041	FALSE	TRUE	FALSE	X3kEBX	11	61571348	0.0085	0.00760708	38965	vat	TRUE	reported	textfile	0.0025	1.429e-84	7367	M01110.metal.pos.txt.gz	TRUE	reported	Tj5sjb	2	TRUE	0.0491777	380.927	arachidonate (20:4n6)	Known	Lipid	7,816
M01110	arachidonate (20:4n6)	rs174602	T	C	T	C	0.0353	0.00899799	0.8702	0.790867	FALSE	FALSE	FALSE	X3kEBX	11	61624414	0.44	0.00912353	38965	vat	TRUE	reported	textfile	0.004	2.417e-18	7367	M01110.metal.pos.txt.gz	TRUE	reported	Tj5sjb	2	TRUE	0.010461	77.8595	arachidonate (20:4n6)	Known	Lipid	7,816
M01110	arachidonate (20:4n6)	rs17764324	T	G	T	G	-0.0241	-0.00113733	0.086	0.111933	FALSE	FALSE	FALSE	X3kEBX	11	61635088	0.97	0.0112562	38965	vat	TRUE	reported	textfile	0.0041	3.305e-09	7367	M01110.metal.pos.txt.gz	TRUE	reported	Tj5sjb	2	TRUE	0.00466814	34.5421	arachidonate (20:4n6)	Known	Lipid	7,816
M01110	arachidonate (20:4n6)	rs1800009	T	C	T	C	0.0125	0.0173251	0.6444	0.649451	FALSE	FALSE	FALSE	X3kEBX	11	61730234	0.041	0.00744666	38965	vat	TRUE	reported	textfile	0.0025	4.914e-07	7367	M01110.metal.pos.txt.gz	TRUE	reported	Tj5sjb	2	TRUE	0.00338203	24.9932	arachidonate (20:4n6)	Known	Lipid	7,816
M01110	arachidonate (20:4n6)	rs180022	T	C	T	C	0.0117	-0.00790896	0.8328	0.837797	FALSE	FALSE	FALSE	X3kEBX	6	16295861	0.35	0.00962212	38965	vat	TRUE	reported	textfile	0.0026	9.431e-06	7367	M01110.metal.pos.txt.gz	TRUE	reported	Tj5sjb	2	TRUE	0.00274121	20.2445	arachidonate (20:4n6)	Known	Lipid	7,816
M01110	arachidonate (20:4n6)	rs198476	A	G	A	G	0.0122	0.00827773	0.482	0.479192	FALSE	FALSE	FALSE	X3kEBX	11	61525730	0.27	0.00711439	38965	vat	TRUE	reported	textfile	0.0024	5.135e-07	7367	M01110.metal.pos.txt.gz	TRUE	reported	Tj5sjb	2	TRUE	0.00349531	25.8333	arachidonate (20:4n6)	Known	Lipid	7,816
M01110	arachidonate (20:4n6)	rs2275351	T	C	T	C	0.012	0.0099329	0.1657	0.156983	FALSE	FALSE	FALSE	X3kEBX	1	203150073	0.32	0.00969402	38965	vat	TRUE	reported	textfile	0.0027	7.062e-06	7367	M01110.metal.pos.txt.gz	TRUE	reported	Tj5sjb	2	TRUE	0.00267412	19.7477	arachidonate (20:4n6)	Known	Lipid	7,816
M01110	arachidonate (20:4n6)	rs2727261	T	C	T	C	-0.0189	-0.0122558	0.09	0.112178	FALSE	FALSE	FALSE	X3kEBX	11	61712131	0.29	0.0114853	38965	vat	TRUE	reported	textfile	0.0037	3.437e-07	7367	M01110.metal.pos.txt.gz	TRUE	reported	Tj5sjb	2	TRUE	0.00352934	26.0857	arachidonate (20:4n6)	Known	Lipid	7,816
M01110	arachidonate (20:4n6)	rs3798211	A	C	A	C	-0.0083	-0.00805446	0.4247	0.431224	FALSE	FALSE	FALSE	X3kEBX	6	160186920	0.17	0.00717341	38965	vat	TRUE	reported	textfile	0.0018	4.584e-06	7367	M01110.metal.pos.txt.gz	TRUE	reported	Tj5sjb	2	TRUE	0.00287785	21.2566	arachidonate (20:4n6)	Known	Lipid	7,816
M01110	arachidonate (20:4n6)	rs412334	T	C	T	C	0.022	0.0038252	0.157	0.158086	FALSE	FALSE	FALSE	X3kEBX	11	61560261	0.75	0.00967332	38965	vat	TRUE	reported	textfile	0.003	2.245e-13	5601	M01110.metal.pos.txt.gz	TRUE	reported	Tj5sjb	2	TRUE	0.00951015	53.7586	arachidonate (20:4n6)	Known	Lipid	7,816
M01110	arachidonate (20:4n6)	rs472031	A	G	A	G	0.0175	0.0144805	0.0883	0.089357	FALSE	FALSE	FALSE	X3kEBX	11	61638420	0.22	0.0123963	38965	vat	TRUE	reported	textfile	0.0035	4.434e-07	7367	M01110.metal.pos.txt.gz	TRUE	reported	Tj5sjb	2	TRUE	0.00338203	24.9932	arachidonate (20:4n6)	Known	Lipid	7,816
M01110	arachidonate (20:4n6)	rs4739402	T	C	T	C	-0.0085	0.0105561	0.5172	0.519313	FALSE	FALSE	FALSE	X3kEBX	8	35228273	0.18	0.00708429	38965	vat	TRUE	reported	textfile	0.0019	5.614e-06	7367	M01110.metal.pos.txt.gz	TRUE	reported	Tj5sjb	2	TRUE	0.00270933	20.0084	arachidonate (20:4n6)	Known	Lipid	7,816
M01110	arachidonate (20:4n6)	rs4982495	T	C	T	C	-0.0084	-0.00696846	0.4275	0.427936	FALSE	FALSE	FALSE	X3kEBX	14	22220569	0.26	0.00713892	38965	vat	TRUE	reported	textfile	0.0018	3.272e-06	7367	M01110.metal.pos.txt.gz	TRUE	reported	Tj5sjb	2	TRUE	0.00294741	21.7719	arachidonate (20:4n6)	Known	Lipid	7,816
M01110	arachidonate (20:4n6)	rs526126	C	G	C	G	0.0249	0.0151092	0.8409	0.806031	FALSE	TRUE	FALSE	X3kEBX	11	61624885	0.15	0.00953219	38965	vat	TRUE	reported	textfile	0.0039	2.108e-10	7367	M01110.metal.pos.txt.gz	TRUE	reported	Tj5sjb	2	TRUE	0.00550278	40.7522	arachidonate (20:4n6)	Known	Lipid	7,816
M01110	arachidonate (20:4n6)	rs6535974	A	G	A	G	-0.0122	0.00286493	0.8465	0.842919	FALSE	FALSE	FALSE	X3kEBX	4	140116326	0.58	0.00974189	38965	vat	TRUE	reported	textfile	0.0027	5.801e-06	7367	M01110.metal.pos.txt.gz	TRUE	reported	Tj5sjb	2	TRUE	0.00276375	20.4115	arachidonate (20:4n6)	Known	Lipid	7,816
M01110	arachidonate (20:4n6)	rs6568389	T	C	T	C	0.0157	0.000960821	0.8061	0.70012	FALSE	FALSE	FALSE	X3kEBX	6	106117118	0.95	0.00772466	38965	vat	TRUE	reported	textfile	0.0033	2.164e-06	7367	M01110.metal.pos.txt.gz	TRUE	reported	Tj5sjb	2	TRUE	0.00306301	22.6284	arachidonate (20:4n6)	Known	Lipid	7,816
M01110	arachidonate (20:4n6)	rs712916	T	C	T	C	-0.0456	-0.0140305	0.9875	0.977772	FALSE	FALSE	FALSE	X3kEBX	1	99709771	0.64	0.024362	38965	vat	TRUE	reported	textfile	0.0102	8.193e-06	7367	M01110.metal.pos.txt.gz	TRUE	reported	Tj5sjb	2	TRUE	0.00270559	19.9807	arachidonate (20:4n6)	Known	Lipid	7,816
M01110	arachidonate (20:4n6)	rs7169869	A	G	A	G	-0.0194	-0.0101322	0.5404	0.482301	FALSE	FALSE	FALSE	X3kEBX	15	85478918	0.37	0.00712225	38965	vat	TRUE	reported	textfile	0.0043	6.586e-06	1766	M01110.metal.pos.txt.gz	TRUE	reported	Tj5sjb	2	TRUE	0.0113946	20.3317	arachidonate (20:4n6)	Known	Lipid	7,816
M01110	arachidonate (20:4n6)	rs741886	T	G	T	G	-0.0187	-0.0162048	0.0829	0.080862	FALSE	FALSE	FALSE	X3kEBX	11	61724787	0.12	0.013052	38965	vat	TRUE	reported	textfile	0.0036	1.848e-07	7367	M01110.metal.pos.txt.gz	TRUE	reported	Tj5sjb	2	TRUE	0.00364922	26.9749	arachidonate (20:4n6)	Known	Lipid	7,816
M01110	arachidonate (20:4n6)	rs8123073	A	G	A	G	-0.0372	0.00655552	0.983	0.978109	FALSE	FALSE	FALSE	X3kEBX	20	31446858	0.65	0.0243917	38965	vat	TRUE	reported	textfile	0.0082	5.942e-06	7367	M01110.metal.pos.txt.gz	TRUE	reported	Tj5sjb	2	TRUE	0.00278584	20.575	arachidonate (20:4n6)	Known	Lipid	7,816
M01110	arachidonate (20:4n6)	rs9679675	A	C	A	C	0.0092	0.0137814	0.4732	0.471515	FALSE	FALSE	FALSE	X3kEBX	2	175285871	0.02	0.00706445	38965	vat	TRUE	reported	textfile	0.0018	4.167e-07	7367	M01110.metal.pos.txt.gz	TRUE	reported	Tj5sjb	2	TRUE	0.00353348	26.1164	arachidonate (20:4n6)	Known	Lipid	7,816
M01114	deoxycholate	rs11159894	T	C	T	C	0.032	-0.0016797	0.3295	0.318497	FALSE	FALSE	FALSE	R4kgGu	14	89721819	0.9	0.00761163	38965	vat	TRUE	reported	textfile	0.0067	1.769e-06	4934	M01114.metal.pos.txt.gz	TRUE	reported	ZWYkl1	2	TRUE	0.00460201	22.8021	deoxycholate	Known	Lipid	5,194
M01114	deoxycholate	rs12405017	T	C	T	C	-0.1891	-0.0300047	0.9817	0.980439	FALSE	FALSE	FALSE	R4kgGu	1	86018543	0.12	0.0261693	38965	vat	TRUE	reported	textfile	0.0426	9.175e-06	1447	M01114.metal.pos.txt.gz	TRUE	reported	ZWYkl1	2	TRUE	0.0134345	19.6772	deoxycholate	Known	Lipid	5,194
M01114	deoxycholate	rs17131011	A	G	A	G	-0.0781	0.000459095	0.0404	0.046722	FALSE	FALSE	FALSE	R4kgGu	1	70123406	0.94	0.0168725	38965	vat	TRUE	reported	textfile	0.0174	6.882e-06	4934	M01114.metal.pos.txt.gz	TRUE	reported	ZWYkl1	2	TRUE	0.00406663	20.1385	deoxycholate	Known	Lipid	5,194
M01114	deoxycholate	rs17175231	A	G	A	G	0.0593	-0.00534563	0.9348	0.948388	FALSE	FALSE	FALSE	R4kgGu	13	94965048	0.69	0.0163283	38965	vat	TRUE	reported	textfile	0.0125	1.986e-06	4934	M01114.metal.pos.txt.gz	TRUE	reported	ZWYkl1	2	TRUE	0.00454061	22.4964	deoxycholate	Known	Lipid	5,194
M01114	deoxycholate	rs17641342	C	G	C	G	0.0725	0.0106979	0.1639	0.176036	FALSE	TRUE	FALSE	R4kgGu	16	76318584	0.18	0.00934537	38965	vat	TRUE	reported	textfile	0.0159	5.262e-06	1447	M01114.metal.pos.txt.gz	TRUE	reported	ZWYkl1	2	TRUE	0.014165	20.7626	deoxycholate	Known	Lipid	5,194
M01114	deoxycholate	rs2002212	A	G	A	G	-0.0691	0.0124049	0.049	0.052604	FALSE	FALSE	FALSE	R4kgGu	18	12006035	0.3	0.0160108	38965	vat	TRUE	reported	textfile	0.0155	7.817e-06	4934	M01114.metal.pos.txt.gz	TRUE	reported	ZWYkl1	2	TRUE	0.00401188	19.8663	deoxycholate	Known	Lipid	5,194
M01114	deoxycholate	rs2140798	T	C	T	C	-0.0519	-0.00337576	0.0986	0.122625	FALSE	FALSE	FALSE	R4kgGu	7	125117597	0.78	0.0109257	38965	vat	TRUE	reported	textfile	0.0117	8.8e-06	4934	M01114.metal.pos.txt.gz	TRUE	reported	ZWYkl1	2	TRUE	0.00397224	19.6692	deoxycholate	Known	Lipid	5,194
M01114	deoxycholate	rs2391088	A	G	A	G	-0.0341	0.0014797	0.6873	0.677748	FALSE	FALSE	FALSE	R4kgGu	7	25183508	0.94	0.00760886	38965	vat	TRUE	reported	textfile	0.0073	2.923e-06	4934	M01114.metal.pos.txt.gz	TRUE	reported	ZWYkl1	2	TRUE	0.00440299	21.8116	deoxycholate	Known	Lipid	5,194
M01114	deoxycholate	rs3752241	C	G	C	G	0.0574	-0.0133319	0.8684	0.83076	FALSE	TRUE	FALSE	R4kgGu	19	1053524	0.16	0.00946555	38965	vat	TRUE	reported	textfile	0.0126	5.523e-06	4934	M01114.metal.pos.txt.gz	TRUE	reported	ZWYkl1	2	TRUE	0.00418852	20.7447	deoxycholate	Known	Lipid	5,194
M01114	deoxycholate	rs4244808	T	G	T	G	0.0305	0.00203453	0.5307	0.542395	FALSE	FALSE	FALSE	R4kgGu	11	2163110	0.88	0.00715173	38965	vat	TRUE	reported	textfile	0.0068	8.3e-06	4934	M01114.metal.pos.txt.gz	TRUE	reported	ZWYkl1	2	TRUE	0.00406084	20.1097	deoxycholate	Known	Lipid	5,194
M01114	deoxycholate	rs4579412	A	C	A	C	-0.0414	0.016918	0.1469	0.138363	FALSE	FALSE	FALSE	R4kgGu	7	66945831	0.23	0.0102674	38965	vat	TRUE	reported	textfile	0.0091	4.771e-06	4934	M01114.metal.pos.txt.gz	TRUE	reported	ZWYkl1	2	TRUE	0.00417735	20.6891	deoxycholate	Known	Lipid	5,194
M01114	deoxycholate	rs696155	A	G	A	G	-0.0412	-0.0166629	0.1888	0.197414	FALSE	FALSE	FALSE	R4kgGu	5	33552040	0.038	0.00894228	38965	vat	TRUE	reported	textfile	0.0088	2.921e-06	4934	M01114.metal.pos.txt.gz	TRUE	reported	ZWYkl1	2	TRUE	0.00442288	21.9105	deoxycholate	Known	Lipid	5,194
M01114	deoxycholate	rs7262824	T	C	T	C	0.0357	0.00571846	0.2062	0.197301	FALSE	FALSE	FALSE	R4kgGu	20	18483105	0.56	0.00890953	38965	vat	TRUE	reported	textfile	0.008	8.697e-06	4934	M01114.metal.pos.txt.gz	TRUE	reported	ZWYkl1	2	TRUE	0.00401983	19.9058	deoxycholate	Known	Lipid	5,194
M01114	deoxycholate	rs7269193	A	G	A	G	-0.0528	0.00778917	0.9092	0.893426	FALSE	FALSE	FALSE	R4kgGu	20	46858654	0.41	0.0115254	38965	vat	TRUE	reported	textfile	0.0116	5.034e-06	4934	M01114.metal.pos.txt.gz	TRUE	reported	ZWYkl1	2	TRUE	0.00418151	20.7098	deoxycholate	Known	Lipid	5,194
M01114	deoxycholate	rs7427777	A	C	A	C	0.1291	-0.00456368	0.0483	0.038407	FALSE	FALSE	FALSE	R4kgGu	3	181947383	0.62	0.0187605	38965	vat	TRUE	reported	textfile	0.0286	6.361e-06	1447	M01114.metal.pos.txt.gz	TRUE	reported	ZWYkl1	2	TRUE	0.0138861	20.3479	deoxycholate	Known	Lipid	5,194
M01114	deoxycholate	rs8192870	T	G	T	G	-0.0365	0.0129064	0.3498	0.340406	FALSE	FALSE	FALSE	R4kgGu	8	59412066	0.11	0.00746967	38965	vat	TRUE	reported	textfile	0.0067	3.985e-08	4934	M01114.metal.pos.txt.gz	TRUE	reported	ZWYkl1	2	TRUE	0.00597905	29.6661	deoxycholate	Known	Lipid	5,194
M01114	deoxycholate	rs9851393	A	G	A	G	0.0297	-0.00788261	0.5199	0.522734	FALSE	FALSE	FALSE	R4kgGu	3	54334723	0.21	0.00711772	38965	vat	TRUE	reported	textfile	0.0066	7.383e-06	4934	M01114.metal.pos.txt.gz	TRUE	reported	ZWYkl1	2	TRUE	0.0040874	20.2418	deoxycholate	Known	Lipid	5,194
M01121	margarate (17:0)	rs11118120	A	C	A	C	-0.019	0.00646581	0.8501	0.852103	FALSE	FALSE	FALSE	MqUAwL	1	218705761	0.44	0.0101204	38965	vat	TRUE	reported	textfile	0.004	1.965e-06	7349	M01121.metal.pos.txt.gz	TRUE	reported	hgfJiA	2	TRUE	0.00306075	22.5564	margarate (17:0)	Known	Lipid	7,796
M01121	margarate (17:0)	rs11940037	T	C	T	C	0.019	0.00516667	0.842	0.823284	FALSE	FALSE	FALSE	MqUAwL	4	58835528	0.64	0.00927413	38965	vat	TRUE	reported	textfile	0.0041	2.821e-06	7349	M01121.metal.pos.txt.gz	TRUE	reported	hgfJiA	2	TRUE	0.00291369	21.4695	margarate (17:0)	Known	Lipid	7,796
M01121	margarate (17:0)	rs1466228	T	C	T	C	-0.0361	0.00541807	0.0348	0.044839	FALSE	FALSE	FALSE	MqUAwL	4	32428311	0.82	0.0170746	38965	vat	TRUE	reported	textfile	0.0078	3.206e-06	7349	M01121.metal.pos.txt.gz	TRUE	reported	hgfJiA	2	TRUE	0.00290625	21.4145	margarate (17:0)	Known	Lipid	7,796
M01121	margarate (17:0)	rs17351329	A	G	A	G	-0.0185	0.00191967	0.8651	0.864918	FALSE	FALSE	FALSE	MqUAwL	5	107016120	0.65	0.0103645	38965	vat	TRUE	reported	textfile	0.0041	5.372e-06	7349	M01121.metal.pos.txt.gz	TRUE	reported	hgfJiA	2	TRUE	0.00276278	20.3544	margarate (17:0)	Known	Lipid	7,796
M01121	margarate (17:0)	rs1822906	A	G	A	G	0.018	0.0129398	0.2048	0.19929	FALSE	FALSE	FALSE	MqUAwL	3	144928287	0.18	0.00890018	38965	vat	TRUE	reported	textfile	0.0034	9.608e-08	7349	M01121.metal.pos.txt.gz	TRUE	reported	hgfJiA	2	TRUE	0.00379932	28.0201	margarate (17:0)	Known	Lipid	7,796
M01121	margarate (17:0)	rs4470674	A	T	A	T	-0.0141	-0.00318669	0.7182	0.703722	FALSE	TRUE	FALSE	MqUAwL	4	179489581	0.83	0.00776759	38965	vat	TRUE	reported	textfile	0.0031	6.639e-06	7349	M01121.metal.pos.txt.gz	TRUE	reported	hgfJiA	2	TRUE	0.00280715	20.6822	margarate (17:0)	Known	Lipid	7,796
M01121	margarate (17:0)	rs603424	A	G	A	G	0.0292	-0.0286291	0.1865	0.17829	FALSE	FALSE	FALSE	MqUAwL	10	102075479	0.0014	0.00939851	38965	vat	TRUE	reported	textfile	0.0038	1.56e-14	7349	M01121.metal.pos.txt.gz	TRUE	reported	hgfJiA	2	TRUE	0.00797067	59.031	margarate (17:0)	Known	Lipid	7,796
M01121	margarate (17:0)	rs7583745	T	C	T	C	-0.0348	0.00302719	0.884	0.903316	FALSE	FALSE	FALSE	MqUAwL	2	79538898	0.77	0.0119813	38965	vat	TRUE	reported	textfile	0.0075	3.062e-06	1768	M01121.metal.pos.txt.gz	TRUE	reported	hgfJiA	2	TRUE	0.0120309	21.5052	margarate (17:0)	Known	Lipid	7,796
M01123	inosine	rs10489	A	C	A	C	0.1743	0.00977237	0.0243	0.035066	FALSE	FALSE	FALSE	EhjLmf	3	69151152	0.47	0.0195503	38965	vat	TRUE	reported	textfile	0.038	4.601e-06	1731	M01123.metal.pos.txt.gz	TRUE	reported	0dekSg	2	TRUE	0.0120084	21.0148	inosine	Known	Nucleotide	2,675
M01123	inosine	rs11616655	A	G	A	G	-0.1069	-0.000791097	0.9444	0.939986	FALSE	FALSE	FALSE	EhjLmf	13	23683941	0.82	0.0148879	38965	vat	TRUE	reported	textfile	0.0237	6.369e-06	2639	M01123.metal.pos.txt.gz	TRUE	reported	0dekSg	2	TRUE	0.0076504	20.3296	inosine	Known	Nucleotide	2,675
M01123	inosine	rs1415753	T	C	T	C	-0.0551	0.00510606	0.3236	0.325824	FALSE	FALSE	FALSE	EhjLmf	6	86753074	0.5	0.00754114	38965	vat	TRUE	reported	textfile	0.0111	7.599e-07	2639	M01123.metal.pos.txt.gz	TRUE	reported	0dekSg	2	TRUE	0.00925085	24.6223	inosine	Known	Nucleotide	2,675
M01123	inosine	rs17077586	A	G	A	G	0.1032	0.00416778	0.9187	0.923262	FALSE	FALSE	FALSE	EhjLmf	18	65292921	0.87	0.013457	38965	vat	TRUE	reported	textfile	0.021	9.198e-07	2639	M01123.metal.pos.txt.gz	TRUE	reported	0dekSg	2	TRUE	0.00906828	24.1319	inosine	Known	Nucleotide	2,675
M01123	inosine	rs17224277	A	G	A	G	0.0951	-0.00682269	0.0778	0.097118	FALSE	FALSE	FALSE	EhjLmf	2	182340444	0.45	0.0119518	38965	vat	TRUE	reported	textfile	0.0199	1.825e-06	2639	M01123.metal.pos.txt.gz	TRUE	reported	0dekSg	2	TRUE	0.00857972	22.8205	inosine	Known	Nucleotide	2,675
M01123	inosine	rs17741813	T	C	T	C	0.538	-0.00123039	0.015	0.0673	FALSE	FALSE	FALSE	EhjLmf	21	35669770	0.57	0.0143168	38965	vat	TRUE	reported	textfile	0.1192	6.389e-06	908	M01123.metal.pos.txt.gz	TRUE	reported	0dekSg	2	TRUE	0.0219427	20.3261	inosine	Known	Nucleotide	2,675
M01123	inosine	rs2846723	T	G	T	G	-0.0476	0.000303732	0.5442	0.535429	FALSE	FALSE	FALSE	EhjLmf	11	102570891	0.97	0.00710214	38965	vat	TRUE	reported	textfile	0.0105	5.755e-06	2639	M01123.metal.pos.txt.gz	TRUE	reported	0dekSg	2	TRUE	0.00772729	20.5355	inosine	Known	Nucleotide	2,675
M01123	inosine	rs4384764	A	G	A	G	-0.0568	-0.00956203	0.2371	0.273332	FALSE	FALSE	FALSE	EhjLmf	2	37590284	0.23	0.0079817	38965	vat	TRUE	reported	textfile	0.0127	7.902e-06	2639	M01123.metal.pos.txt.gz	TRUE	reported	0dekSg	2	TRUE	0.00752264	19.9876	inosine	Known	Nucleotide	2,675
M01123	inosine	rs494562	A	G	A	G	-0.1182	-0.005804	0.8988	0.902726	FALSE	FALSE	FALSE	EhjLmf	6	86117129	0.88	0.0119265	38965	vat	TRUE	reported	textfile	0.0167	1.339e-12	2639	M01123.metal.pos.txt.gz	TRUE	reported	0dekSg	2	TRUE	0.0186293	50.0579	inosine	Known	Nucleotide	2,675
M01123	inosine	rs7297956	C	G	C	G	0.0597	0.00826201	0.7301	0.713377	FALSE	TRUE	FALSE	EhjLmf	12	104621542	0.36	0.00783235	38965	vat	TRUE	reported	textfile	0.0134	7.69e-06	1731	M01123.metal.pos.txt.gz	TRUE	reported	0dekSg	2	TRUE	0.0113368	19.8261	inosine	Known	Nucleotide	2,675
M01123	inosine	rs7795118	T	C	T	C	0.0905	-0.000154598	0.2305	0.269809	FALSE	FALSE	FALSE	EhjLmf	7	106260226	0.89	0.00835593	38965	vat	TRUE	reported	textfile	0.0186	1.211e-06	2639	M01123.metal.pos.txt.gz	TRUE	reported	0dekSg	2	TRUE	0.00889105	23.656	inosine	Known	Nucleotide	2,675
M01123	inosine	rs9359674	A	T	A	T	0.1142	0.00721246	0.0565	0.061304	FALSE	TRUE	FALSE	EhjLmf	6	86705909	0.75	0.0148352	38965	vat	TRUE	reported	textfile	0.0218	1.572e-07	2639	M01123.metal.pos.txt.gz	TRUE	reported	0dekSg	2	TRUE	0.0102917	27.4214	inosine	Known	Nucleotide	2,675
M01123	inosine	rs9450282	A	G	A	G	-0.0717	0.0118123	0.3626	0.358273	FALSE	FALSE	FALSE	EhjLmf	6	86195298	0.1	0.00734506	38965	vat	TRUE	reported	textfile	0.0108	2.735e-11	2639	M01123.metal.pos.txt.gz	TRUE	reported	0dekSg	2	TRUE	0.016427	44.0414	inosine	Known	Nucleotide	2,675
M01125	isoleucine	rs10024717	A	G	A	G	0.0085	0.00544657	0.3772	0.36343	FALSE	FALSE	FALSE	rwFeCT	4	89219645	0.75	0.00735572	38965	vat	TRUE	reported	textfile	0.0016	7.501e-08	7352	M01125.metal.pos.txt.gz	TRUE	reported	JeukL4	2	TRUE	0.00382409	28.215	isoleucine	Known	Amino acid	7,801
M01125	isoleucine	rs10063205	T	C	T	C	0.008	0.00394708	0.1559	0.193766	FALSE	FALSE	FALSE	rwFeCT	5	159137011	0.75	0.0095641	38965	vat	TRUE	reported	textfile	0.0017	4.058e-06	7352	M01125.metal.pos.txt.gz	TRUE	reported	JeukL4	2	TRUE	0.0030031	22.1393	isoleucine	Known	Amino acid	7,801
M01125	isoleucine	rs11128879	T	C	T	C	-0.0078	0.00652568	0.1208	0.126035	FALSE	FALSE	FALSE	rwFeCT	3	1862780	0.43	0.0106839	38965	vat	TRUE	reported	textfile	0.0018	9.564e-06	7352	M01125.metal.pos.txt.gz	TRUE	reported	JeukL4	2	TRUE	0.0025476	18.7727	isoleucine	Known	Amino acid	7,801
M01125	isoleucine	rs12707434	A	G	A	G	-0.0366	0.015905	0.9639	0.977803	FALSE	FALSE	FALSE	rwFeCT	7	138773301	0.49	0.0238799	38965	vat	TRUE	reported	textfile	0.008	4.647e-06	1764	M01125.metal.pos.txt.gz	TRUE	reported	JeukL4	2	TRUE	0.0117263	20.9069	isoleucine	Known	Amino acid	7,801
M01125	isoleucine	rs161503	T	C	T	C	0.008	0.000234327	0.1176	0.131542	FALSE	FALSE	FALSE	rwFeCT	5	99636953	0.97	0.0104952	38965	vat	TRUE	reported	textfile	0.0018	6.867e-06	7352	M01125.metal.pos.txt.gz	TRUE	reported	JeukL4	2	TRUE	0.00267956	19.7477	isoleucine	Known	Amino acid	7,801
M01125	isoleucine	rs1618996	A	G	A	G	0.0091	-0.0120909	0.1298	0.13443	FALSE	FALSE	FALSE	rwFeCT	8	13185926	0.37	0.0104305	38965	vat	TRUE	reported	textfile	0.0018	3.78e-07	7352	M01125.metal.pos.txt.gz	TRUE	reported	JeukL4	2	TRUE	0.00346438	25.5517	isoleucine	Known	Amino acid	7,801
M01125	isoleucine	rs1895999	A	G	A	G	-0.0151	0.00109307	0.1699	0.170926	FALSE	FALSE	FALSE	rwFeCT	12	48952204	0.83	0.00946702	38965	vat	TRUE	reported	textfile	0.0032	3.434e-06	1764	M01125.metal.pos.txt.gz	TRUE	reported	JeukL4	2	TRUE	0.0124654	22.2414	isoleucine	Known	Amino acid	7,801
M01125	isoleucine	rs2397972	A	G	A	G	0.012	0.00667011	0.054	0.063482	FALSE	FALSE	FALSE	rwFeCT	15	96358652	0.65	0.0145904	38965	vat	TRUE	reported	textfile	0.0026	4.045e-06	7352	M01125.metal.pos.txt.gz	TRUE	reported	JeukL4	2	TRUE	0.00288904	21.296	isoleucine	Known	Amino acid	7,801
M01125	isoleucine	rs2470439	A	G	A	G	0.0083	-0.0169303	0.11	0.110157	FALSE	FALSE	FALSE	rwFeCT	12	2015160	0.24	0.0112826	38965	vat	TRUE	reported	textfile	0.0018	5.687e-06	7352	M01125.metal.pos.txt.gz	TRUE	reported	JeukL4	2	TRUE	0.00288371	21.2566	isoleucine	Known	Amino acid	7,801
M01125	isoleucine	rs3760605	T	C	T	C	0.0079	-0.0173919	0.8912	0.890716	FALSE	FALSE	FALSE	rwFeCT	18	3870771	0.11	0.011453	38965	vat	TRUE	reported	textfile	0.0018	9.799e-06	7352	M01125.metal.pos.txt.gz	TRUE	reported	JeukL4	2	TRUE	0.00261317	19.2571	isoleucine	Known	Amino acid	7,801
M01125	isoleucine	rs4086666	T	G	T	G	0.0083	-0.031122	0.8804	0.875071	FALSE	FALSE	FALSE	rwFeCT	11	13875937	0.0037	0.0107292	38965	vat	TRUE	reported	textfile	0.0018	2.422e-06	7352	M01125.metal.pos.txt.gz	TRUE	reported	JeukL4	2	TRUE	0.00288371	21.2566	isoleucine	Known	Amino acid	7,801
M01125	isoleucine	rs4347830	A	G	A	G	0.01	-0.00511962	0.337	0.344916	FALSE	FALSE	FALSE	rwFeCT	2	228058016	0.38	0.00746908	38965	vat	TRUE	reported	textfile	0.002	5.733e-07	5588	M01125.metal.pos.txt.gz	TRUE	reported	JeukL4	2	TRUE	0.00445395	24.9911	isoleucine	Known	Amino acid	7,801
M01125	isoleucine	rs4562384	T	C	T	C	0.0075	0.00457415	0.7166	0.638725	FALSE	FALSE	FALSE	rwFeCT	9	1965945	0.57	0.00739473	38965	vat	TRUE	reported	textfile	0.0017	5.497e-06	7352	M01125.metal.pos.txt.gz	TRUE	reported	JeukL4	2	TRUE	0.00264041	19.4584	isoleucine	Known	Amino acid	7,801
M01125	isoleucine	rs503360	A	G	A	G	0.0081	-0.0230777	0.8799	0.877965	FALSE	FALSE	FALSE	rwFeCT	11	106200685	0.037	0.0107854	38965	vat	TRUE	reported	textfile	0.0018	4.785e-06	7352	M01125.metal.pos.txt.gz	TRUE	reported	JeukL4	2	TRUE	0.00274679	20.2445	isoleucine	Known	Amino acid	7,801
M01125	isoleucine	rs6084839	A	C	A	C	-0.0123	0.0182037	0.9446	0.936357	FALSE	FALSE	FALSE	rwFeCT	20	4685707	0.19	0.0146628	38965	vat	TRUE	reported	textfile	0.0027	3.994e-06	7352	M01125.metal.pos.txt.gz	TRUE	reported	JeukL4	2	TRUE	0.00281484	20.7474	isoleucine	Known	Amino acid	7,801
M01125	isoleucine	rs6101153	A	G	A	G	-0.008	0.0141763	0.8897	0.890335	FALSE	FALSE	FALSE	rwFeCT	20	59559273	0.37	0.0145215	38965	vat	TRUE	reported	textfile	0.0018	8.264e-06	7352	M01125.metal.pos.txt.gz	TRUE	reported	JeukL4	2	TRUE	0.00267956	19.7477	isoleucine	Known	Amino acid	7,801
M01125	isoleucine	rs7340968	A	C	A	C	0.0333	0.0165964	0.027	0.032478	FALSE	FALSE	FALSE	rwFeCT	4	78961666	0.52	0.0201338	38965	vat	TRUE	reported	textfile	0.0075	9.053e-06	1764	M01125.metal.pos.txt.gz	TRUE	reported	JeukL4	2	TRUE	0.011052	19.6912	isoleucine	Known	Amino acid	7,801
M01125	isoleucine	rs7530270	A	C	A	C	-0.0085	0.00849235	0.2	0.274134	FALSE	FALSE	FALSE	rwFeCT	1	241684393	0.48	0.00795852	38965	vat	TRUE	reported	textfile	0.0018	1.509e-06	7352	M01125.metal.pos.txt.gz	TRUE	reported	JeukL4	2	TRUE	0.00302393	22.2933	isoleucine	Known	Amino acid	7,801
M01284	threonine	rs10234936	A	G	A	G	0.028	-0.0098264	0.035	0.064425	FALSE	FALSE	FALSE	jsoX0g	7	19601999	0.52	0.0145545	38965	vat	TRUE	reported	textfile	0.0061	4.877e-06	5687	M01284.metal.pos.txt.gz	TRUE	reported	2Hjefc	2	TRUE	0.0036912	21.0622	threonine	Known	Amino acid	6,020
M01284	threonine	rs1043011	T	G	T	G	0.0172	-0.000423486	0.1722	0.180523	FALSE	FALSE	FALSE	jsoX0g	12	56865040	0.8	0.00919034	38965	vat	TRUE	reported	textfile	0.0034	5.214e-07	5687	M01284.metal.pos.txt.gz	TRUE	reported	2Hjefc	2	TRUE	0.00447987	25.5827	threonine	Known	Amino acid	6,020
M01284	threonine	rs10433674	T	C	T	C	0.0264	-0.020187	0.9584	0.953855	FALSE	FALSE	FALSE	jsoX0g	4	71761726	0.27	0.017355	38965	vat	TRUE	reported	textfile	0.0054	1.242e-06	5687	M01284.metal.pos.txt.gz	TRUE	reported	2Hjefc	2	TRUE	0.00418519	23.8928	threonine	Known	Amino acid	6,020
M01284	threonine	rs10795360	C	G	C	G	0.0114	0.0194661	0.6957	0.733122	FALSE	TRUE	FALSE	jsoX0g	10	6701714	0.0061	0.00802613	38965	vat	TRUE	reported	textfile	0.0025	3.761e-06	5687	M01284.metal.pos.txt.gz	TRUE	reported	2Hjefc	2	TRUE	0.00364302	20.7863	threonine	Known	Amino acid	6,020
M01284	threonine	rs10798574	T	G	T	G	-0.0142	-0.0107111	0.2212	0.320917	FALSE	FALSE	FALSE	jsoX0g	1	177809627	0.1	0.0075739	38965	vat	TRUE	reported	textfile	0.003	2.029e-06	5687	M01284.metal.pos.txt.gz	TRUE	reported	2Hjefc	2	TRUE	0.00392413	22.3966	threonine	Known	Amino acid	6,020
M01284	threonine	rs10993160	A	G	A	G	0.0295	0.0267443	0.9587	0.96888	FALSE	FALSE	FALSE	jsoX0g	9	97068926	0.18	0.0204233	38965	vat	TRUE	reported	textfile	0.0062	1.676e-06	5687	M01284.metal.pos.txt.gz	TRUE	reported	2Hjefc	2	TRUE	0.00396508	22.6312	threonine	Known	Amino acid	6,020
M01284	threonine	rs13242474	A	G	A	G	0.0111	-0.00547626	0.7395	0.737395	FALSE	FALSE	FALSE	jsoX0g	7	20441065	0.41	0.00806611	38965	vat	TRUE	reported	textfile	0.0024	5.472e-06	5687	M01284.metal.pos.txt.gz	TRUE	reported	2Hjefc	2	TRUE	0.00374723	21.3831	threonine	Known	Amino acid	6,020
M01284	threonine	rs17092955	T	G	T	G	-0.0175	-0.00121046	0.1024	0.110766	FALSE	FALSE	FALSE	jsoX0g	14	96081498	0.87	0.0113734	38965	vat	TRUE	reported	textfile	0.0034	3.388e-07	5687	M01284.metal.pos.txt.gz	TRUE	reported	2Hjefc	2	TRUE	0.00463678	26.4829	threonine	Known	Amino acid	6,020
M01284	threonine	rs17268257	T	C	T	C	-0.0159	-0.0105491	0.1349	0.159948	FALSE	FALSE	FALSE	jsoX0g	4	139765668	0.22	0.00966618	38965	vat	TRUE	reported	textfile	0.0035	7.314e-06	5687	M01284.metal.pos.txt.gz	TRUE	reported	2Hjefc	2	TRUE	0.00361578	20.6303	threonine	Known	Amino acid	6,020
M01284	threonine	rs202490	T	C	T	C	-0.0111	-0.00286766	0.3533	0.348765	FALSE	FALSE	FALSE	jsoX0g	20	1748126	0.56	0.0074369	38965	vat	TRUE	reported	textfile	0.0024	4.452e-06	5687	M01284.metal.pos.txt.gz	TRUE	reported	2Hjefc	2	TRUE	0.00374723	21.3831	threonine	Known	Amino acid	6,020
M01284	threonine	rs3857856	A	G	A	G	0.0152	-0.00700435	0.8885	0.890986	FALSE	FALSE	FALSE	jsoX0g	7	130384708	0.54	0.0114286	38965	vat	TRUE	reported	textfile	0.0033	4.933e-06	5687	M01284.metal.pos.txt.gz	TRUE	reported	2Hjefc	2	TRUE	0.00371671	21.2083	threonine	Known	Amino acid	6,020
M01284	threonine	rs4516857	C	G	C	G	0.0205	0.010287	0.0991	0.093687	FALSE	TRUE	FALSE	jsoX0g	5	43937133	0.68	0.0122535	38965	vat	TRUE	reported	textfile	0.0045	4.927e-06	5687	M01284.metal.pos.txt.gz	TRUE	reported	2Hjefc	2	TRUE	0.00363595	20.7458	threonine	Known	Amino acid	6,020
M01284	threonine	rs4822129	A	G	A	G	0.0122	-0.00175233	0.194	0.196437	FALSE	FALSE	FALSE	jsoX0g	22	42823916	0.9	0.00901066	38965	vat	TRUE	reported	textfile	0.0026	3.757e-06	5687	M01284.metal.pos.txt.gz	TRUE	reported	2Hjefc	2	TRUE	0.00385666	22.01	threonine	Known	Amino acid	6,020
M01284	threonine	rs715	T	C	T	C	0.0113	0.00998651	0.7125	0.690853	FALSE	FALSE	FALSE	jsoX0g	2	211543055	0.1	0.007671	38965	vat	TRUE	reported	textfile	0.0024	4.187e-06	5687	M01284.metal.pos.txt.gz	TRUE	reported	2Hjefc	2	TRUE	0.00388295	22.1606	threonine	Known	Amino acid	6,020
M01284	threonine	rs7220150	A	C	A	C	0.0147	0.000370516	0.8227	0.81499	FALSE	FALSE	FALSE	jsoX0g	17	70208672	0.95	0.0091633	38965	vat	TRUE	reported	textfile	0.0033	6.706e-06	5687	M01284.metal.pos.txt.gz	TRUE	reported	2Hjefc	2	TRUE	0.00347705	19.836	threonine	Known	Amino acid	6,020
M01284	threonine	rs780093	T	C	T	C	-0.0108	0.0149043	0.3998	0.379985	FALSE	FALSE	FALSE	jsoX0g	2	27742603	0.03	0.0072945	38965	vat	TRUE	reported	textfile	0.0024	3.982e-06	5687	M01284.metal.pos.txt.gz	TRUE	reported	2Hjefc	2	TRUE	0.00354812	20.2429	threonine	Known	Amino acid	6,020
M01284	threonine	rs892051	T	C	T	C	0.011	0.00465494	0.2576	0.248269	FALSE	FALSE	FALSE	jsoX0g	19	22689387	0.64	0.00821166	38965	vat	TRUE	reported	textfile	0.0025	7.667e-06	5687	M01284.metal.pos.txt.gz	TRUE	reported	2Hjefc	2	TRUE	0.00339271	19.3532	threonine	Known	Amino acid	6,020
M01284	threonine	rs9403794	A	C	A	C	0.0175	-0.00209568	0.5963	0.572259	FALSE	FALSE	FALSE	jsoX0g	6	146928104	0.78	0.00720329	38965	vat	TRUE	reported	textfile	0.0039	8.093e-06	1679	M01284.metal.pos.txt.gz	TRUE	reported	2Hjefc	2	TRUE	0.01185	20.1108	threonine	Known	Amino acid	6,020
M01299	tyrosine	rs10033622	T	C	T	C	0.0126	-0.0060089	0.6115	0.6445	FALSE	FALSE	FALSE	8SbQ6g	4	186503992	0.3	0.00748434	38965	vat	TRUE	reported	textfile	0.0026	1.346e-06	1761	M01299.metal.pos.txt.gz	TRUE	reported	9Dsr8d	2	TRUE	0.0131608	23.4585	tyrosine	Known	Amino acid	7,807
M01299	tyrosine	rs10516469	T	C	T	C	-0.0114	-0.0127813	0.1	0.103019	FALSE	FALSE	FALSE	8SbQ6g	4	102261253	0.29	0.0118405	38965	vat	TRUE	reported	textfile	0.0025	5.886e-06	7358	M01299.metal.pos.txt.gz	TRUE	reported	9Dsr8d	2	TRUE	0.00281802	20.7879	tyrosine	Known	Amino acid	7,807
M01299	tyrosine	rs10873157	T	C	T	C	-0.0109	-0.0352915	0.0933	0.0935516	FALSE	FALSE	FALSE	8SbQ6g	14	63100706	0.016	0.0122261	38965	vat	TRUE	reported	textfile	0.0024	8.624e-06	7358	M01299.metal.pos.txt.gz	TRUE	reported	9Dsr8d	2	TRUE	0.00279547	20.6211	tyrosine	Known	Amino acid	7,807
M01299	tyrosine	rs11243929	T	C	T	C	-0.0076	0.0100812	0.7731	0.77741	FALSE	FALSE	FALSE	8SbQ6g	9	135774164	0.34	0.00852614	38965	vat	TRUE	reported	textfile	0.0017	8.328e-06	7358	M01299.metal.pos.txt.gz	TRUE	reported	9Dsr8d	2	TRUE	0.00270889	19.9807	tyrosine	Known	Amino acid	7,807
M01299	tyrosine	rs12728678	T	C	T	C	-0.0096	0.00449913	0.2003	0.216692	FALSE	FALSE	FALSE	8SbQ6g	1	154764715	0.46	0.00850543	38965	vat	TRUE	reported	textfile	0.0017	2.189e-08	7358	M01299.metal.pos.txt.gz	TRUE	reported	9Dsr8d	2	TRUE	0.00431526	31.8806	tyrosine	Known	Amino acid	7,807
M01299	tyrosine	rs13237436	A	G	A	G	-0.0076	0.00490671	0.193	0.20494	FALSE	FALSE	FALSE	8SbQ6g	7	79875818	0.73	0.00884936	38965	vat	TRUE	reported	textfile	0.0017	7.257e-06	7358	M01299.metal.pos.txt.gz	TRUE	reported	9Dsr8d	2	TRUE	0.00270889	19.9807	tyrosine	Known	Amino acid	7,807
M01299	tyrosine	rs1475943	T	C	T	C	0.0079	-0.0147227	0.2215	0.24791	FALSE	FALSE	FALSE	8SbQ6g	22	47305436	0.052	0.00829654	38965	vat	TRUE	reported	textfile	0.0017	3.693e-06	7358	M01299.metal.pos.txt.gz	TRUE	reported	9Dsr8d	2	TRUE	0.00292633	21.5893	tyrosine	Known	Amino acid	7,807
M01299	tyrosine	rs1512342	T	C	T	C	0.0072	-0.00841584	0.3384	0.339916	FALSE	FALSE	FALSE	8SbQ6g	4	149250783	0.42	0.00749683	38965	vat	TRUE	reported	textfile	0.0016	7.006e-06	7358	M01299.metal.pos.txt.gz	TRUE	reported	9Dsr8d	2	TRUE	0.00274455	20.2445	tyrosine	Known	Amino acid	7,807
M01299	tyrosine	rs1532775	A	G	A	G	0.0081	-0.000170629	0.7796	0.770579	FALSE	FALSE	FALSE	8SbQ6g	1	114605353	0.99	0.00843881	38965	vat	TRUE	reported	textfile	0.0017	1.035e-06	7358	M01299.metal.pos.txt.gz	TRUE	reported	9Dsr8d	2	TRUE	0.00307592	22.6963	tyrosine	Known	Amino acid	7,807
M01299	tyrosine	rs1536564	T	C	T	C	0.0075	-0.00110325	0.2644	0.266774	FALSE	FALSE	FALSE	8SbQ6g	10	14758348	0.7	0.00810624	38965	vat	TRUE	reported	textfile	0.0017	7.048e-06	7358	M01299.metal.pos.txt.gz	TRUE	reported	9Dsr8d	2	TRUE	0.00263826	19.4584	tyrosine	Known	Amino acid	7,807
M01299	tyrosine	rs172650	A	C	A	C	0.0102	-0.00403426	0.6543	0.625742	FALSE	FALSE	FALSE	8SbQ6g	16	71603912	0.59	0.00735096	38965	vat	TRUE	reported	textfile	0.0016	2.818e-10	7358	M01299.metal.pos.txt.gz	TRUE	reported	9Dsr8d	2	TRUE	0.00549299	40.6296	tyrosine	Known	Amino acid	7,807
M01299	tyrosine	rs17293820	T	G	T	G	0.0081	0.00717005	0.8016	0.800907	FALSE	FALSE	FALSE	8SbQ6g	8	14111623	0.44	0.00887186	38965	vat	TRUE	reported	textfile	0.0017	2.011e-06	7358	M01299.metal.pos.txt.gz	TRUE	reported	9Dsr8d	2	TRUE	0.00307592	22.6963	tyrosine	Known	Amino acid	7,807
M01299	tyrosine	rs174408	A	G	A	G	0.0129	-0.00175974	0.149	0.144797	FALSE	FALSE	FALSE	8SbQ6g	6	111932349	0.66	0.0100596	38965	vat	TRUE	reported	textfile	0.0023	1.41e-08	7358	M01299.metal.pos.txt.gz	TRUE	reported	9Dsr8d	2	TRUE	0.00425707	31.4489	tyrosine	Known	Amino acid	7,807
M01299	tyrosine	rs1851740	A	C	A	C	-0.008	0.00768871	0.185	0.180578	FALSE	FALSE	FALSE	8SbQ6g	3	77739202	0.25	0.00925711	38965	vat	TRUE	reported	textfile	0.0017	2.742e-06	7358	M01299.metal.pos.txt.gz	TRUE	reported	9Dsr8d	2	TRUE	0.00300066	22.1393	tyrosine	Known	Amino acid	7,807
M01299	tyrosine	rs2879560	T	C	T	C	-0.0081	0.0193004	0.2226	0.208647	FALSE	FALSE	FALSE	8SbQ6g	3	182314029	0.043	0.00949771	38965	vat	TRUE	reported	textfile	0.0017	3.476e-06	7358	M01299.metal.pos.txt.gz	TRUE	reported	9Dsr8d	2	TRUE	0.00307592	22.6963	tyrosine	Known	Amino acid	7,807
M01299	tyrosine	rs2891733	T	C	T	C	-0.0109	-0.0026694	0.8941	0.89151	FALSE	FALSE	FALSE	8SbQ6g	2	220135208	0.64	0.0114348	38965	vat	TRUE	reported	textfile	0.0024	8.467e-06	7358	M01299.metal.pos.txt.gz	TRUE	reported	9Dsr8d	2	TRUE	0.00279547	20.6211	tyrosine	Known	Amino acid	7,807
M01299	tyrosine	rs4347830	A	G	A	G	0.009	-0.00511962	0.337	0.344916	FALSE	FALSE	FALSE	8SbQ6g	2	228058016	0.38	0.00746908	38965	vat	TRUE	reported	textfile	0.002	6.795e-06	5597	M01299.metal.pos.txt.gz	TRUE	reported	9Dsr8d	2	TRUE	0.00360497	20.2428	tyrosine	Known	Amino acid	7,807
M01299	tyrosine	rs4363868	A	G	A	G	0.0073	-0.00426812	0.3182	0.318747	FALSE	FALSE	FALSE	8SbQ6g	16	71458299	0.52	0.00767741	38965	vat	TRUE	reported	textfile	0.0016	7.585e-06	7358	M01299.metal.pos.txt.gz	TRUE	reported	9Dsr8d	2	TRUE	0.0028211	20.8107	tyrosine	Known	Amino acid	7,807
M01299	tyrosine	rs4808739	T	C	T	C	0.0083	0.0255447	0.7578	0.764668	FALSE	FALSE	FALSE	8SbQ6g	19	18159516	0.0016	0.00840667	38965	vat	TRUE	reported	textfile	0.0018	2.421e-06	7358	M01299.metal.pos.txt.gz	TRUE	reported	9Dsr8d	2	TRUE	0.00288136	21.2566	tyrosine	Known	Amino acid	7,807
M01299	tyrosine	rs4863214	T	C	T	C	-0.0149	0.00380291	0.7398	0.688736	FALSE	FALSE	FALSE	8SbQ6g	4	190516389	0.85	0.00775151	38965	vat	TRUE	reported	textfile	0.0032	3.984e-06	1761	M01299.metal.pos.txt.gz	TRUE	reported	9Dsr8d	2	TRUE	0.0121618	21.656	tyrosine	Known	Amino acid	7,807
M01299	tyrosine	rs6493	A	G	A	G	0.0114	-0.00724864	0.1195	0.159697	FALSE	FALSE	FALSE	8SbQ6g	14	78140329	0.63	0.00970399	38965	vat	TRUE	reported	textfile	0.0024	2.346e-06	7358	M01299.metal.pos.txt.gz	TRUE	reported	9Dsr8d	2	TRUE	0.00305702	22.5564	tyrosine	Known	Amino acid	7,807
M01299	tyrosine	rs703014	A	G	A	G	0.0135	-0.0032294	0.326	0.330217	FALSE	FALSE	FALSE	8SbQ6g	10	28641805	0.59	0.00761974	38965	vat	TRUE	reported	textfile	0.0027	7.194e-07	1761	M01299.metal.pos.txt.gz	TRUE	reported	9Dsr8d	2	TRUE	0.0139978	24.9716	tyrosine	Known	Amino acid	7,807
M01299	tyrosine	rs7151615	T	G	T	G	-0.0079	0.00315746	0.273	0.274129	FALSE	FALSE	FALSE	8SbQ6g	14	20731947	0.86	0.00793313	38965	vat	TRUE	reported	textfile	0.0016	1.469e-06	7358	M01299.metal.pos.txt.gz	TRUE	reported	9Dsr8d	2	TRUE	0.00330231	24.3723	tyrosine	Known	Amino acid	7,807
M01299	tyrosine	rs7195332	T	C	T	C	0.0077	-0.0314159	0.2152	0.204594	FALSE	FALSE	FALSE	8SbQ6g	16	19925963	0.0015	0.0088099	38965	vat	TRUE	reported	textfile	0.0017	4.051e-06	7358	M01299.metal.pos.txt.gz	TRUE	reported	9Dsr8d	2	TRUE	0.00278045	20.51	tyrosine	Known	Amino acid	7,807
M01299	tyrosine	rs7641634	A	G	A	G	-0.0077	0.00935885	0.266	0.2824	FALSE	FALSE	FALSE	8SbQ6g	3	143542008	0.25	0.00786195	38965	vat	TRUE	reported	textfile	0.0016	2.564e-06	7358	M01299.metal.pos.txt.gz	TRUE	reported	9Dsr8d	2	TRUE	0.00313774	23.1539	tyrosine	Known	Amino acid	7,807
M01299	tyrosine	rs7834337	A	G	A	G	-0.0113	-0.0186784	0.0904	0.0903139	FALSE	FALSE	FALSE	8SbQ6g	8	655828	0.12	0.0124416	38965	vat	TRUE	reported	textfile	0.0025	4.709e-06	7358	M01299.metal.pos.txt.gz	TRUE	reported	9Dsr8d	2	TRUE	0.00276894	20.4248	tyrosine	Known	Amino acid	7,807
M01299	tyrosine	rs8035304	T	G	T	G	0.009	0.00420675	0.81	0.813544	FALSE	FALSE	FALSE	8SbQ6g	15	93723925	0.62	0.00933529	38965	vat	TRUE	reported	textfile	0.002	6.795e-06	5597	M01299.metal.pos.txt.gz	TRUE	reported	9Dsr8d	2	TRUE	0.00360497	20.2428	tyrosine	Known	Amino acid	7,807
M01299	tyrosine	rs8111703	A	T	A	T	-0.0084	0.0148716	0.2142	0.249194	FALSE	TRUE	FALSE	8SbQ6g	19	3685054	0.15	0.00823274	38965	vat	TRUE	reported	textfile	0.0017	1.467e-06	7358	M01299.metal.pos.txt.gz	TRUE	reported	9Dsr8d	2	TRUE	0.00330721	24.4086	tyrosine	Known	Amino acid	7,807
M01299	tyrosine	rs906466	A	G	A	G	0.0076	-0.0072656	0.1846	0.19016	FALSE	FALSE	FALSE	8SbQ6g	20	35048632	0.26	0.00910043	38965	vat	TRUE	reported	textfile	0.0017	8.838e-06	7358	M01299.metal.pos.txt.gz	TRUE	reported	9Dsr8d	2	TRUE	0.00270889	19.9807	tyrosine	Known	Amino acid	7,807
M01299	tyrosine	rs9327433	T	G	T	G	-0.0076	-0.00398659	0.5134	0.500371	FALSE	FALSE	FALSE	8SbQ6g	5	126546059	0.74	0.0071384	38965	vat	TRUE	reported	textfile	0.0016	2.529e-06	7358	M01299.metal.pos.txt.gz	TRUE	reported	9Dsr8d	2	TRUE	0.00305702	22.5564	tyrosine	Known	Amino acid	7,807
M01299	tyrosine	rs936632	A	C	A	C	-0.0089	0.00668755	0.1787	0.175398	FALSE	FALSE	FALSE	8SbQ6g	1	53111782	0.63	0.00924837	38965	vat	TRUE	reported	textfile	0.0017	2.694e-07	7358	M01299.metal.pos.txt.gz	TRUE	reported	9Dsr8d	2	TRUE	0.00371114	27.4009	tyrosine	Known	Amino acid	7,807
M01299	tyrosine	rs9400467	T	C	T	C	-0.0121	0.0128733	0.7059	0.710924	FALSE	FALSE	FALSE	8SbQ6g	6	111424015	0.11	0.00793516	38965	vat	TRUE	reported	textfile	0.0016	6.541e-14	7358	M01299.metal.pos.txt.gz	TRUE	reported	9Dsr8d	2	TRUE	0.00771273	57.1759	tyrosine	Known	Amino acid	7,807
M01299	tyrosine	rs9497139	A	G	A	G	-0.029	-0.0762396	0.0155	0.017031	FALSE	FALSE	FALSE	8SbQ6g	6	145264340	0.0056	0.0274823	38965	vat	TRUE	reported	textfile	0.0061	1.974e-06	7358	M01299.metal.pos.txt.gz	TRUE	reported	9Dsr8d	2	TRUE	0.00306228	22.5953	tyrosine	Known	Amino acid	7,807
M01299	tyrosine	rs9594421	A	T	A	T	0.0075	0.00173269	0.2757	0.294164	FALSE	TRUE	FALSE	8SbQ6g	13	41091759	0.8	0.00781741	38965	vat	TRUE	reported	textfile	0.0016	4.594e-06	7358	M01299.metal.pos.txt.gz	TRUE	reported	9Dsr8d	2	TRUE	0.00297734	21.9667	tyrosine	Known	Amino acid	7,807
M01301	lysine	rs10095414	A	G	A	G	0.0086	0.00138274	0.8619	0.857706	FALSE	FALSE	FALSE	HoJi8V	8	20578915	0.85	0.0101543	38965	vat	TRUE	reported	textfile	0.0018	2.285e-06	7363	M01301.metal.pos.txt.gz	TRUE	reported	BCa5Gq	2	TRUE	0.00309067	22.821	lysine	Known	Amino acid	7,812
M01301	lysine	rs10491431	A	C	A	C	0.0082	0.00121761	0.1435	0.145803	FALSE	FALSE	FALSE	HoJi8V	5	35968000	0.83	0.0100793	38965	vat	TRUE	reported	textfile	0.0018	3.8e-06	7363	M01301.metal.pos.txt.gz	TRUE	reported	BCa5Gq	2	TRUE	0.00281064	20.7474	lysine	Known	Amino acid	7,812
M01301	lysine	rs10738383	A	G	A	G	-0.0131	-0.00874866	0.6175	0.607114	FALSE	FALSE	FALSE	HoJi8V	9	15016042	0.25	0.00726216	38965	vat	TRUE	reported	textfile	0.0029	7.385e-06	1763	M01301.metal.pos.txt.gz	TRUE	reported	BCa5Gq	2	TRUE	0.0114419	20.3823	lysine	Known	Amino acid	7,812
M01301	lysine	rs10850904	T	C	T	C	0.0085	-0.00235748	0.127	0.12743	FALSE	FALSE	FALSE	HoJi8V	12	118255232	0.83	0.0106522	38965	vat	TRUE	reported	textfile	0.0018	2.738e-06	7363	M01301.metal.pos.txt.gz	TRUE	reported	BCa5Gq	2	TRUE	0.00301943	22.2933	lysine	Known	Amino acid	7,812
M01301	lysine	rs10917910	A	C	A	C	-0.0086	-0.00496276	0.8597	0.864862	FALSE	FALSE	FALSE	HoJi8V	1	164065297	0.77	0.0103339	38965	vat	TRUE	reported	textfile	0.0018	1.652e-06	7363	M01301.metal.pos.txt.gz	TRUE	reported	BCa5Gq	2	TRUE	0.00309067	22.821	lysine	Known	Amino acid	7,812
M01301	lysine	rs11151130	A	G	A	G	0.0085	0.0227343	0.1379	0.136325	FALSE	FALSE	FALSE	HoJi8V	18	73323599	0.083	0.0103629	38965	vat	TRUE	reported	textfile	0.0018	1.786e-06	7363	M01301.metal.pos.txt.gz	TRUE	reported	BCa5Gq	2	TRUE	0.00301943	22.2933	lysine	Known	Amino acid	7,812
M01301	lysine	rs11600689	A	T	A	T	-0.0103	0.00816638	0.1616	0.205465	FALSE	TRUE	FALSE	HoJi8V	11	19979528	0.24	0.00880729	38965	vat	TRUE	reported	textfile	0.0023	9.136e-06	7363	M01301.metal.pos.txt.gz	TRUE	reported	BCa5Gq	2	TRUE	0.00271633	20.0494	lysine	Known	Amino acid	7,812
M01301	lysine	rs11659807	C	G	C	G	-0.0082	0.00536961	0.1964	0.228669	FALSE	TRUE	FALSE	HoJi8V	18	33101254	0.5	0.00854762	38965	vat	TRUE	reported	textfile	0.0017	2.155e-06	7363	M01301.metal.pos.txt.gz	TRUE	reported	BCa5Gq	2	TRUE	0.00314996	23.2601	lysine	Known	Amino acid	7,812
M01301	lysine	rs1179979	A	G	A	G	-0.0128	-0.00904283	0.9214	0.914428	FALSE	FALSE	FALSE	HoJi8V	14	37346974	0.3	0.0127361	38965	vat	TRUE	reported	textfile	0.0026	9.489e-07	7363	M01301.metal.pos.txt.gz	TRUE	reported	BCa5Gq	2	TRUE	0.00328089	24.2301	lysine	Known	Amino acid	7,812
M01301	lysine	rs12268257	T	C	T	C	-0.0082	-0.0137668	0.1339	0.137054	FALSE	FALSE	FALSE	HoJi8V	10	25864681	0.2	0.0103956	38965	vat	TRUE	reported	textfile	0.0018	5.591e-06	7363	M01301.metal.pos.txt.gz	TRUE	reported	BCa5Gq	2	TRUE	0.00281064	20.7474	lysine	Known	Amino acid	7,812
M01301	lysine	rs12927959	A	G	A	G	0.0089	0.0178652	0.7248	0.705866	FALSE	FALSE	FALSE	HoJi8V	16	67727069	0.027	0.00779147	38965	vat	TRUE	reported	textfile	0.0018	3.76e-07	7363	M01301.metal.pos.txt.gz	TRUE	reported	BCa5Gq	2	TRUE	0.00330933	24.4409	lysine	Known	Amino acid	7,812
M01301	lysine	rs13302218	A	G	A	G	-0.0118	-0.00783423	0.932	0.935439	FALSE	FALSE	FALSE	HoJi8V	9	113390612	0.51	0.0144042	38965	vat	TRUE	reported	textfile	0.0026	6.799e-06	7363	M01301.metal.pos.txt.gz	TRUE	reported	BCa5Gq	2	TRUE	0.00278965	20.592	lysine	Known	Amino acid	7,812
M01301	lysine	rs13339263	A	G	A	G	-0.0081	-0.000671239	0.8587	0.852794	FALSE	FALSE	FALSE	HoJi8V	16	49001156	0.91	0.0100725	38965	vat	TRUE	reported	textfile	0.0018	6.52e-06	7363	M01301.metal.pos.txt.gz	TRUE	reported	BCa5Gq	2	TRUE	0.00274269	20.2445	lysine	Known	Amino acid	7,812
M01301	lysine	rs1402325	A	G	A	G	-0.008	-0.0213497	0.1437	0.15271	FALSE	FALSE	FALSE	HoJi8V	19	44105736	0.025	0.00983127	38965	vat	TRUE	reported	textfile	0.0018	8.23e-06	7363	M01301.metal.pos.txt.gz	TRUE	reported	BCa5Gq	2	TRUE	0.00267557	19.7477	lysine	Known	Amino acid	7,812
M01301	lysine	rs1573544	T	C	T	C	0.0087	-0.00582415	0.1484	0.158595	FALSE	FALSE	FALSE	HoJi8V	11	15195648	0.44	0.00969757	38965	vat	TRUE	reported	textfile	0.0018	9.635e-07	7363	M01301.metal.pos.txt.gz	TRUE	reported	BCa5Gq	2	TRUE	0.00316274	23.3548	lysine	Known	Amino acid	7,812
M01301	lysine	rs1894947	T	C	T	C	0.0083	-0.0020835	0.1801	0.184213	FALSE	FALSE	FALSE	HoJi8V	16	56006578	0.71	0.0091909	38965	vat	TRUE	reported	textfile	0.0017	1.847e-06	7363	M01301.metal.pos.txt.gz	TRUE	reported	BCa5Gq	2	TRUE	0.00322701	23.8309	lysine	Known	Amino acid	7,812
M01301	lysine	rs2383208	A	G	A	G	0.0078	-0.00436889	0.8223	0.820289	FALSE	FALSE	FALSE	HoJi8V	9	22132076	0.81	0.00922016	38965	vat	TRUE	reported	textfile	0.0017	8.789e-06	7363	M01301.metal.pos.txt.gz	TRUE	reported	BCa5Gq	2	TRUE	0.002851	21.0462	lysine	Known	Amino acid	7,812
M01301	lysine	rs2863979	A	G	A	G	0.0143	0.0280421	0.7241	0.728924	FALSE	FALSE	FALSE	HoJi8V	16	68331890	0.00042	0.00797071	38965	vat	TRUE	reported	textfile	0.0017	1.443e-17	7363	M01301.metal.pos.txt.gz	TRUE	reported	BCa5Gq	2	TRUE	0.00951844	70.7386	lysine	Known	Amino acid	7,812
M01301	lysine	rs3024536	T	C	T	C	-0.0085	-0.0111962	0.1443	0.146803	FALSE	FALSE	FALSE	HoJi8V	16	27352713	0.34	0.0100405	38965	vat	TRUE	reported	textfile	0.0018	1.69e-06	7363	M01301.metal.pos.txt.gz	TRUE	reported	BCa5Gq	2	TRUE	0.00301943	22.2933	lysine	Known	Amino acid	7,812
M01301	lysine	rs4317453	A	G	A	G	-0.0077	-0.0132019	0.3363	0.36393	FALSE	FALSE	FALSE	HoJi8V	6	1424362	0.12	0.00765946	38965	vat	TRUE	reported	textfile	0.0017	9.116e-06	7363	M01301.metal.pos.txt.gz	TRUE	reported	BCa5Gq	2	TRUE	0.00277856	20.51	lysine	Known	Amino acid	7,812
M01301	lysine	rs4426541	A	G	A	G	-0.0079	-0.0108851	0.2229	0.226588	FALSE	FALSE	FALSE	HoJi8V	2	167120956	0.11	0.00841211	38965	vat	TRUE	reported	textfile	0.0017	5.395e-06	7363	M01301.metal.pos.txt.gz	TRUE	reported	BCa5Gq	2	TRUE	0.00292435	21.5893	lysine	Known	Amino acid	7,812
M01301	lysine	rs6587731	T	G	T	G	-0.0093	0.00755535	0.1626	0.164749	FALSE	FALSE	FALSE	HoJi8V	1	153187680	0.45	0.00979334	38965	vat	TRUE	reported	textfile	0.0018	1.963e-07	7363	M01301.metal.pos.txt.gz	TRUE	reported	BCa5Gq	2	TRUE	0.00361239	26.6872	lysine	Known	Amino acid	7,812
M01301	lysine	rs7572149	T	C	T	C	0.0088	-0.00294904	0.133	0.132106	FALSE	FALSE	FALSE	HoJi8V	2	104848853	0.68	0.0104137	38965	vat	TRUE	reported	textfile	0.0018	1.002e-06	7363	M01301.metal.pos.txt.gz	TRUE	reported	BCa5Gq	2	TRUE	0.00323562	23.8947	lysine	Known	Amino acid	7,812
M01301	lysine	rs7583413	T	C	T	C	0.0082	0.000344652	0.8245	0.802464	FALSE	FALSE	FALSE	HoJi8V	2	228477310	0.95	0.00887729	38965	vat	TRUE	reported	textfile	0.0017	2.62e-06	7363	M01301.metal.pos.txt.gz	TRUE	reported	BCa5Gq	2	TRUE	0.00314996	23.2601	lysine	Known	Amino acid	7,812
M01301	lysine	rs9642758	A	G	A	G	0.0086	-0.00702561	0.1578	0.149645	FALSE	FALSE	FALSE	HoJi8V	8	35721159	0.46	0.0100732	38965	vat	TRUE	reported	textfile	0.0018	1.282e-06	7363	M01301.metal.pos.txt.gz	TRUE	reported	BCa5Gq	2	TRUE	0.00309067	22.821	lysine	Known	Amino acid	7,812
M01302	methionine	rs10066453	C	G	C	G	0.0165	0.0100705	0.0387	0.026532	FALSE	TRUE	FALSE	1MYwqS	5	91387973	0.71	0.0223786	38965	vat	TRUE	reported	textfile	0.0035	1.928e-06	7347	M01302.metal.pos.txt.gz	TRUE	reported	uvC9oY	2	TRUE	0.00301585	22.2184	methionine	Known	Amino acid	7,795
M01302	methionine	rs11232103	A	C	A	C	0.0085	-0.0103919	0.1151	0.111873	FALSE	FALSE	FALSE	1MYwqS	11	80092415	0.57	0.0114043	38965	vat	TRUE	reported	textfile	0.0017	3.697e-07	7347	M01302.metal.pos.txt.gz	TRUE	reported	uvC9oY	2	TRUE	0.00339121	24.9932	methionine	Known	Amino acid	7,795
M01302	methionine	rs11760350	A	G	A	G	-0.0075	-0.0115767	0.1238	0.123517	FALSE	FALSE	FALSE	1MYwqS	7	39272142	0.25	0.0108123	38965	vat	TRUE	reported	textfile	0.0017	7.77e-06	7347	M01302.metal.pos.txt.gz	TRUE	reported	uvC9oY	2	TRUE	0.0026422	19.4584	methionine	Known	Amino acid	7,795
M01302	methionine	rs16839317	T	C	T	C	-0.0078	0.0101849	0.8726	0.866374	FALSE	FALSE	FALSE	1MYwqS	3	132218883	0.46	0.010409	38965	vat	TRUE	reported	textfile	0.0017	2.753e-06	7347	M01302.metal.pos.txt.gz	TRUE	reported	uvC9oY	2	TRUE	0.00285719	21.0462	methionine	Known	Amino acid	7,795
M01302	methionine	rs1742639	A	G	A	G	0.0077	0.0114712	0.8865	0.879167	FALSE	FALSE	FALSE	1MYwqS	14	46562320	0.23	0.0110902	38965	vat	TRUE	reported	textfile	0.0017	7.939e-06	7347	M01302.metal.pos.txt.gz	TRUE	reported	uvC9oY	2	TRUE	0.0027846	20.51	methionine	Known	Amino acid	7,795
M01302	methionine	rs17478241	T	C	T	C	-0.0076	0.0155581	0.168	0.197558	FALSE	FALSE	FALSE	1MYwqS	14	32617020	0.092	0.00900987	38965	vat	TRUE	reported	textfile	0.0016	2.751e-06	7347	M01302.metal.pos.txt.gz	TRUE	reported	uvC9oY	2	TRUE	0.00306158	22.5564	methionine	Known	Amino acid	7,795
M01302	methionine	rs2066415	T	C	T	C	0.0065	0.014528	0.3567	0.379752	FALSE	FALSE	FALSE	1MYwqS	9	5867061	0.033	0.00738636	38965	vat	TRUE	reported	textfile	0.0015	8.628e-06	7347	M01302.metal.pos.txt.gz	TRUE	reported	uvC9oY	2	TRUE	0.00254933	18.7727	methionine	Known	Amino acid	7,795
M01302	methionine	rs2418886	A	G	A	G	0.0223	-0.0103898	0.0489	0.054617	FALSE	FALSE	FALSE	1MYwqS	1	190149864	0.48	0.015582	38965	vat	TRUE	reported	textfile	0.0047	1.63e-06	1762	M01302.metal.pos.txt.gz	TRUE	reported	uvC9oY	2	TRUE	0.0126152	22.4864	methionine	Known	Amino acid	7,795
M01302	methionine	rs2780242	T	C	T	C	-0.0083	-0.00700439	0.1138	0.129886	FALSE	FALSE	FALSE	1MYwqS	9	120733022	0.38	0.0107167	38965	vat	TRUE	reported	textfile	0.0018	3.849e-06	7347	M01302.metal.pos.txt.gz	TRUE	reported	uvC9oY	2	TRUE	0.00288567	21.2566	methionine	Known	Amino acid	7,795
M01302	methionine	rs320485	T	C	T	C	0.0094	-0.00639614	0.1324	0.135731	FALSE	FALSE	FALSE	1MYwqS	1	213646566	0.8	0.0103072	38965	vat	TRUE	reported	textfile	0.0017	4.97e-08	7347	M01302.metal.pos.txt.gz	TRUE	reported	uvC9oY	2	TRUE	0.00414423	30.5661	methionine	Known	Amino acid	7,795
M01302	methionine	rs3740996	A	G	A	G	0.0078	-0.00781228	0.1208	0.125382	FALSE	FALSE	FALSE	1MYwqS	11	5701281	0.76	0.0106517	38965	vat	TRUE	reported	textfile	0.0017	4.33e-06	7347	M01302.metal.pos.txt.gz	TRUE	reported	uvC9oY	2	TRUE	0.00285719	21.0462	methionine	Known	Amino acid	7,795
M01302	methionine	rs4693555	T	C	T	C	-0.0069	-0.00173942	0.2131	0.270646	FALSE	FALSE	FALSE	1MYwqS	4	83992535	0.94	0.00806267	38965	vat	TRUE	reported	textfile	0.0016	8.434e-06	7347	M01302.metal.pos.txt.gz	TRUE	reported	uvC9oY	2	TRUE	0.00252494	18.5926	methionine	Known	Amino acid	7,795
M01302	methionine	rs487946	T	G	T	G	-0.0074	-0.00696756	0.8292	0.8027	FALSE	FALSE	FALSE	1MYwqS	12	63212116	0.48	0.00891016	38965	vat	TRUE	reported	textfile	0.0016	3.096e-06	7347	M01302.metal.pos.txt.gz	TRUE	reported	uvC9oY	2	TRUE	0.00290303	21.3848	methionine	Known	Amino acid	7,795
M01302	methionine	rs6008767	C	G	C	G	-0.0077	0.00535447	0.8182	0.808587	FALSE	TRUE	FALSE	1MYwqS	22	46741974	0.47	0.00920851	38965	vat	TRUE	reported	textfile	0.0017	4.115e-06	7347	M01302.metal.pos.txt.gz	TRUE	reported	uvC9oY	2	TRUE	0.0027846	20.51	methionine	Known	Amino acid	7,795
M01302	methionine	rs6071991	T	C	T	C	-0.0075	0.0157545	0.1495	0.156038	FALSE	FALSE	FALSE	1MYwqS	20	38889983	0.12	0.0097825	38965	vat	TRUE	reported	textfile	0.0016	3.811e-06	7347	M01302.metal.pos.txt.gz	TRUE	reported	uvC9oY	2	TRUE	0.00298178	21.9667	methionine	Known	Amino acid	7,795
M01302	methionine	rs6533609	T	C	T	C	-0.0077	0.00260367	0.1429	0.148255	FALSE	FALSE	FALSE	1MYwqS	4	113278887	0.84	0.00997258	38965	vat	TRUE	reported	textfile	0.0017	3.776e-06	7347	M01302.metal.pos.txt.gz	TRUE	reported	uvC9oY	2	TRUE	0.0027846	20.51	methionine	Known	Amino acid	7,795
M01302	methionine	rs6766715	A	G	A	G	-0.009	-0.00184426	0.128	0.132589	FALSE	FALSE	FALSE	1MYwqS	3	172786148	0.82	0.0105037	38965	vat	TRUE	reported	textfile	0.002	6.795e-06	5585	M01302.metal.pos.txt.gz	TRUE	reported	uvC9oY	2	TRUE	0.00361268	20.2427	methionine	Known	Amino acid	7,795
M01302	methionine	rs6960830	T	C	T	C	0.0078	-0.0140118	0.8851	0.873233	FALSE	FALSE	FALSE	1MYwqS	7	156168606	0.29	0.0106837	38965	vat	TRUE	reported	textfile	0.0017	4.158e-06	7347	M01302.metal.pos.txt.gz	TRUE	reported	uvC9oY	2	TRUE	0.00285719	21.0462	methionine	Known	Amino acid	7,795
M01302	methionine	rs7570141	A	G	A	G	-0.0119	0.000921057	0.104	0.131333	FALSE	FALSE	FALSE	1MYwqS	2	18275380	1	0.0108615	38965	vat	TRUE	reported	textfile	0.0026	6.212e-06	7347	M01302.metal.pos.txt.gz	TRUE	reported	uvC9oY	2	TRUE	0.00284316	20.9425	methionine	Known	Amino acid	7,795
M01302	methionine	rs885076	A	G	A	G	-0.0074	0.00276218	0.8716	0.863794	FALSE	FALSE	FALSE	1MYwqS	3	130923834	0.71	0.0103308	38965	vat	TRUE	reported	textfile	0.0017	8.747e-06	7347	M01302.metal.pos.txt.gz	TRUE	reported	uvC9oY	2	TRUE	0.00257239	18.9429	methionine	Known	Amino acid	7,795
M01302	methionine	rs9410970	A	C	A	C	-0.0068	-0.0158811	0.2201	0.215205	FALSE	FALSE	FALSE	1MYwqS	9	90415220	0.047	0.00864993	38965	vat	TRUE	reported	textfile	0.0015	5.493e-06	7347	M01302.metal.pos.txt.gz	TRUE	reported	uvC9oY	2	TRUE	0.00278941	20.5455	methionine	Known	Amino acid	7,795
M01302	methionine	rs9598459	A	G	A	G	0.0079	-0.00403323	0.896	0.891298	FALSE	FALSE	FALSE	1MYwqS	13	63035349	0.87	0.0113519	38965	vat	TRUE	reported	textfile	0.0017	5.172e-06	7347	M01302.metal.pos.txt.gz	TRUE	reported	uvC9oY	2	TRUE	0.0029307	21.5893	methionine	Known	Amino acid	7,795
M01303	malate	rs10166484	T	C	T	C	-0.0121	0.00342726	0.3157	0.322453	FALSE	FALSE	FALSE	x8BRn2	2	189648684	0.82	0.00755102	38965	vat	TRUE	reported	textfile	0.0027	5.291e-06	6946	M01303.metal.pos.txt.gz	TRUE	reported	8PfeNy	2	TRUE	0.00288307	20.0779	malate	Known	Energy	7,384
M01303	malate	rs10899384	A	G	A	G	0.0139	-0.00138369	0.3819	0.374722	FALSE	FALSE	FALSE	x8BRn2	11	77218468	0.58	0.00740314	38965	vat	TRUE	reported	textfile	0.0026	1.27e-07	6946	M01303.metal.pos.txt.gz	TRUE	reported	8PfeNy	2	TRUE	0.00409793	28.5731	malate	Known	Energy	7,384
M01303	malate	rs10990303	T	C	T	C	-0.0129	0.007015	0.2309	0.228427	FALSE	FALSE	FALSE	x8BRn2	9	98410405	0.5	0.00860713	38965	vat	TRUE	reported	textfile	0.0028	3.938e-06	6946	M01303.metal.pos.txt.gz	TRUE	reported	8PfeNy	2	TRUE	0.00304652	21.2197	malate	Known	Energy	7,384
M01303	malate	rs12713120	T	C	T	C	0.0122	0.000230786	0.7564	0.758529	FALSE	FALSE	FALSE	x8BRn2	2	50876684	0.95	0.00832234	38965	vat	TRUE	reported	textfile	0.0027	6.742e-06	6946	M01303.metal.pos.txt.gz	TRUE	reported	8PfeNy	2	TRUE	0.00293078	20.4111	malate	Known	Energy	7,384
M01303	malate	rs1939471	A	G	A	G	-0.0123	-0.000855078	0.7209	0.709008	FALSE	FALSE	FALSE	x8BRn2	11	95837084	0.68	0.00781241	38965	vat	TRUE	reported	textfile	0.0027	4.063e-06	6946	M01303.metal.pos.txt.gz	TRUE	reported	8PfeNy	2	TRUE	0.00297887	20.7471	malate	Known	Energy	7,384
M01303	malate	rs2026395	A	T	A	T	-0.0116	-0.00717441	0.6013	0.603127	FALSE	TRUE	FALSE	x8BRn2	10	7850597	0.4	0.00728983	38965	vat	TRUE	reported	textfile	0.0026	9.821e-06	6946	M01303.metal.pos.txt.gz	TRUE	reported	8PfeNy	2	TRUE	0.00285754	19.8996	malate	Known	Energy	7,384
M01303	malate	rs2288867	T	C	T	C	-0.0132	-0.00792339	0.2334	0.246139	FALSE	FALSE	FALSE	x8BRn2	19	19765568	0.35	0.00825555	38965	vat	TRUE	reported	textfile	0.0027	1.018e-06	6946	M01303.metal.pos.txt.gz	TRUE	reported	8PfeNy	2	TRUE	0.00342921	23.8944	malate	Known	Energy	7,384
M01303	malate	rs26724	A	G	A	G	0.014	0.00331864	0.3507	0.353073	FALSE	FALSE	FALSE	x8BRn2	5	106944273	0.63	0.0073727	38965	vat	TRUE	reported	textfile	0.0026	1.258e-07	6946	M01303.metal.pos.txt.gz	TRUE	reported	8PfeNy	2	TRUE	0.00415686	28.9857	malate	Known	Energy	7,384
M01303	malate	rs2869990	T	C	T	C	-0.0125	0.0171461	0.7192	0.716263	FALSE	FALSE	FALSE	x8BRn2	4	89991614	0.037	0.00785714	38965	vat	TRUE	reported	textfile	0.0027	2.831e-06	6946	M01303.metal.pos.txt.gz	TRUE	reported	8PfeNy	2	TRUE	0.00307624	21.4273	malate	Known	Energy	7,384
M01303	malate	rs4768795	T	G	T	G	0.0195	0.00211077	0.3587	0.432334	FALSE	FALSE	FALSE	x8BRn2	12	47712974	0.76	0.00714194	38965	vat	TRUE	reported	textfile	0.0043	6.189e-06	6946	M01303.metal.pos.txt.gz	TRUE	reported	8PfeNy	2	TRUE	0.00295198	20.5592	malate	Known	Energy	7,384
M01303	malate	rs690191	T	C	T	C	-0.0121	0.00150828	0.7821	0.778393	FALSE	FALSE	FALSE	x8BRn2	18	74078079	0.91	0.00852557	38965	vat	TRUE	reported	textfile	0.0027	9.234e-06	6946	M01303.metal.pos.txt.gz	TRUE	reported	8PfeNy	2	TRUE	0.00288307	20.0779	malate	Known	Energy	7,384
M01303	malate	rs7010256	C	G	C	G	0.1003	0.0484206	0.0158	0.01783	FALSE	TRUE	FALSE	x8BRn2	8	11019462	0.051	0.0269126	38965	vat	TRUE	reported	textfile	0.0224	7.575e-06	1578	M01303.metal.pos.txt.gz	TRUE	reported	8PfeNy	2	TRUE	0.0125463	20.0242	malate	Known	Energy	7,384
M01303	malate	rs726900	T	G	T	G	0.0173	0.0107177	0.8497	0.843198	FALSE	FALSE	FALSE	x8BRn2	9	76638581	0.25	0.00975035	38965	vat	TRUE	reported	textfile	0.0036	1.592e-06	6946	M01303.metal.pos.txt.gz	TRUE	reported	8PfeNy	2	TRUE	0.00331368	23.0867	malate	Known	Energy	7,384
M01303	malate	rs7503429	A	C	A	C	-0.016	-0.00168166	0.4255	0.421536	FALSE	FALSE	FALSE	x8BRn2	17	80191425	0.74	0.0072946	38965	vat	TRUE	reported	textfile	0.0026	1.635e-09	6946	M01303.metal.pos.txt.gz	TRUE	reported	8PfeNy	2	TRUE	0.00542247	37.8589	malate	Known	Energy	7,384
M01303	malate	rs8073225	T	C	T	C	-0.013	0.00735169	0.7657	0.758137	FALSE	FALSE	FALSE	x8BRn2	17	77087782	0.39	0.00834668	38965	vat	TRUE	reported	textfile	0.0028	3.938e-06	6946	M01303.metal.pos.txt.gz	TRUE	reported	8PfeNy	2	TRUE	0.00309379	21.5499	malate	Known	Energy	7,384
M01303	malate	rs912170	A	G	A	G	-0.0186	0.0293633	0.8773	0.872745	FALSE	FALSE	FALSE	x8BRn2	9	656736	0.0065	0.0107175	38965	vat	TRUE	reported	textfile	0.0036	2.089e-07	6946	M01303.metal.pos.txt.gz	TRUE	reported	8PfeNy	2	TRUE	0.00382843	26.6868	malate	Known	Energy	7,384
M01303	malate	rs9471841	T	C	T	C	-0.0275	-0.0180018	0.0526	0.059909	FALSE	FALSE	FALSE	x8BRn2	6	42273332	0.27	0.015067	38965	vat	TRUE	reported	textfile	0.0062	9.844e-06	6946	M01303.metal.pos.txt.gz	TRUE	reported	8PfeNy	2	TRUE	0.00282435	19.6679	malate	Known	Energy	7,384
M01336	palmitate (16:0)	rs10112003	A	G	A	G	0.0158	-0.00163709	0.0782	0.079147	FALSE	FALSE	FALSE	MqUAwL	8	34360493	0.99	0.0131463	38965	vat	TRUE	reported	textfile	0.0033	1.734e-06	7352	M01336.metal.pos.txt.gz	TRUE	reported	hgfJiA	2	TRUE	0.00310834	22.9175	palmitate (16:0)	Known	Lipid	7,800
M01336	palmitate (16:0)	rs10199787	T	C	T	C	0.0077	0.00640382	0.6173	0.61292	FALSE	FALSE	FALSE	MqUAwL	2	11092613	0.5	0.00724408	38965	vat	TRUE	reported	textfile	0.0017	6.198e-06	7352	M01336.metal.pos.txt.gz	TRUE	reported	hgfJiA	2	TRUE	0.00278271	20.51	palmitate (16:0)	Known	Lipid	7,800
M01336	palmitate (16:0)	rs10242171	A	G	A	G	-0.0121	0.00462094	0.1355	0.14211	FALSE	FALSE	FALSE	MqUAwL	7	28944145	0.47	0.0101486	38965	vat	TRUE	reported	textfile	0.0026	3.727e-06	7352	M01336.metal.pos.txt.gz	TRUE	reported	hgfJiA	2	TRUE	0.00293725	21.6524	palmitate (16:0)	Known	Lipid	7,800
M01336	palmitate (16:0)	rs11118120	A	C	A	C	-0.0137	0.00646581	0.8495	0.852103	FALSE	FALSE	FALSE	MqUAwL	1	218705761	0.44	0.0101204	38965	vat	TRUE	reported	textfile	0.0029	3.158e-06	7352	M01336.metal.pos.txt.gz	TRUE	reported	hgfJiA	2	TRUE	0.00302638	22.3114	palmitate (16:0)	Known	Lipid	7,800
M01336	palmitate (16:0)	rs11133892	A	G	A	G	0.0089	0.000176875	0.4427	0.443203	FALSE	FALSE	FALSE	MqUAwL	5	17255026	0.87	0.00721084	38965	vat	TRUE	reported	textfile	0.0017	1.559e-07	7352	M01336.metal.pos.txt.gz	TRUE	reported	hgfJiA	2	TRUE	0.00371416	27.4008	palmitate (16:0)	Known	Lipid	7,800
M01336	palmitate (16:0)	rs11193635	T	C	T	C	0.0087	0.00759563	0.6724	0.674623	FALSE	FALSE	FALSE	MqUAwL	10	109468251	0.28	0.00762324	38965	vat	TRUE	reported	textfile	0.0018	7.342e-07	7352	M01336.metal.pos.txt.gz	TRUE	reported	hgfJiA	2	TRUE	0.00316745	23.3548	palmitate (16:0)	Known	Lipid	7,800
M01336	palmitate (16:0)	rs11222474	T	G	T	G	-0.0082	0.00375369	0.6036	0.609302	FALSE	FALSE	FALSE	MqUAwL	11	130987730	0.6	0.00733155	38965	vat	TRUE	reported	textfile	0.0017	1.42e-06	7352	M01336.metal.pos.txt.gz	TRUE	reported	hgfJiA	2	TRUE	0.00315466	23.2601	palmitate (16:0)	Known	Lipid	7,800
M01336	palmitate (16:0)	rs11940037	T	C	T	C	0.0121	0.00516667	0.8408	0.823284	FALSE	FALSE	FALSE	MqUAwL	4	58835528	0.64	0.00927413	38965	vat	TRUE	reported	textfile	0.0025	1.241e-06	7352	M01336.metal.pos.txt.gz	TRUE	reported	hgfJiA	2	TRUE	0.00317617	23.4192	palmitate (16:0)	Known	Lipid	7,800
M01336	palmitate (16:0)	rs12147529	A	G	A	G	0.0078	0.00645054	0.4485	0.460617	FALSE	FALSE	FALSE	MqUAwL	14	33554293	0.37	0.00714884	38965	vat	TRUE	reported	textfile	0.0017	5.917e-06	7352	M01336.metal.pos.txt.gz	TRUE	reported	hgfJiA	2	TRUE	0.00285525	21.0462	palmitate (16:0)	Known	Lipid	7,800
M01336	palmitate (16:0)	rs12200468	A	G	A	G	0.0111	0.00845004	0.8245	0.818496	FALSE	FALSE	FALSE	MqUAwL	6	73351870	0.3	0.00915125	38965	vat	TRUE	reported	textfile	0.0025	6.851e-06	7352	M01336.metal.pos.txt.gz	TRUE	reported	hgfJiA	2	TRUE	0.00267422	19.7082	palmitate (16:0)	Known	Lipid	7,800
M01336	palmitate (16:0)	rs12353451	A	G	A	G	-0.0229	-0.0500155	0.0373	0.04729	FALSE	FALSE	FALSE	MqUAwL	9	138061056	0.0068	0.0167431	38965	vat	TRUE	reported	textfile	0.0049	3.123e-06	7352	M01336.metal.pos.txt.gz	TRUE	reported	hgfJiA	2	TRUE	0.002962	21.8354	palmitate (16:0)	Known	Lipid	7,800
M01336	palmitate (16:0)	rs12931268	T	C	T	C	-0.0087	0.00740357	0.6329	0.634096	FALSE	FALSE	FALSE	MqUAwL	16	49804502	0.26	0.00735835	38965	vat	TRUE	reported	textfile	0.0017	2.907e-07	7352	M01336.metal.pos.txt.gz	TRUE	reported	hgfJiA	2	TRUE	0.00354969	26.1832	palmitate (16:0)	Known	Lipid	7,800
M01336	palmitate (16:0)	rs13355979	A	G	A	G	-0.0078	0.00589397	0.5663	0.55684	FALSE	FALSE	FALSE	MqUAwL	5	32984015	0.47	0.00709268	38965	vat	TRUE	reported	textfile	0.0017	3.942e-06	7352	M01336.metal.pos.txt.gz	TRUE	reported	hgfJiA	2	TRUE	0.00285525	21.0462	palmitate (16:0)	Known	Lipid	7,800
M01336	palmitate (16:0)	rs1348656	T	C	T	C	-0.0117	-0.0100206	0.798	0.798112	FALSE	FALSE	FALSE	MqUAwL	3	144933520	0.29	0.00887996	38965	vat	TRUE	reported	textfile	0.0024	9.069e-07	7352	M01336.metal.pos.txt.gz	TRUE	reported	hgfJiA	2	TRUE	0.00322212	23.7592	palmitate (16:0)	Known	Lipid	7,800
M01336	palmitate (16:0)	rs1466228	T	C	T	C	-0.0234	0.00541807	0.035	0.044839	FALSE	FALSE	FALSE	MqUAwL	4	32428311	0.82	0.0170746	38965	vat	TRUE	reported	textfile	0.0051	4.185e-06	7352	M01336.metal.pos.txt.gz	TRUE	reported	hgfJiA	2	TRUE	0.00285525	21.0462	palmitate (16:0)	Known	Lipid	7,800
M01336	palmitate (16:0)	rs2190223	A	G	A	G	0.0076	0.000279441	0.5733	0.576645	FALSE	FALSE	FALSE	MqUAwL	7	70689665	0.95	0.00717602	38965	vat	TRUE	reported	textfile	0.0017	7.691e-06	7352	M01336.metal.pos.txt.gz	TRUE	reported	hgfJiA	2	TRUE	0.0027111	19.9807	palmitate (16:0)	Known	Lipid	7,800
M01336	palmitate (16:0)	rs2931383	T	G	T	G	0.0078	-0.0117441	0.5816	0.575571	FALSE	FALSE	FALSE	MqUAwL	3	19939707	0.07	0.00717459	38965	vat	TRUE	reported	textfile	0.0017	4.678e-06	7352	M01336.metal.pos.txt.gz	TRUE	reported	hgfJiA	2	TRUE	0.00285525	21.0462	palmitate (16:0)	Known	Lipid	7,800
M01336	palmitate (16:0)	rs4408	A	G	A	G	0.0107	0.0050796	0.1844	0.217886	FALSE	FALSE	FALSE	MqUAwL	22	48765011	0.55	0.00912128	38965	vat	TRUE	reported	textfile	0.0024	9.964e-06	7352	M01336.metal.pos.txt.gz	TRUE	reported	hgfJiA	2	TRUE	0.00269629	19.8713	palmitate (16:0)	Known	Lipid	7,800
M01336	palmitate (16:0)	rs4420815	A	G	A	G	-0.015	-0.00577506	0.143	0.151271	FALSE	FALSE	FALSE	MqUAwL	3	33794769	0.35	0.00992325	38965	vat	TRUE	reported	textfile	0.003	5.733e-07	5586	M01336.metal.pos.txt.gz	TRUE	reported	hgfJiA	2	TRUE	0.00445553	24.991	palmitate (16:0)	Known	Lipid	7,800
M01336	palmitate (16:0)	rs4470674	A	T	A	T	-0.0106	-0.00318669	0.7184	0.703722	FALSE	TRUE	FALSE	MqUAwL	4	179489581	0.83	0.00776759	38965	vat	TRUE	reported	textfile	0.0022	2.019e-06	7352	M01336.metal.pos.txt.gz	TRUE	reported	hgfJiA	2	TRUE	0.00314769	23.2086	palmitate (16:0)	Known	Lipid	7,800
M01336	palmitate (16:0)	rs4957697	A	G	A	G	-0.0081	0.00855529	0.4208	0.434188	FALSE	FALSE	FALSE	MqUAwL	5	106564497	0.28	0.00713715	38965	vat	TRUE	reported	textfile	0.0017	1.733e-06	7352	M01336.metal.pos.txt.gz	TRUE	reported	hgfJiA	2	TRUE	0.00307842	22.6962	palmitate (16:0)	Known	Lipid	7,800
M01336	palmitate (16:0)	rs577266	A	C	A	C	-0.009	0.00113347	0.637	0.639712	FALSE	FALSE	FALSE	MqUAwL	9	29640242	1	0.00740314	38965	vat	TRUE	reported	textfile	0.002	6.795e-06	5586	M01336.metal.pos.txt.gz	TRUE	reported	hgfJiA	2	TRUE	0.00361204	20.2427	palmitate (16:0)	Known	Lipid	7,800
M01336	palmitate (16:0)	rs6540294	A	C	A	C	-0.008	-0.0187502	0.451	0.461124	FALSE	FALSE	FALSE	MqUAwL	16	86479404	0.0065	0.0071547	38965	vat	TRUE	reported	textfile	0.0017	2.872e-06	7352	M01336.metal.pos.txt.gz	TRUE	reported	hgfJiA	2	TRUE	0.0030031	22.1393	palmitate (16:0)	Known	Lipid	7,800
M01336	palmitate (16:0)	rs7565567	A	C	A	C	-0.042	-0.0213006	0.982	0.971987	FALSE	FALSE	FALSE	MqUAwL	2	11711222	0.25	0.0219416	38965	vat	TRUE	reported	textfile	0.009	3.061e-06	5586	M01336.metal.pos.txt.gz	TRUE	reported	hgfJiA	2	TRUE	0.0038835	21.77	palmitate (16:0)	Known	Lipid	7,800
M01336	palmitate (16:0)	rs802993	A	G	A	G	-0.0278	-0.0222865	0.0685	0.0668487	FALSE	FALSE	FALSE	MqUAwL	14	52674877	0.16	0.0142709	38965	vat	TRUE	reported	textfile	0.0063	9.106e-06	1766	M01336.metal.pos.txt.gz	TRUE	reported	hgfJiA	2	TRUE	0.0109057	19.4499	palmitate (16:0)	Known	Lipid	7,800
M01336	palmitate (16:0)	rs942888	A	G	A	G	-0.0076	0.00107331	0.4776	0.482623	FALSE	FALSE	FALSE	MqUAwL	13	46135229	0.98	0.00710991	38965	vat	TRUE	reported	textfile	0.0017	6.292e-06	7352	M01336.metal.pos.txt.gz	TRUE	reported	hgfJiA	2	TRUE	0.0027111	19.9807	palmitate (16:0)	Known	Lipid	7,800
M01336	palmitate (16:0)	rs9809122	A	G	A	G	-0.008	-0.00777713	0.5296	0.519217	FALSE	FALSE	FALSE	MqUAwL	3	70084253	0.41	0.0070757	38965	vat	TRUE	reported	textfile	0.0017	2.445e-06	7352	M01336.metal.pos.txt.gz	TRUE	reported	hgfJiA	2	TRUE	0.0030031	22.1393	palmitate (16:0)	Known	Lipid	7,800
M01356	nonadecanoate (19:0)	rs10021069	T	C	T	C	0.031	0.000572143	0.9664	0.958442	FALSE	FALSE	FALSE	gImNvf	4	32355847	0.97	0.0177055	38965	vat	TRUE	reported	textfile	0.0067	4.065e-06	7335	M01356.metal.pos.txt.gz	TRUE	reported	32Jc24	2	TRUE	0.0029101	21.402	nonadecanoate (19:0)	Known	Lipid	7,783
M01356	nonadecanoate (19:0)	rs10156335	A	G	A	G	-0.0153	-0.00350125	0.8473	0.83704	FALSE	FALSE	FALSE	gImNvf	8	95643315	0.54	0.00965494	38965	vat	TRUE	reported	textfile	0.0034	7.174e-06	7335	M01356.metal.pos.txt.gz	TRUE	reported	32Jc24	2	TRUE	0.00275314	20.2445	nonadecanoate (19:0)	Known	Lipid	7,783
M01356	nonadecanoate (19:0)	rs11118895	T	C	T	C	0.0202	0.00559094	0.4675	0.419821	FALSE	FALSE	FALSE	gImNvf	1	222093006	0.24	0.00714482	38965	vat	TRUE	reported	textfile	0.0045	7.155e-06	1755	M01356.metal.pos.txt.gz	TRUE	reported	32Jc24	2	TRUE	0.0113512	20.1272	nonadecanoate (19:0)	Known	Lipid	7,783
M01356	nonadecanoate (19:0)	rs11674467	T	C	T	C	0.0148	-0.00250044	0.4181	0.423328	FALSE	FALSE	FALSE	gImNvf	2	38621456	0.92	0.00714391	38965	vat	TRUE	reported	textfile	0.003	7.005e-07	7335	M01356.metal.pos.txt.gz	TRUE	reported	32Jc24	2	TRUE	0.00330706	24.3311	nonadecanoate (19:0)	Known	Lipid	7,783
M01356	nonadecanoate (19:0)	rs11780703	T	C	T	C	-0.0127	-0.00265528	0.7557	0.752451	FALSE	FALSE	FALSE	gImNvf	8	139674108	0.71	0.00819786	38965	vat	TRUE	reported	textfile	0.0026	9.892e-07	7335	M01356.metal.pos.txt.gz	TRUE	reported	32Jc24	2	TRUE	0.00324228	23.853	nonadecanoate (19:0)	Known	Lipid	7,783
M01356	nonadecanoate (19:0)	rs11824733	T	C	T	C	0.072	-0.0115823	0.0212	0.023865	FALSE	FALSE	FALSE	gImNvf	11	23569779	0.69	0.0233115	38965	vat	TRUE	reported	textfile	0.0161	7.644e-06	1755	M01356.metal.pos.txt.gz	TRUE	reported	32Jc24	2	TRUE	0.0112672	19.9764	nonadecanoate (19:0)	Known	Lipid	7,783
M01356	nonadecanoate (19:0)	rs1483739	A	C	A	C	0.0117	-0.00154918	0.2369	0.241434	FALSE	FALSE	FALSE	gImNvf	4	96314260	0.88	0.00848338	38965	vat	TRUE	reported	textfile	0.0026	9.507e-06	7335	M01356.metal.pos.txt.gz	TRUE	reported	32Jc24	2	TRUE	0.00275314	20.2445	nonadecanoate (19:0)	Known	Lipid	7,783
M01356	nonadecanoate (19:0)	rs17066836	C	G	C	G	-0.0707	0.0598956	0.0202	0.018965	FALSE	TRUE	FALSE	gImNvf	18	58034591	0.054	0.0262998	38965	vat	TRUE	reported	textfile	0.0157	6.243e-06	1755	M01356.metal.pos.txt.gz	TRUE	reported	32Jc24	2	TRUE	0.0114228	20.2556	nonadecanoate (19:0)	Known	Lipid	7,783
M01356	nonadecanoate (19:0)	rs17511568	T	C	T	C	0.0152	-0.00973156	0.8423	0.825902	FALSE	FALSE	FALSE	gImNvf	6	4461144	0.25	0.00944094	38965	vat	TRUE	reported	textfile	0.0033	5.26e-06	7335	M01356.metal.pos.txt.gz	TRUE	reported	32Jc24	2	TRUE	0.00288406	21.21	nonadecanoate (19:0)	Known	Lipid	7,783
M01356	nonadecanoate (19:0)	rs1801838	T	C	T	C	-0.0469	-0.00407409	0.9655	0.886197	FALSE	FALSE	FALSE	gImNvf	4	76568609	0.8	0.0111575	38965	vat	TRUE	reported	textfile	0.0105	8.513e-06	7335	M01356.metal.pos.txt.gz	TRUE	reported	32Jc24	2	TRUE	0.00271261	19.9457	nonadecanoate (19:0)	Known	Lipid	7,783
M01356	nonadecanoate (19:0)	rs281216	T	G	T	G	0.0205	0.0277311	0.9184	0.914375	FALSE	FALSE	FALSE	gImNvf	15	47708579	0.06	0.0126328	38965	vat	TRUE	reported	textfile	0.0043	1.704e-06	7335	M01356.metal.pos.txt.gz	TRUE	reported	32Jc24	2	TRUE	0.00308907	22.7223	nonadecanoate (19:0)	Known	Lipid	7,783
M01356	nonadecanoate (19:0)	rs4472784	T	C	T	C	-0.0118	0.00576479	0.3048	0.316589	FALSE	FALSE	FALSE	gImNvf	1	173396971	0.5	0.0075916	38965	vat	TRUE	reported	textfile	0.0026	4.782e-06	7335	M01356.metal.pos.txt.gz	TRUE	reported	32Jc24	2	TRUE	0.00280027	20.592	nonadecanoate (19:0)	Known	Lipid	7,783
M01356	nonadecanoate (19:0)	rs6486528	C	G	C	G	0.0228	-0.00975232	0.9236	0.916063	FALSE	TRUE	FALSE	gImNvf	12	130689914	0.34	0.0130252	38965	vat	TRUE	reported	textfile	0.0049	3.302e-06	7335	M01356.metal.pos.txt.gz	TRUE	reported	32Jc24	2	TRUE	0.00294305	21.6451	nonadecanoate (19:0)	Known	Lipid	7,783
M01356	nonadecanoate (19:0)	rs9291034	T	C	T	C	-0.0117	0.00960812	0.4068	0.422239	FALSE	FALSE	FALSE	gImNvf	3	192632492	0.18	0.00715467	38965	vat	TRUE	reported	textfile	0.0026	5.416e-06	7335	M01356.metal.pos.txt.gz	TRUE	reported	32Jc24	2	TRUE	0.00275314	20.2445	nonadecanoate (19:0)	Known	Lipid	7,783
M01356	nonadecanoate (19:0)	rs9543361	T	C	T	C	-0.0514	-0.0267315	0.0422	0.044064	FALSE	FALSE	FALSE	gImNvf	13	73976863	0.17	0.0173216	38965	vat	TRUE	reported	textfile	0.011	3.182e-06	1755	M01356.metal.pos.txt.gz	TRUE	reported	32Jc24	2	TRUE	0.0122884	21.8095	nonadecanoate (19:0)	Known	Lipid	7,783
M01358	stearate (18:0)	rs10021069	T	C	T	C	0.0238	0.000572143	0.9663	0.958442	FALSE	FALSE	FALSE	cZ7Yn1	4	32355847	0.97	0.0177055	38965	vat	TRUE	reported	textfile	0.005	1.81e-06	7355	M01358.metal.pos.txt.gz	TRUE	reported	j6J89R	2	TRUE	0.00307111	22.6514	stearate (18:0)	Known	Lipid	7,803
M01358	stearate (18:0)	rs10152773	T	C	T	C	-0.0224	-0.00537982	0.0425	0.048727	FALSE	FALSE	FALSE	cZ7Yn1	15	80674262	0.75	0.0164993	38965	vat	TRUE	reported	textfile	0.0049	4.733e-06	7355	M01358.metal.pos.txt.gz	TRUE	reported	j6J89R	2	TRUE	0.00283328	20.8923	stearate (18:0)	Known	Lipid	7,803
M01358	stearate (18:0)	rs10160169	A	G	A	G	0.0084	0.00415375	0.6329	0.611411	FALSE	FALSE	FALSE	cZ7Yn1	10	91856824	0.84	0.00726462	38965	vat	TRUE	reported	textfile	0.0018	3.777e-06	7355	M01358.metal.pos.txt.gz	TRUE	reported	j6J89R	2	TRUE	0.00295221	21.7719	stearate (18:0)	Known	Lipid	7,803
M01358	stearate (18:0)	rs10242171	A	G	A	G	-0.012	0.00462094	0.1356	0.14211	FALSE	FALSE	FALSE	cZ7Yn1	7	28944145	0.47	0.0101486	38965	vat	TRUE	reported	textfile	0.0026	4.246e-06	7355	M01358.metal.pos.txt.gz	TRUE	reported	j6J89R	2	TRUE	0.00288787	21.296	stearate (18:0)	Known	Lipid	7,803
M01358	stearate (18:0)	rs10498606	A	C	A	C	-0.0077	-0.00519764	0.4534	0.447657	FALSE	FALSE	FALSE	cZ7Yn1	14	87320278	0.35	0.00716232	38965	vat	TRUE	reported	textfile	0.0017	6.402e-06	7355	M01358.metal.pos.txt.gz	TRUE	reported	j6J89R	2	TRUE	0.00278158	20.51	stearate (18:0)	Known	Lipid	7,803
M01358	stearate (18:0)	rs1075227	T	C	T	C	0.009	0.0110363	0.552	0.552143	FALSE	FALSE	FALSE	cZ7Yn1	4	18512526	0.067	0.00714521	38965	vat	TRUE	reported	textfile	0.002	6.795e-06	5590	M01358.metal.pos.txt.gz	TRUE	reported	j6J89R	2	TRUE	0.00360946	20.2428	stearate (18:0)	Known	Lipid	7,803
M01358	stearate (18:0)	rs10757839	T	C	T	C	0.0079	-0.00604458	0.6521	0.641067	FALSE	FALSE	FALSE	cZ7Yn1	9	2942968	0.5	0.0074568	38965	vat	TRUE	reported	textfile	0.0017	4.739e-06	7355	M01358.metal.pos.txt.gz	TRUE	reported	j6J89R	2	TRUE	0.00292752	21.5893	stearate (18:0)	Known	Lipid	7,803
M01358	stearate (18:0)	rs10853932	T	C	T	C	0.008	0.0203619	0.345	0.359488	FALSE	FALSE	FALSE	cZ7Yn1	19	34324709	0.01	0.00739335	38965	vat	TRUE	reported	textfile	0.0018	5.449e-06	7355	M01358.metal.pos.txt.gz	TRUE	reported	j6J89R	2	TRUE	0.00267847	19.7477	stearate (18:0)	Known	Lipid	7,803
M01358	stearate (18:0)	rs11118120	A	C	A	C	-0.0121	0.00646581	0.8531	0.852103	FALSE	FALSE	FALSE	cZ7Yn1	1	218705761	0.44	0.0101204	38965	vat	TRUE	reported	textfile	0.0025	1.176e-06	7355	M01358.metal.pos.txt.gz	TRUE	reported	j6J89R	2	TRUE	0.00317488	23.4192	stearate (18:0)	Known	Lipid	7,803
M01358	stearate (18:0)	rs11940037	T	C	T	C	0.0125	0.00516667	0.8408	0.823284	FALSE	FALSE	FALSE	cZ7Yn1	4	58835528	0.64	0.00927413	38965	vat	TRUE	reported	textfile	0.0025	7.006e-07	7355	M01358.metal.pos.txt.gz	TRUE	reported	j6J89R	2	TRUE	0.00338753	24.9932	stearate (18:0)	Known	Lipid	7,803
M01358	stearate (18:0)	rs12353451	A	G	A	G	-0.0223	-0.0500155	0.0373	0.04729	FALSE	FALSE	FALSE	cZ7Yn1	9	138061056	0.0068	0.0167431	38965	vat	TRUE	reported	textfile	0.0049	6.061e-06	7355	M01358.metal.pos.txt.gz	TRUE	reported	j6J89R	2	TRUE	0.00280811	20.7062	stearate (18:0)	Known	Lipid	7,803
M01358	stearate (18:0)	rs1237044	T	C	T	C	0.0081	-0.000250324	0.5836	0.575197	FALSE	FALSE	FALSE	cZ7Yn1	17	7042246	0.84	0.00726285	38965	vat	TRUE	reported	textfile	0.0018	5.097e-06	7355	M01358.metal.pos.txt.gz	TRUE	reported	j6J89R	2	TRUE	0.00274567	20.2445	stearate (18:0)	Known	Lipid	7,803
M01358	stearate (18:0)	rs13355979	A	G	A	G	-0.0076	0.00589397	0.5665	0.55684	FALSE	FALSE	FALSE	cZ7Yn1	5	32984015	0.47	0.00709268	38965	vat	TRUE	reported	textfile	0.0017	6.232e-06	7355	M01358.metal.pos.txt.gz	TRUE	reported	j6J89R	2	TRUE	0.00270999	19.9807	stearate (18:0)	Known	Lipid	7,803
M01358	stearate (18:0)	rs1348656	T	C	T	C	-0.0137	-0.0100206	0.798	0.798112	FALSE	FALSE	FALSE	cZ7Yn1	3	144933520	0.29	0.00887996	38965	vat	TRUE	reported	textfile	0.0024	1.169e-08	7355	M01358.metal.pos.txt.gz	TRUE	reported	j6J89R	2	TRUE	0.00441079	32.5762	stearate (18:0)	Known	Lipid	7,803
M01358	stearate (18:0)	rs1426441	A	G	A	G	0.0113	-0.0133807	0.1423	0.164737	FALSE	FALSE	FALSE	cZ7Yn1	12	114050965	0.21	0.00959224	38965	vat	TRUE	reported	textfile	0.0025	4.871e-06	7355	M01358.metal.pos.txt.gz	TRUE	reported	j6J89R	2	TRUE	0.00277006	20.4248	stearate (18:0)	Known	Lipid	7,803
M01358	stearate (18:0)	rs1477025	T	C	T	C	0.0087	-0.00407975	0.6547	0.651057	FALSE	FALSE	FALSE	cZ7Yn1	16	49811433	0.46	0.00751253	38965	vat	TRUE	reported	textfile	0.0017	4.828e-07	7355	M01358.metal.pos.txt.gz	TRUE	reported	j6J89R	2	TRUE	0.00354825	26.1832	stearate (18:0)	Known	Lipid	7,803
M01358	stearate (18:0)	rs1502593	A	G	A	G	0.0081	-0.00599194	0.3909	0.383962	FALSE	FALSE	FALSE	cZ7Yn1	10	102109202	0.44	0.00729534	38965	vat	TRUE	reported	textfile	0.0017	2.498e-06	7355	M01358.metal.pos.txt.gz	TRUE	reported	j6J89R	2	TRUE	0.00307717	22.6962	stearate (18:0)	Known	Lipid	7,803
M01358	stearate (18:0)	rs1662999	T	C	T	C	0.0079	0.000173131	0.6325	0.614248	FALSE	FALSE	FALSE	cZ7Yn1	2	26886802	0.94	0.00724601	38965	vat	TRUE	reported	textfile	0.0017	4.209e-06	7355	M01358.metal.pos.txt.gz	TRUE	reported	j6J89R	2	TRUE	0.00292752	21.5893	stearate (18:0)	Known	Lipid	7,803
M01358	stearate (18:0)	rs1922419	A	G	A	G	-0.0182	-0.00410965	0.7807	0.770385	FALSE	FALSE	FALSE	cZ7Yn1	7	132919013	0.72	0.00842448	38965	vat	TRUE	reported	textfile	0.0039	3.365e-06	1765	M01358.metal.pos.txt.gz	TRUE	reported	j6J89R	2	TRUE	0.0121883	21.7531	stearate (18:0)	Known	Lipid	7,803
M01358	stearate (18:0)	rs2100884	T	C	T	C	-0.0084	-0.01386	0.4375	0.452195	FALSE	FALSE	FALSE	cZ7Yn1	11	6159019	0.039	0.00717378	38965	vat	TRUE	reported	textfile	0.0017	8.6e-07	7355	M01358.metal.pos.txt.gz	TRUE	reported	j6J89R	2	TRUE	0.00330856	24.4086	stearate (18:0)	Known	Lipid	7,803
M01358	stearate (18:0)	rs2115366	T	C	T	C	-0.0079	0.00299133	0.4418	0.440287	FALSE	FALSE	FALSE	cZ7Yn1	2	8464031	0.67	0.00714659	38965	vat	TRUE	reported	textfile	0.0017	3.927e-06	7355	M01358.metal.pos.txt.gz	TRUE	reported	j6J89R	2	TRUE	0.00292752	21.5893	stearate (18:0)	Known	Lipid	7,803
M01358	stearate (18:0)	rs216283	A	C	A	C	0.008	0.00527251	0.4171	0.423074	FALSE	FALSE	FALSE	cZ7Yn1	19	3007698	0.4	0.00726567	38965	vat	TRUE	reported	textfile	0.0017	2.631e-06	7355	M01358.metal.pos.txt.gz	TRUE	reported	j6J89R	2	TRUE	0.00300188	22.1393	stearate (18:0)	Known	Lipid	7,803
M01358	stearate (18:0)	rs2280248	A	G	A	G	-0.0077	0.0172432	0.4808	0.479559	FALSE	FALSE	FALSE	cZ7Yn1	15	42433802	0.013	0.00710916	38965	vat	TRUE	reported	textfile	0.0017	5.545e-06	7355	M01358.metal.pos.txt.gz	TRUE	reported	j6J89R	2	TRUE	0.00278158	20.51	stearate (18:0)	Known	Lipid	7,803
M01358	stearate (18:0)	rs2489020	T	C	T	C	-0.0081	0.00179289	0.5262	0.516841	FALSE	FALSE	FALSE	cZ7Yn1	10	102385066	0.97	0.00714533	38965	vat	TRUE	reported	textfile	0.0017	2.3e-06	7355	M01358.metal.pos.txt.gz	TRUE	reported	j6J89R	2	TRUE	0.00307717	22.6962	stearate (18:0)	Known	Lipid	7,803
M01358	stearate (18:0)	rs281216	T	G	T	G	0.0149	0.0277311	0.9187	0.914375	FALSE	FALSE	FALSE	cZ7Yn1	15	47708579	0.06	0.0126328	38965	vat	TRUE	reported	textfile	0.0033	8.264e-06	7355	M01358.metal.pos.txt.gz	TRUE	reported	j6J89R	2	TRUE	0.00276414	20.381	stearate (18:0)	Known	Lipid	7,803
M01358	stearate (18:0)	rs3087751	A	C	A	C	0.0078	-0.00790493	0.423	0.446574	FALSE	FALSE	FALSE	cZ7Yn1	20	1147410	0.26	0.00712392	38965	vat	TRUE	reported	textfile	0.0017	5.234e-06	7355	M01358.metal.pos.txt.gz	TRUE	reported	j6J89R	2	TRUE	0.00285409	21.0462	stearate (18:0)	Known	Lipid	7,803
M01358	stearate (18:0)	rs3748771	T	G	T	G	-0.0671	-0.0339816	0.9877	0.988292	FALSE	FALSE	FALSE	cZ7Yn1	1	230973707	0.25	0.0341655	38965	vat	TRUE	reported	textfile	0.0149	6.346e-06	1765	M01358.metal.pos.txt.gz	TRUE	reported	j6J89R	2	TRUE	0.0113597	20.2572	stearate (18:0)	Known	Lipid	7,803
M01358	stearate (18:0)	rs3793900	A	C	A	C	-0.0078	-0.00482542	0.6337	0.642148	FALSE	FALSE	FALSE	cZ7Yn1	10	88718833	0.63	0.00740952	38965	vat	TRUE	reported	textfile	0.0017	5.733e-06	7355	M01358.metal.pos.txt.gz	TRUE	reported	j6J89R	2	TRUE	0.00285409	21.0462	stearate (18:0)	Known	Lipid	7,803
M01358	stearate (18:0)	rs3863373	A	C	A	C	-0.008	-0.00244292	0.3335	0.332609	FALSE	FALSE	FALSE	cZ7Yn1	12	71288396	0.92	0.00752555	38965	vat	TRUE	reported	textfile	0.0017	4.205e-06	7355	M01358.metal.pos.txt.gz	TRUE	reported	j6J89R	2	TRUE	0.00300188	22.1393	stearate (18:0)	Known	Lipid	7,803
M01358	stearate (18:0)	rs4420815	A	G	A	G	-0.014	-0.00577506	0.143	0.151271	FALSE	FALSE	FALSE	cZ7Yn1	3	33794769	0.35	0.00992325	38965	vat	TRUE	reported	textfile	0.003	3.061e-06	5590	M01358.metal.pos.txt.gz	TRUE	reported	j6J89R	2	TRUE	0.00388073	21.77	stearate (18:0)	Known	Lipid	7,803
M01358	stearate (18:0)	rs4507103	A	G	A	G	0.0077	-0.00313576	0.397	0.397796	FALSE	FALSE	FALSE	cZ7Yn1	2	215361613	0.55	0.00719862	38965	vat	TRUE	reported	textfile	0.0017	6.893e-06	7355	M01358.metal.pos.txt.gz	TRUE	reported	j6J89R	2	TRUE	0.00278158	20.51	stearate (18:0)	Known	Lipid	7,803
M01358	stearate (18:0)	rs4710948	A	G	A	G	-0.0085	-0.00541485	0.3382	0.345336	FALSE	FALSE	FALSE	cZ7Yn1	6	10305925	0.54	0.00745611	38965	vat	TRUE	reported	textfile	0.0017	6.939e-07	7355	M01358.metal.pos.txt.gz	TRUE	reported	j6J89R	2	TRUE	0.00338753	24.9932	stearate (18:0)	Known	Lipid	7,803
M01358	stearate (18:0)	rs4750059	C	G	C	G	-0.0134	-0.00289231	0.7956	0.748067	FALSE	TRUE	FALSE	cZ7Yn1	10	11471466	0.78	0.00811862	38965	vat	TRUE	reported	textfile	0.003	6.492e-06	7355	M01358.metal.pos.txt.gz	TRUE	reported	j6J89R	2	TRUE	0.00270525	19.9457	stearate (18:0)	Known	Lipid	7,803
M01358	stearate (18:0)	rs6453594	A	G	A	G	-0.0108	-0.00309783	0.2196	0.236823	FALSE	FALSE	FALSE	cZ7Yn1	6	73335690	0.62	0.00832443	38965	vat	TRUE	reported	textfile	0.0024	7.008e-06	7355	M01358.metal.pos.txt.gz	TRUE	reported	j6J89R	2	TRUE	0.00274567	20.2445	stearate (18:0)	Known	Lipid	7,803
M01358	stearate (18:0)	rs6733405	A	G	A	G	-0.0082	0.00319033	0.3867	0.38221	FALSE	FALSE	FALSE	cZ7Yn1	2	22973119	0.56	0.00730096	38965	vat	TRUE	reported	textfile	0.0017	2.415e-06	7355	M01358.metal.pos.txt.gz	TRUE	reported	j6J89R	2	TRUE	0.00315337	23.2601	stearate (18:0)	Known	Lipid	7,803
M01358	stearate (18:0)	rs6883481	T	C	T	C	0.0077	0.00995768	0.4737	0.477182	FALSE	FALSE	FALSE	cZ7Yn1	5	166132929	0.14	0.00711753	38965	vat	TRUE	reported	textfile	0.0017	6.17e-06	7355	M01358.metal.pos.txt.gz	TRUE	reported	j6J89R	2	TRUE	0.00278158	20.51	stearate (18:0)	Known	Lipid	7,803
M01358	stearate (18:0)	rs727892	A	G	A	G	0.0083	0.00334862	0.5021	0.512287	FALSE	FALSE	FALSE	cZ7Yn1	22	29443709	0.43	0.00715748	38965	vat	TRUE	reported	textfile	0.0017	8.15e-07	7355	M01358.metal.pos.txt.gz	TRUE	reported	j6J89R	2	TRUE	0.0032305	23.8309	stearate (18:0)	Known	Lipid	7,803
M01358	stearate (18:0)	rs7583745	T	C	T	C	-0.0262	0.00302719	0.8839	0.903316	FALSE	FALSE	FALSE	cZ7Yn1	2	79538898	0.77	0.0119813	38965	vat	TRUE	reported	textfile	0.0055	1.487e-06	1765	M01358.metal.pos.txt.gz	TRUE	reported	j6J89R	2	TRUE	0.0126936	22.6665	stearate (18:0)	Known	Lipid	7,803
M01358	stearate (18:0)	rs7681360	A	G	A	G	0.0078	0.00569326	0.5825	0.576104	FALSE	FALSE	FALSE	cZ7Yn1	4	57973165	0.35	0.00718379	38965	vat	TRUE	reported	textfile	0.0017	4.186e-06	7355	M01358.metal.pos.txt.gz	TRUE	reported	j6J89R	2	TRUE	0.00285409	21.0462	stearate (18:0)	Known	Lipid	7,803
M01358	stearate (18:0)	rs7996008	A	G	A	G	0.0079	-0.00349581	0.2935	0.302037	FALSE	FALSE	FALSE	cZ7Yn1	13	58365712	0.69	0.00775579	38965	vat	TRUE	reported	textfile	0.0017	5.685e-06	7355	M01358.metal.pos.txt.gz	TRUE	reported	j6J89R	2	TRUE	0.00292752	21.5893	stearate (18:0)	Known	Lipid	7,803
M01358	stearate (18:0)	rs954820	A	G	A	G	0.0083	0.0161749	0.5619	0.560946	FALSE	FALSE	FALSE	cZ7Yn1	10	133957761	0.019	0.00717896	38965	vat	TRUE	reported	textfile	0.0018	2.57e-06	7355	M01358.metal.pos.txt.gz	TRUE	reported	j6J89R	2	TRUE	0.00288254	21.2566	stearate (18:0)	Known	Lipid	7,803
M01358	stearate (18:0)	rs9568232	T	C	T	C	0.0126	0.00866237	0.1152	0.069157	FALSE	FALSE	FALSE	cZ7Yn1	13	50089844	0.5	0.0141522	38965	vat	TRUE	reported	textfile	0.0028	5.056e-06	7355	M01358.metal.pos.txt.gz	TRUE	reported	j6J89R	2	TRUE	0.00274567	20.2445	stearate (18:0)	Known	Lipid	7,803
M01358	stearate (18:0)	rs9809122	A	G	A	G	-0.0087	-0.00777713	0.5295	0.519217	FALSE	FALSE	FALSE	cZ7Yn1	3	70084253	0.41	0.0070757	38965	vat	TRUE	reported	textfile	0.0017	3.924e-07	7355	M01358.metal.pos.txt.gz	TRUE	reported	j6J89R	2	TRUE	0.00354825	26.1832	stearate (18:0)	Known	Lipid	7,803
M01359	oleate (18:1n9)	rs10112003	A	G	A	G	0.019	-0.00163709	0.0783	0.079147	FALSE	FALSE	FALSE	wMcgMU	8	34360493	0.99	0.0131463	38965	vat	TRUE	reported	textfile	0.004	2.412e-06	7323	M01359.metal.pos.txt.gz	TRUE	reported	8dJBQP	2	TRUE	0.00307158	22.5563	oleate (18:1n9)	Known	Lipid	7,768
M01359	oleate (18:1n9)	rs10242171	A	G	A	G	-0.0154	0.00462094	0.135	0.14211	FALSE	FALSE	FALSE	wMcgMU	7	28944145	0.47	0.0101486	38965	vat	TRUE	reported	textfile	0.0033	4.315e-06	7323	M01359.metal.pos.txt.gz	TRUE	reported	8dJBQP	2	TRUE	0.00296507	21.7718	oleate (18:1n9)	Known	Lipid	7,768
M01359	oleate (18:1n9)	rs10746614	A	G	A	G	-0.0114	-0.0148314	0.2333	0.238061	FALSE	FALSE	FALSE	wMcgMU	9	82616777	0.094	0.00836489	38965	vat	TRUE	reported	textfile	0.0025	4.049e-06	7323	M01359.metal.pos.txt.gz	TRUE	reported	8dJBQP	2	TRUE	0.00283145	20.7879	oleate (18:1n9)	Known	Lipid	7,768
M01359	oleate (18:1n9)	rs11118120	A	C	A	C	-0.0142	0.00646581	0.8514	0.852103	FALSE	FALSE	FALSE	wMcgMU	1	218705761	0.44	0.0101204	38965	vat	TRUE	reported	textfile	0.0031	6.009e-06	7323	M01359.metal.pos.txt.gz	TRUE	reported	8dJBQP	2	TRUE	0.00285708	20.9766	oleate (18:1n9)	Known	Lipid	7,768
M01359	oleate (18:1n9)	rs11133892	A	G	A	G	0.012	0.000176875	0.4423	0.443203	FALSE	FALSE	FALSE	wMcgMU	5	17255026	0.87	0.00721084	38965	vat	TRUE	reported	textfile	0.0023	2.648e-07	7323	M01359.metal.pos.txt.gz	TRUE	reported	8dJBQP	2	TRUE	0.00370345	27.2137	oleate (18:1n9)	Known	Lipid	7,768
M01359	oleate (18:1n9)	rs12451448	A	G	A	G	-0.0116	-0.0137528	0.2677	0.276689	FALSE	FALSE	FALSE	wMcgMU	17	51587882	0.11	0.00791439	38965	vat	TRUE	reported	textfile	0.0025	2.298e-06	7323	M01359.metal.pos.txt.gz	TRUE	reported	8dJBQP	2	TRUE	0.00293138	21.5237	oleate (18:1n9)	Known	Lipid	7,768
M01359	oleate (18:1n9)	rs13019537	C	G	C	G	0.0157	-0.00314979	0.841	0.843846	FALSE	TRUE	FALSE	wMcgMU	2	48976577	0.53	0.00979682	38965	vat	TRUE	reported	textfile	0.0032	7.521e-07	7323	M01359.metal.pos.txt.gz	TRUE	reported	8dJBQP	2	TRUE	0.00327631	24.0647	oleate (18:1n9)	Known	Lipid	7,768
M01359	oleate (18:1n9)	rs1348656	T	C	T	C	-0.0172	-0.0100206	0.7976	0.798112	FALSE	FALSE	FALSE	wMcgMU	3	144933520	0.29	0.00887996	38965	vat	TRUE	reported	textfile	0.003	1.058e-08	7323	M01359.metal.pos.txt.gz	TRUE	reported	8dJBQP	2	TRUE	0.00446869	32.8621	oleate (18:1n9)	Known	Lipid	7,768
M01359	oleate (18:1n9)	rs17495226	A	G	A	G	0.0216	-0.01902	0.0566	0.053305	FALSE	FALSE	FALSE	wMcgMU	4	37642746	0.27	0.0157104	38965	vat	TRUE	reported	textfile	0.0047	5.667e-06	7323	M01359.metal.pos.txt.gz	TRUE	reported	8dJBQP	2	TRUE	0.00287589	21.1151	oleate (18:1n9)	Known	Lipid	7,768
M01359	oleate (18:1n9)	rs1922578	A	G	A	G	-0.0391	-0.0100017	0.9821	0.980448	FALSE	FALSE	FALSE	wMcgMU	12	83071197	0.66	0.0263173	38965	vat	TRUE	reported	textfile	0.0088	9.363e-06	7323	M01359.metal.pos.txt.gz	TRUE	reported	8dJBQP	2	TRUE	0.00268862	19.7365	oleate (18:1n9)	Known	Lipid	7,768
M01359	oleate (18:1n9)	rs2017823	A	G	A	G	0.0142	0.00762179	0.841	0.832804	FALSE	FALSE	FALSE	wMcgMU	18	2383523	0.48	0.00948829	38965	vat	TRUE	reported	textfile	0.0031	4.849e-06	7323	M01359.metal.pos.txt.gz	TRUE	reported	8dJBQP	2	TRUE	0.00285708	20.9766	oleate (18:1n9)	Known	Lipid	7,768
M01359	oleate (18:1n9)	rs35350	A	G	A	G	0.0376	-0.00507098	0.9692	0.972835	FALSE	FALSE	FALSE	wMcgMU	12	115608730	0.71	0.0217	38965	vat	TRUE	reported	textfile	0.0083	5.443e-06	7323	M01359.metal.pos.txt.gz	TRUE	reported	8dJBQP	2	TRUE	0.00279457	20.5164	oleate (18:1n9)	Known	Lipid	7,768
M01359	oleate (18:1n9)	rs4287543	A	G	A	G	0.015	0.0222463	0.8771	0.865757	FALSE	FALSE	FALSE	wMcgMU	15	92113505	0.026	0.0106826	38965	vat	TRUE	reported	textfile	0.0033	4.542e-06	7323	M01359.metal.pos.txt.gz	TRUE	reported	8dJBQP	2	TRUE	0.00281347	20.6555	oleate (18:1n9)	Known	Lipid	7,768
M01359	oleate (18:1n9)	rs4353846	T	C	T	C	-0.0112	-0.00498243	0.5643	0.547458	FALSE	FALSE	FALSE	wMcgMU	3	177166139	0.68	0.00714426	38965	vat	TRUE	reported	textfile	0.0023	1.7e-06	7323	M01359.metal.pos.txt.gz	TRUE	reported	8dJBQP	2	TRUE	0.00322766	23.7062	oleate (18:1n9)	Known	Lipid	7,768
M01359	oleate (18:1n9)	rs4573205	T	G	T	G	-0.0146	0.00149129	0.8698	0.870209	FALSE	FALSE	FALSE	wMcgMU	7	123864185	0.67	0.0106843	38965	vat	TRUE	reported	textfile	0.0033	8.717e-06	7323	M01359.metal.pos.txt.gz	TRUE	reported	8dJBQP	2	TRUE	0.00266581	19.5686	oleate (18:1n9)	Known	Lipid	7,768
M01359	oleate (18:1n9)	rs4654501	A	G	A	G	0.011	-0.000841348	0.7667	0.767088	FALSE	FALSE	FALSE	wMcgMU	1	4235768	0.91	0.00843588	38965	vat	TRUE	reported	textfile	0.0025	7.407e-06	7323	M01359.metal.pos.txt.gz	TRUE	reported	8dJBQP	2	TRUE	0.00263675	19.3547	oleate (18:1n9)	Known	Lipid	7,768
M01359	oleate (18:1n9)	rs6453591	A	T	A	T	0.0133	0.00310514	0.771	0.763178	FALSE	TRUE	FALSE	wMcgMU	6	73335108	0.62	0.00832456	38965	vat	TRUE	reported	textfile	0.0025	8.55e-08	7323	M01359.metal.pos.txt.gz	TRUE	reported	8dJBQP	2	TRUE	0.00384998	28.2947	oleate (18:1n9)	Known	Lipid	7,768
M01359	oleate (18:1n9)	rs7586280	A	T	A	T	-0.011	-0.00357496	0.3011	0.317702	FALSE	TRUE	FALSE	wMcgMU	2	48936589	0.6	0.00764141	38965	vat	TRUE	reported	textfile	0.0024	4.106e-06	7323	M01359.metal.pos.txt.gz	TRUE	reported	8dJBQP	2	TRUE	0.00286042	21.0012	oleate (18:1n9)	Known	Lipid	7,768
M01359	oleate (18:1n9)	rs7898173	A	G	A	G	-0.0138	0.000961304	0.1431	0.13426	FALSE	FALSE	FALSE	wMcgMU	10	3429328	0.93	0.010551	38965	vat	TRUE	reported	textfile	0.0031	8.957e-06	7323	M01359.metal.pos.txt.gz	TRUE	reported	8dJBQP	2	TRUE	0.00269881	19.8114	oleate (18:1n9)	Known	Lipid	7,768
M01359	oleate (18:1n9)	rs7951538	C	G	C	G	-0.0107	-0.0129396	0.7061	0.70145	FALSE	TRUE	FALSE	wMcgMU	11	95867689	0.052	0.00780992	38965	vat	TRUE	reported	textfile	0.0024	8.092e-06	7323	M01359.metal.pos.txt.gz	TRUE	reported	8dJBQP	2	TRUE	0.00270694	19.8713	oleate (18:1n9)	Known	Lipid	7,768
M01359	oleate (18:1n9)	rs9861865	C	G	C	G	-0.0107	-0.00913064	0.3196	0.324287	FALSE	TRUE	FALSE	wMcgMU	3	116283527	0.29	0.00757747	38965	vat	TRUE	reported	textfile	0.0024	8.06e-06	7323	M01359.metal.pos.txt.gz	TRUE	reported	8dJBQP	2	TRUE	0.00270694	19.8713	oleate (18:1n9)	Known	Lipid	7,768
M01361	pentadecanoate (15:0)	rs10509840	A	G	A	G	-0.0119	0.0130281	0.6879	0.750159	FALSE	FALSE	FALSE	JWYTTL	10	109373772	0.13	0.00827895	38965	vat	TRUE	reported	textfile	0.0026	4.225e-06	7063	M01361.metal.pos.txt.gz	TRUE	reported	wZTn6E	2	TRUE	0.00295714	20.9423	pentadecanoate (15:0)	Known	Lipid	7,502
M01361	pentadecanoate (15:0)	rs11036893	T	C	T	C	-0.013	-0.0136748	0.3592	0.360206	FALSE	FALSE	FALSE	JWYTTL	11	42466106	0.2	0.00737076	38965	vat	TRUE	reported	textfile	0.0025	3.005e-07	7063	M01361.metal.pos.txt.gz	TRUE	reported	wZTn6E	2	TRUE	0.0038138	27.0323	pentadecanoate (15:0)	Known	Lipid	7,502
M01361	pentadecanoate (15:0)	rs11245200	T	C	T	C	0.018	0.0134804	0.1119	0.109054	FALSE	FALSE	FALSE	JWYTTL	10	126182752	0.24	0.0114343	38965	vat	TRUE	reported	textfile	0.004	8.941e-06	7063	M01361.metal.pos.txt.gz	TRUE	reported	wZTn6E	2	TRUE	0.00285886	20.2443	pentadecanoate (15:0)	Known	Lipid	7,502
M01361	pentadecanoate (15:0)	rs11791164	T	G	T	G	0.0196	-0.0187915	0.0803	0.1027	FALSE	FALSE	FALSE	JWYTTL	9	38285271	0.11	0.0117418	38965	vat	TRUE	reported	textfile	0.0043	4.345e-06	7063	M01361.metal.pos.txt.gz	TRUE	reported	wZTn6E	2	TRUE	0.00293299	20.7708	pentadecanoate (15:0)	Known	Lipid	7,502
M01361	pentadecanoate (15:0)	rs16830012	T	G	T	G	-0.0328	-0.00458427	0.9719	0.968578	FALSE	FALSE	FALSE	JWYTTL	2	134812663	0.97	0.0202534	38965	vat	TRUE	reported	textfile	0.0073	7.407e-06	7063	M01361.metal.pos.txt.gz	TRUE	reported	wZTn6E	2	TRUE	0.00285019	20.1827	pentadecanoate (15:0)	Known	Lipid	7,502
M01361	pentadecanoate (15:0)	rs17056226	T	G	T	G	0.0153	-0.0105804	0.1416	0.147987	FALSE	FALSE	FALSE	JWYTTL	18	72767269	0.19	0.00996719	38965	vat	TRUE	reported	textfile	0.0034	7.065e-06	7063	M01361.metal.pos.txt.gz	TRUE	reported	wZTn6E	2	TRUE	0.00285886	20.2443	pentadecanoate (15:0)	Known	Lipid	7,502
M01361	pentadecanoate (15:0)	rs17385848	A	G	A	G	0.0122	-0.00650363	0.6443	0.664625	FALSE	FALSE	FALSE	JWYTTL	2	17277900	0.51	0.00753712	38965	vat	TRUE	reported	textfile	0.0025	1.162e-06	7063	M01361.metal.pos.txt.gz	TRUE	reported	wZTn6E	2	TRUE	0.00336038	23.8077	pentadecanoate (15:0)	Known	Lipid	7,502
M01361	pentadecanoate (15:0)	rs17773390	A	G	A	G	0.0123	-0.0144274	0.2915	0.308586	FALSE	FALSE	FALSE	JWYTTL	4	6173521	0.049	0.00760229	38965	vat	TRUE	reported	textfile	0.0026	3.254e-06	7063	M01361.metal.pos.txt.gz	TRUE	reported	wZTn6E	2	TRUE	0.00315864	22.3738	pentadecanoate (15:0)	Known	Lipid	7,502
M01361	pentadecanoate (15:0)	rs1830241	A	G	A	G	0.0118	-0.00438578	0.3431	0.409021	FALSE	FALSE	FALSE	JWYTTL	3	22114812	0.41	0.00719399	38965	vat	TRUE	reported	textfile	0.0026	7.497e-06	7063	M01361.metal.pos.txt.gz	TRUE	reported	wZTn6E	2	TRUE	0.00290779	20.5918	pentadecanoate (15:0)	Known	Lipid	7,502
M01361	pentadecanoate (15:0)	rs3135095	A	G	A	G	-0.0117	-0.00929701	0.2993	0.309123	FALSE	FALSE	FALSE	JWYTTL	4	2389800	0.23	0.00765568	38965	vat	TRUE	reported	textfile	0.0025	3.918e-06	7063	M01361.metal.pos.txt.gz	TRUE	reported	wZTn6E	2	TRUE	0.00309142	21.8962	pentadecanoate (15:0)	Known	Lipid	7,502
M01361	pentadecanoate (15:0)	rs3900774	T	G	T	G	0.061	0.0267043	0.988	0.972858	FALSE	FALSE	FALSE	JWYTTL	6	168870384	0.25	0.0224426	38965	vat	TRUE	reported	textfile	0.013	2.701e-06	5363	M01361.metal.pos.txt.gz	TRUE	reported	wZTn6E	2	TRUE	0.00408871	22.0095	pentadecanoate (15:0)	Known	Lipid	7,502
M01361	pentadecanoate (15:0)	rs4960640	T	C	T	C	-0.0285	0.0221484	0.9667	0.961021	FALSE	FALSE	FALSE	JWYTTL	7	154676752	0.24	0.0181712	38965	vat	TRUE	reported	textfile	0.0064	9.695e-06	7063	M01361.metal.pos.txt.gz	TRUE	reported	wZTn6E	2	TRUE	0.00279977	19.8247	pentadecanoate (15:0)	Known	Lipid	7,502
M01361	pentadecanoate (15:0)	rs6471261	T	G	T	G	0.0115	-0.0101912	0.2806	0.296175	FALSE	FALSE	FALSE	JWYTTL	8	91890170	0.097	0.00781356	38965	vat	TRUE	reported	textfile	0.0025	6.164e-06	7063	M01361.metal.pos.txt.gz	TRUE	reported	wZTn6E	2	TRUE	0.00298695	21.154	pentadecanoate (15:0)	Known	Lipid	7,502
M01361	pentadecanoate (15:0)	rs6472299	A	G	A	G	-0.0149	-0.0213021	0.8381	0.835848	FALSE	FALSE	FALSE	JWYTTL	8	68365314	0.041	0.00963011	38965	vat	TRUE	reported	textfile	0.0033	7.866e-06	7063	M01361.metal.pos.txt.gz	TRUE	reported	wZTn6E	2	TRUE	0.00287809	20.3808	pentadecanoate (15:0)	Known	Lipid	7,502
M01361	pentadecanoate (15:0)	rs6783294	A	G	A	G	-0.0213	0.00509255	0.4281	0.382933	FALSE	FALSE	FALSE	JWYTTL	3	133905345	0.49	0.00726916	38965	vat	TRUE	reported	textfile	0.0045	2.41e-06	1700	M01361.metal.pos.txt.gz	TRUE	reported	wZTn6E	2	TRUE	0.0130077	22.3781	pentadecanoate (15:0)	Known	Lipid	7,502
M01361	pentadecanoate (15:0)	rs6887589	A	G	A	G	-0.0142	0.00613587	0.7787	0.783166	FALSE	FALSE	FALSE	JWYTTL	5	107011559	0.26	0.00865091	38965	vat	TRUE	reported	textfile	0.0026	4.33e-08	7063	M01361.metal.pos.txt.gz	TRUE	reported	wZTn6E	2	TRUE	0.00420543	29.82	pentadecanoate (15:0)	Known	Lipid	7,502
M01361	pentadecanoate (15:0)	rs7710912	A	G	A	G	-0.0189	0.0289144	0.0728	0.0753506	FALSE	FALSE	FALSE	JWYTTL	5	83978954	0.021	0.0134266	38965	vat	TRUE	reported	textfile	0.0042	8.302e-06	7063	M01361.metal.pos.txt.gz	TRUE	reported	wZTn6E	2	TRUE	0.00285886	20.2443	pentadecanoate (15:0)	Known	Lipid	7,502
M01361	pentadecanoate (15:0)	rs7791503	T	C	T	C	0.0126	0.011989	0.269	0.26942	FALSE	FALSE	FALSE	JWYTTL	7	46007683	0.18	0.00802522	38965	vat	TRUE	reported	textfile	0.0026	9.648e-07	7063	M01361.metal.pos.txt.gz	TRUE	reported	wZTn6E	2	TRUE	0.00331408	23.4786	pentadecanoate (15:0)	Known	Lipid	7,502
M01361	pentadecanoate (15:0)	rs8098317	T	G	T	G	-0.0119	-0.00568726	0.7857	0.781697	FALSE	FALSE	FALSE	JWYTTL	18	22207719	0.45	0.00858298	38965	vat	TRUE	reported	textfile	0.0026	6.643e-06	7063	M01361.metal.pos.txt.gz	TRUE	reported	wZTn6E	2	TRUE	0.00295714	20.9423	pentadecanoate (15:0)	Known	Lipid	7,502
M01361	pentadecanoate (15:0)	rs961959	A	C	A	C	-0.0121	0.00256471	0.1925	0.20253	FALSE	FALSE	FALSE	JWYTTL	9	121550035	0.48	0.00880224	38965	vat	TRUE	reported	textfile	0.0027	5.262e-06	7063	M01361.metal.pos.txt.gz	TRUE	reported	wZTn6E	2	TRUE	0.00283544	20.078	pentadecanoate (15:0)	Known	Lipid	7,502
M01365	myristate (14:0)	rs10005295	A	G	A	G	-0.0634	-0.00677267	0.0267	0.0462641	FALSE	FALSE	FALSE	Em901J	4	91882724	0.75	0.0169784	38965	vat	TRUE	reported	textfile	0.0136	3.398e-06	1768	M01365.metal.pos.txt.gz	TRUE	reported	rYKnET	2	TRUE	0.0121426	21.7075	myristate (14:0)	Known	Lipid	7,811
M01365	myristate (14:0)	rs10164158	A	G	A	G	0.0229	-0.00626801	0.0577	0.063158	FALSE	FALSE	FALSE	Em901J	18	66766874	0.62	0.0146951	38965	vat	TRUE	reported	textfile	0.005	4.179e-06	7362	M01365.metal.pos.txt.gz	TRUE	reported	rYKnET	2	TRUE	0.00284118	20.9707	myristate (14:0)	Known	Lipid	7,811
M01365	myristate (14:0)	rs10494825	T	C	T	C	-0.0114	-0.000606802	0.2783	0.277079	FALSE	FALSE	FALSE	Em901J	1	200473479	0.64	0.00805598	38965	vat	TRUE	reported	textfile	0.0026	9.586e-06	7362	M01365.metal.pos.txt.gz	TRUE	reported	rYKnET	2	TRUE	0.00260456	19.2196	myristate (14:0)	Known	Lipid	7,811
M01365	myristate (14:0)	rs10831497	A	G	A	G	0.0126	0.00838039	0.2209	0.236003	FALSE	FALSE	FALSE	Em901J	11	95947410	0.41	0.00836375	38965	vat	TRUE	reported	textfile	0.0028	4.968e-06	7362	M01365.metal.pos.txt.gz	TRUE	reported	rYKnET	2	TRUE	0.00274307	20.2445	myristate (14:0)	Known	Lipid	7,811
M01365	myristate (14:0)	rs11118120	A	C	A	C	-0.0175	0.00646581	0.8534	0.852103	FALSE	FALSE	FALSE	Em901J	1	218705761	0.44	0.0101204	38965	vat	TRUE	reported	textfile	0.0033	1.709e-07	7362	M01365.metal.pos.txt.gz	TRUE	reported	rYKnET	2	TRUE	0.00380537	28.1145	myristate (14:0)	Known	Lipid	7,811
M01365	myristate (14:0)	rs12250605	T	C	T	C	0.0122	-0.00403326	0.751	0.750302	FALSE	FALSE	FALSE	Em901J	10	120049194	0.61	0.00818355	38965	vat	TRUE	reported	textfile	0.0026	2.015e-06	7362	M01365.metal.pos.txt.gz	TRUE	reported	rYKnET	2	TRUE	0.00298181	22.0118	myristate (14:0)	Known	Lipid	7,811
M01365	myristate (14:0)	rs12426539	T	C	T	C	0.0405	-0.00351786	0.0306	0.042241	FALSE	FALSE	FALSE	Em901J	12	131736779	0.91	0.0177946	38965	vat	TRUE	reported	textfile	0.0091	9.311e-06	7362	M01365.metal.pos.txt.gz	TRUE	reported	rYKnET	2	TRUE	0.00268327	19.802	myristate (14:0)	Known	Lipid	7,811
M01365	myristate (14:0)	rs12967799	A	C	A	C	0.0193	0.0180715	0.0794	0.075649	FALSE	FALSE	FALSE	Em901J	18	70116989	0.19	0.0134263	38965	vat	TRUE	reported	textfile	0.0043	6.129e-06	7362	M01365.metal.pos.txt.gz	TRUE	reported	rYKnET	2	TRUE	0.00272895	20.14	myristate (14:0)	Known	Lipid	7,811
M01365	myristate (14:0)	rs13393013	A	G	A	G	0.0415	0.0120478	0.0218	0.030109	FALSE	FALSE	FALSE	Em901J	2	196373911	0.35	0.0208382	38965	vat	TRUE	reported	textfile	0.0085	1.075e-06	7362	M01365.metal.pos.txt.gz	TRUE	reported	rYKnET	2	TRUE	0.00322744	23.8309	myristate (14:0)	Known	Lipid	7,811
M01365	myristate (14:0)	rs17155949	T	C	T	C	0.0698	0.00775604	0.9746	0.986962	FALSE	FALSE	FALSE	Em901J	5	103243077	0.88	0.0312057	38965	vat	TRUE	reported	textfile	0.0153	4.752e-06	1768	M01365.metal.pos.txt.gz	TRUE	reported	rYKnET	2	TRUE	0.0116349	20.7891	myristate (14:0)	Known	Lipid	7,811
M01365	myristate (14:0)	rs1936396	A	G	A	G	-0.0118	0.00820629	0.2253	0.215452	FALSE	FALSE	FALSE	Em901J	10	45548068	0.31	0.00863495	38965	vat	TRUE	reported	textfile	0.0026	5.67e-06	7362	M01365.metal.pos.txt.gz	TRUE	reported	rYKnET	2	TRUE	0.00279003	20.592	myristate (14:0)	Known	Lipid	7,811
M01365	myristate (14:0)	rs314241	T	C	T	C	-0.0114	0.00331821	0.4625	0.449886	FALSE	FALSE	FALSE	Em901J	17	7045661	0.61	0.0071437	38965	vat	TRUE	reported	textfile	0.0025	5.249e-06	7362	M01365.metal.pos.txt.gz	TRUE	reported	rYKnET	2	TRUE	0.00281649	20.788	myristate (14:0)	Known	Lipid	7,811
M01365	myristate (14:0)	rs35350	A	G	A	G	0.0397	-0.00507098	0.9722	0.972835	FALSE	FALSE	FALSE	Em901J	12	115608730	0.71	0.0217	38965	vat	TRUE	reported	textfile	0.0089	8.097e-06	7362	M01365.metal.pos.txt.gz	TRUE	reported	rYKnET	2	TRUE	0.00269546	19.8922	myristate (14:0)	Known	Lipid	7,811
M01365	myristate (14:0)	rs3759526	T	C	T	C	-0.0209	-0.0156597	0.0806	0.080173	FALSE	FALSE	FALSE	Em901J	14	51292535	0.27	0.0132722	38965	vat	TRUE	reported	textfile	0.0043	8.927e-07	7362	M01365.metal.pos.txt.gz	TRUE	reported	rYKnET	2	TRUE	0.00319866	23.6177	myristate (14:0)	Known	Lipid	7,811
M01365	myristate (14:0)	rs4109037	A	T	A	T	0.0162	0.00607344	0.146	0.141677	FALSE	TRUE	FALSE	Em901J	4	57775609	0.59	0.0101911	38965	vat	TRUE	reported	textfile	0.0033	9.489e-07	7362	M01365.metal.pos.txt.gz	TRUE	reported	rYKnET	2	TRUE	0.00326277	24.0926	myristate (14:0)	Known	Lipid	7,811
M01365	myristate (14:0)	rs4327548	A	G	A	G	-0.0121	0.00550731	0.291	0.284655	FALSE	FALSE	FALSE	Em901J	4	57999268	0.71	0.00784467	38965	vat	TRUE	reported	textfile	0.0026	2.251e-06	7362	M01365.metal.pos.txt.gz	TRUE	reported	rYKnET	2	TRUE	0.00293327	21.6524	myristate (14:0)	Known	Lipid	7,811
M01365	myristate (14:0)	rs4420815	A	G	A	G	-0.019	-0.00577506	0.143	0.151271	FALSE	FALSE	FALSE	Em901J	3	33794769	0.35	0.00992325	38965	vat	TRUE	reported	textfile	0.004	2.034e-06	5594	M01365.metal.pos.txt.gz	TRUE	reported	rYKnET	2	TRUE	0.00401714	22.5544	myristate (14:0)	Known	Lipid	7,811
M01365	myristate (14:0)	rs453612	T	C	T	C	0.0114	-0.0049089	0.3549	0.352477	FALSE	FALSE	FALSE	Em901J	20	15402178	0.64	0.00744009	38965	vat	TRUE	reported	textfile	0.0025	5.854e-06	7362	M01365.metal.pos.txt.gz	TRUE	reported	rYKnET	2	TRUE	0.00281649	20.788	myristate (14:0)	Known	Lipid	7,811
M01365	myristate (14:0)	rs4710948	A	G	A	G	-0.0115	-0.00541485	0.3383	0.345336	FALSE	FALSE	FALSE	Em901J	6	10305925	0.54	0.00745611	38965	vat	TRUE	reported	textfile	0.0025	4.85e-06	7362	M01365.metal.pos.txt.gz	TRUE	reported	rYKnET	2	TRUE	0.00286598	21.1543	myristate (14:0)	Known	Lipid	7,811
M01365	myristate (14:0)	rs603424	A	G	A	G	0.0162	-0.0286291	0.1832	0.17829	FALSE	FALSE	FALSE	Em901J	10	102075479	0.0014	0.00939851	38965	vat	TRUE	reported	textfile	0.0032	5.756e-07	7362	M01365.metal.pos.txt.gz	TRUE	reported	rYKnET	2	TRUE	0.00346917	25.6219	myristate (14:0)	Known	Lipid	7,811
M01365	myristate (14:0)	rs6467872	A	C	A	C	0.0114	-0.00106963	0.6087	0.585848	FALSE	FALSE	FALSE	Em901J	7	81404882	0.93	0.00721524	38965	vat	TRUE	reported	textfile	0.0025	5.639e-06	7362	M01365.metal.pos.txt.gz	TRUE	reported	rYKnET	2	TRUE	0.00281649	20.788	myristate (14:0)	Known	Lipid	7,811
M01365	myristate (14:0)	rs6665988	A	C	A	C	-0.0115	0.00332662	0.7127	0.702289	FALSE	FALSE	FALSE	Em901J	1	200509911	0.59	0.00779544	38965	vat	TRUE	reported	textfile	0.0026	9.113e-06	7362	M01365.metal.pos.txt.gz	TRUE	reported	rYKnET	2	TRUE	0.00265033	19.5583	myristate (14:0)	Known	Lipid	7,811
M01365	myristate (14:0)	rs670365	A	G	A	G	0.039	0.00426048	0.0903	0.156463	FALSE	FALSE	FALSE	Em901J	5	41603440	0.49	0.00971526	38965	vat	TRUE	reported	textfile	0.0088	9.48e-06	1768	M01365.metal.pos.txt.gz	TRUE	reported	rYKnET	2	TRUE	0.0109871	19.6188	myristate (14:0)	Known	Lipid	7,811
M01365	myristate (14:0)	rs7016645	T	C	T	C	-0.0117	0.00311196	0.253	0.262325	FALSE	FALSE	FALSE	Em901J	8	80542027	0.74	0.00801264	38965	vat	TRUE	reported	textfile	0.0026	8.442e-06	7362	M01365.metal.pos.txt.gz	TRUE	reported	rYKnET	2	TRUE	0.00274307	20.2445	myristate (14:0)	Known	Lipid	7,811
M01365	myristate (14:0)	rs7796330	T	C	T	C	0.0116	-0.00290039	0.2727	0.271585	FALSE	FALSE	FALSE	Em901J	7	49127859	0.81	0.00801321	38965	vat	TRUE	reported	textfile	0.0026	7.927e-06	7362	M01365.metal.pos.txt.gz	TRUE	reported	rYKnET	2	TRUE	0.0026965	19.8999	myristate (14:0)	Known	Lipid	7,811
M01444	pipecolate	rs11184997	A	T	A	T	0.0179	-0.00127642	0.2894	0.280973	FALSE	TRUE	FALSE	1MYwqS	1	107417554	0.92	0.00795296	38965	vat	TRUE	reported	textfile	0.0039	6.013e-06	7345	M01444.metal.pos.txt.gz	TRUE	reported	uvC9oY	2	TRUE	0.00285984	21.06	pipecolate	Known	Amino acid	7,792
M01444	pipecolate	rs11718405	T	C	T	C	0.0216	0.00583034	0.8358	0.835224	FALSE	FALSE	FALSE	1MYwqS	3	105147202	0.71	0.00952045	38965	vat	TRUE	reported	textfile	0.0048	8.433e-06	7345	M01444.metal.pos.txt.gz	TRUE	reported	uvC9oY	2	TRUE	0.0027494	20.2445	pipecolate	Known	Amino acid	7,792
M01444	pipecolate	rs12725284	T	C	T	C	0.0315	-0.00195677	0.1606	0.250207	FALSE	FALSE	FALSE	1MYwqS	1	146792265	0.83	0.00819309	38965	vat	TRUE	reported	textfile	0.0056	1.72e-08	7345	M01444.metal.pos.txt.gz	TRUE	reported	uvC9oY	2	TRUE	0.0042893	31.632	pipecolate	Known	Amino acid	7,792
M01444	pipecolate	rs1476414	C	G	C	G	0.0397	0.00169074	0.0535	0.067326	FALSE	TRUE	FALSE	1MYwqS	13	88284956	0.97	0.0144104	38965	vat	TRUE	reported	textfile	0.0081	9.299e-07	7345	M01444.metal.pos.txt.gz	TRUE	reported	uvC9oY	2	TRUE	0.00325988	24.0156	pipecolate	Known	Amino acid	7,792
M01444	pipecolate	rs3010320	A	T	A	T	-0.0205	-0.0160802	0.232	0.227741	FALSE	TRUE	FALSE	1MYwqS	1	59564892	0.025	0.00841196	38965	vat	TRUE	reported	textfile	0.0042	1.001e-06	7345	M01444.metal.pos.txt.gz	TRUE	reported	uvC9oY	2	TRUE	0.00323304	23.8172	pipecolate	Known	Amino acid	7,792
M01444	pipecolate	rs35421463	A	G	A	G	0.0277	0.0135261	0.4033	0.400243	FALSE	FALSE	FALSE	1MYwqS	4	12781664	0.068	0.00724673	38965	vat	TRUE	reported	textfile	0.006	4.148e-06	1753	M01444.metal.pos.txt.gz	TRUE	reported	uvC9oY	2	TRUE	0.0120123	21.2893	pipecolate	Known	Amino acid	7,792
M01444	pipecolate	rs3915237	T	G	T	G	-0.0182	0.00509494	0.7005	0.690245	FALSE	FALSE	FALSE	1MYwqS	12	16419405	0.69	0.00762091	38965	vat	TRUE	reported	textfile	0.004	5.519e-06	7345	M01444.metal.pos.txt.gz	TRUE	reported	uvC9oY	2	TRUE	0.00281066	20.6969	pipecolate	Known	Amino acid	7,792
M01444	pipecolate	rs4443239	T	G	T	G	0.031	-0.0148664	0.7453	0.754516	FALSE	FALSE	FALSE	1MYwqS	4	170263032	0.054	0.00824005	38965	vat	TRUE	reported	textfile	0.0069	7.58e-06	1753	M01444.metal.pos.txt.gz	TRUE	reported	uvC9oY	2	TRUE	0.0113834	20.1618	pipecolate	Known	Amino acid	7,792
M01444	pipecolate	rs4590377	T	C	T	C	-0.0178	-0.00391211	0.7362	0.734524	FALSE	FALSE	FALSE	1MYwqS	7	77707557	0.71	0.00805538	38965	vat	TRUE	reported	textfile	0.004	8.786e-06	7345	M01444.metal.pos.txt.gz	TRUE	reported	uvC9oY	2	TRUE	0.0026888	19.7971	pipecolate	Known	Amino acid	7,792
M01444	pipecolate	rs4717457	A	C	A	C	0.0233	0.00647179	0.1392	0.144822	FALSE	FALSE	FALSE	1MYwqS	7	67953848	0.54	0.0101145	38965	vat	TRUE	reported	textfile	0.0052	6.802e-06	7345	M01444.metal.pos.txt.gz	TRUE	reported	uvC9oY	2	TRUE	0.00272601	20.0718	pipecolate	Known	Amino acid	7,792
M01444	pipecolate	rs6497209	A	G	A	G	0.019	-0.020849	0.2139	0.213144	FALSE	FALSE	FALSE	1MYwqS	15	86029597	0.012	0.00863726	38965	vat	TRUE	reported	textfile	0.0042	4.779e-06	7345	M01444.metal.pos.txt.gz	TRUE	reported	uvC9oY	2	TRUE	0.00277849	20.4593	pipecolate	Known	Amino acid	7,792
M01444	pipecolate	rs699474	C	G	C	G	0.1282	-0.00389767	0.0134	0.0124589	FALSE	TRUE	FALSE	1MYwqS	4	24796864	0.93	0.0323712	38965	vat	TRUE	reported	textfile	0.0264	1.158e-06	1753	M01444.metal.pos.txt.gz	TRUE	reported	uvC9oY	2	TRUE	0.0132734	23.5544	pipecolate	Known	Amino acid	7,792
M01444	pipecolate	rs7561932	T	C	T	C	0.0184	-0.00830223	0.7721	0.770383	FALSE	FALSE	FALSE	1MYwqS	2	65545068	0.38	0.00841434	38965	vat	TRUE	reported	textfile	0.0042	9.551e-06	7345	M01444.metal.pos.txt.gz	TRUE	reported	uvC9oY	2	TRUE	0.00260623	19.1875	pipecolate	Known	Amino acid	7,792
M01444	pipecolate	rs7871735	T	G	T	G	0.0184	0.00605112	0.2953	0.293305	FALSE	FALSE	FALSE	1MYwqS	9	24205004	0.44	0.00775419	38965	vat	TRUE	reported	textfile	0.004	3.395e-06	7345	M01444.metal.pos.txt.gz	TRUE	reported	uvC9oY	2	TRUE	0.0028726	21.1542	pipecolate	Known	Amino acid	7,792
M01444	pipecolate	rs9295427	A	G	A	G	0.0356	0.0236224	0.9408	0.934191	FALSE	FALSE	FALSE	1MYwqS	6	19287493	0.089	0.0144513	38965	vat	TRUE	reported	textfile	0.0077	3.808e-06	7345	M01444.metal.pos.txt.gz	TRUE	reported	uvC9oY	2	TRUE	0.00290178	21.3698	pipecolate	Known	Amino acid	7,792
M01444	pipecolate	rs9460045	T	C	T	C	-0.0529	-0.0248782	0.9224	0.940026	FALSE	FALSE	FALSE	1MYwqS	6	170414285	0.13	0.0153684	38965	vat	TRUE	reported	textfile	0.0119	8.911e-06	1753	M01444.metal.pos.txt.gz	TRUE	reported	uvC9oY	2	TRUE	0.0111472	19.7388	pipecolate	Known	Amino acid	7,792
M01493	ornithine	rs10497426	T	C	T	C	0.012	0.0129297	0.8064	0.811536	FALSE	FALSE	FALSE	iizjr8	2	175582267	0.15	0.00908379	38965	vat	TRUE	reported	textfile	0.0026	4.466e-06	7307	M01493.metal.pos.txt.gz	TRUE	reported	IlEgl8	2	TRUE	0.00290678	21.2959	ornithine	Known	Amino acid	7,746
M01493	ornithine	rs10900040	T	C	T	C	-0.0144	-0.00840097	0.8351	0.789644	FALSE	FALSE	FALSE	iizjr8	10	44953571	0.18	0.00866624	38965	vat	TRUE	reported	textfile	0.0031	3.401e-06	7307	M01493.metal.pos.txt.gz	TRUE	reported	IlEgl8	2	TRUE	0.0029443	21.5716	ornithine	Known	Amino acid	7,746
M01493	ornithine	rs10945970	T	C	T	C	-0.011	0.00406662	0.3103	0.331148	FALSE	FALSE	FALSE	iizjr8	6	164697719	0.55	0.00751861	38965	vat	TRUE	reported	textfile	0.0025	7.379e-06	7307	M01493.metal.pos.txt.gz	TRUE	reported	IlEgl8	2	TRUE	0.00264251	19.3547	ornithine	Known	Amino acid	7,746
M01493	ornithine	rs11701867	A	C	A	C	-0.0136	0.0109399	0.1761	0.188442	FALSE	FALSE	FALSE	iizjr8	21	43556732	0.26	0.00909507	38965	vat	TRUE	reported	textfile	0.0027	2.753e-07	7307	M01493.metal.pos.txt.gz	TRUE	reported	IlEgl8	2	TRUE	0.00346024	25.3648	ornithine	Known	Amino acid	7,746
M01493	ornithine	rs1192521	A	T	A	T	-0.0163	-0.000503675	0.7755	0.732706	FALSE	TRUE	FALSE	iizjr8	20	56679345	0.83	0.00804839	38965	vat	TRUE	reported	textfile	0.0031	1.402e-07	7307	M01493.metal.pos.txt.gz	TRUE	reported	IlEgl8	2	TRUE	0.0037694	27.6397	ornithine	Known	Amino acid	7,746
M01493	ornithine	rs12300345	A	T	A	T	-0.0151	-0.0112064	0.132	0.134065	FALSE	TRUE	FALSE	iizjr8	12	12116258	0.41	0.0104505	38965	vat	TRUE	reported	textfile	0.0034	7.452e-06	7307	M01493.metal.pos.txt.gz	TRUE	reported	IlEgl8	2	TRUE	0.00269207	19.7186	ornithine	Known	Amino acid	7,746
M01493	ornithine	rs13424082	A	G	A	G	-0.0125	-0.000878081	0.1735	0.187807	FALSE	FALSE	FALSE	iizjr8	2	180227865	0.83	0.00906235	38965	vat	TRUE	reported	textfile	0.0026	1.799e-06	7307	M01493.metal.pos.txt.gz	TRUE	reported	IlEgl8	2	TRUE	0.00315328	23.1076	ornithine	Known	Amino acid	7,746
M01493	ornithine	rs2351725	A	T	A	T	-0.0119	0.000197386	0.7947	0.786364	FALSE	TRUE	FALSE	iizjr8	6	66524413	0.99	0.00866429	38965	vat	TRUE	reported	textfile	0.0026	5.841e-06	7307	M01493.metal.pos.txt.gz	TRUE	reported	IlEgl8	2	TRUE	0.00285868	20.9425	ornithine	Known	Amino acid	7,746
M01493	ornithine	rs4764034	A	G	A	G	-0.011	0.000820092	0.6869	0.699815	FALSE	FALSE	FALSE	iizjr8	12	13960034	0.64	0.00774892	38965	vat	TRUE	reported	textfile	0.0024	7.669e-06	7307	M01493.metal.pos.txt.gz	TRUE	reported	IlEgl8	2	TRUE	0.00286667	21.0012	ornithine	Known	Amino acid	7,746
M01493	ornithine	rs4812400	A	T	A	T	0.0178	-0.0181042	0.9092	0.899216	FALSE	TRUE	FALSE	iizjr8	20	38179652	0.099	0.0118622	38965	vat	TRUE	reported	textfile	0.0039	4.893e-06	7307	M01493.metal.pos.txt.gz	TRUE	reported	IlEgl8	2	TRUE	0.00284273	20.8253	ornithine	Known	Amino acid	7,746
M01493	ornithine	rs6975921	A	G	A	G	0.0343	0.0181305	0.9095	0.91747	FALSE	FALSE	FALSE	iizjr8	7	15152813	0.19	0.0129775	38965	vat	TRUE	reported	textfile	0.0071	1.246e-06	1766	M01493.metal.pos.txt.gz	TRUE	reported	IlEgl8	2	TRUE	0.013043	23.312	ornithine	Known	Amino acid	7,746
M01494	5-oxoproline	rs1001210	T	C	T	C	-0.0106	-0.00818042	0.8353	0.839494	FALSE	FALSE	FALSE	rrQCA2	6	16728780	0.38	0.00971073	38965	vat	TRUE	reported	textfile	0.0023	3.798e-06	7354	M01494.metal.pos.txt.gz	TRUE	reported	l0AyxD	2	TRUE	0.00287992	21.2343	5-oxoproline	Known	Amino acid	7,802
M01494	5-oxoproline	rs10853533	A	C	A	C	0.0103	0.0021827	0.8743	0.870565	FALSE	FALSE	FALSE	rrQCA2	18	43153299	0.92	0.0105906	38965	vat	TRUE	reported	textfile	0.0023	6.086e-06	7354	M01494.metal.pos.txt.gz	TRUE	reported	l0AyxD	2	TRUE	0.00271965	20.0494	5-oxoproline	Known	Amino acid	7,802
M01494	5-oxoproline	rs10890517	T	C	T	C	-0.0197	-0.00814387	0.0433	0.0451912	FALSE	FALSE	FALSE	rrQCA2	2	1408443	0.77	0.0172209	38965	vat	TRUE	reported	textfile	0.0043	3.448e-06	7354	M01494.metal.pos.txt.gz	TRUE	reported	l0AyxD	2	TRUE	0.002846	20.9835	5-oxoproline	Known	Amino acid	7,802
M01494	5-oxoproline	rs11582143	C	G	C	G	-0.0112	-0.000755108	0.1443	0.159807	FALSE	TRUE	FALSE	rrQCA2	1	211516976	0.98	0.00967982	38965	vat	TRUE	reported	textfile	0.0023	9.315e-07	7354	M01494.metal.pos.txt.gz	TRUE	reported	l0AyxD	2	TRUE	0.00321409	23.7062	5-oxoproline	Known	Amino acid	7,802
M01494	5-oxoproline	rs12143589	A	G	A	G	0.0118	-0.00796049	0.1428	0.176716	FALSE	FALSE	FALSE	rrQCA2	1	239340123	0.2	0.00944004	38965	vat	TRUE	reported	textfile	0.0023	3.381e-07	7354	M01494.metal.pos.txt.gz	TRUE	reported	l0AyxD	2	TRUE	0.00356642	26.3142	5-oxoproline	Known	Amino acid	7,802
M01494	5-oxoproline	rs12294182	T	C	T	C	0.014	-0.00830329	0.0987	0.128562	FALSE	FALSE	FALSE	rrQCA2	11	12240720	0.25	0.0107742	38965	vat	TRUE	reported	textfile	0.0029	1.071e-06	7354	M01494.metal.pos.txt.gz	TRUE	reported	l0AyxD	2	TRUE	0.00315909	23.2993	5-oxoproline	Known	Amino acid	7,802
M01494	5-oxoproline	rs12550729	T	C	T	C	0.0637	0.0268851	0.9233	0.913794	FALSE	FALSE	FALSE	rrQCA2	8	145155408	0.058	0.0126302	38965	vat	TRUE	reported	textfile	0.0029	5.97e-110	7354	M01494.metal.pos.txt.gz	TRUE	reported	l0AyxD	2	TRUE	0.0615689	482.353	5-oxoproline	Known	Amino acid	7,802
M01494	5-oxoproline	rs12611788	T	C	T	C	-0.007	0.00337331	0.6267	0.645989	FALSE	FALSE	FALSE	rrQCA2	2	31342175	0.66	0.00739561	38965	vat	TRUE	reported	textfile	0.0015	5.507e-06	7354	M01494.metal.pos.txt.gz	TRUE	reported	l0AyxD	2	TRUE	0.00295261	21.7719	5-oxoproline	Known	Amino acid	7,802
M01494	5-oxoproline	rs13013224	C	G	C	G	0.0113	-0.00419656	0.1794	0.193135	FALSE	TRUE	FALSE	rrQCA2	2	53430486	0.71	0.00899769	38965	vat	TRUE	reported	textfile	0.0023	7.044e-07	7354	M01494.metal.pos.txt.gz	TRUE	reported	l0AyxD	2	TRUE	0.00327156	24.1314	5-oxoproline	Known	Amino acid	7,802
M01494	5-oxoproline	rs13159409	T	G	T	G	-0.0148	-0.0193693	0.0652	0.073785	FALSE	FALSE	FALSE	rrQCA2	5	55128472	0.12	0.0135382	38965	vat	TRUE	reported	textfile	0.0032	2.741e-06	7354	M01494.metal.pos.txt.gz	TRUE	reported	l0AyxD	2	TRUE	0.00290027	21.3848	5-oxoproline	Known	Amino acid	7,802
M01494	5-oxoproline	rs1578743	A	C	A	C	0.0075	0.0114852	0.6068	0.607471	FALSE	FALSE	FALSE	rrQCA2	10	5722784	0.1	0.00729871	38965	vat	TRUE	reported	textfile	0.0016	1.7e-06	7354	M01494.metal.pos.txt.gz	TRUE	reported	l0AyxD	2	TRUE	0.00297895	21.9667	5-oxoproline	Known	Amino acid	7,802
M01494	5-oxoproline	rs2068157	T	C	T	C	0.0137	-0.0146511	0.9144	0.914478	FALSE	FALSE	FALSE	rrQCA2	5	178193350	0.25	0.0129721	38965	vat	TRUE	reported	textfile	0.0031	8.989e-06	7354	M01494.metal.pos.txt.gz	TRUE	reported	l0AyxD	2	TRUE	0.00264876	19.5254	5-oxoproline	Known	Amino acid	7,802
M01494	5-oxoproline	rs2115151	A	T	A	T	0.0103	-0.00391961	0.8627	0.86693	FALSE	TRUE	FALSE	rrQCA2	4	124012371	0.54	0.0103736	38965	vat	TRUE	reported	textfile	0.0022	3.752e-06	7354	M01494.metal.pos.txt.gz	TRUE	reported	l0AyxD	2	TRUE	0.00297175	21.9135	5-oxoproline	Known	Amino acid	7,802
M01494	5-oxoproline	rs2592916	T	C	T	C	-0.0123	-0.000874201	0.1013	0.095272	FALSE	FALSE	FALSE	rrQCA2	11	127242451	0.74	0.0121487	38965	vat	TRUE	reported	textfile	0.0027	6.554e-06	7354	M01494.metal.pos.txt.gz	TRUE	reported	l0AyxD	2	TRUE	0.00281407	20.7474	5-oxoproline	Known	Amino acid	7,802
M01494	5-oxoproline	rs306676	A	G	A	G	0.0112	0.00554388	0.1304	0.13686	FALSE	FALSE	FALSE	rrQCA2	13	93606814	0.42	0.0103915	38965	vat	TRUE	reported	textfile	0.0024	2.484e-06	7354	M01494.metal.pos.txt.gz	TRUE	reported	l0AyxD	2	TRUE	0.00295261	21.7719	5-oxoproline	Known	Amino acid	7,802
M01494	5-oxoproline	rs3936211	T	C	T	C	-0.0119	-0.00908729	0.424	0.431896	FALSE	FALSE	FALSE	rrQCA2	8	145061624	0.34	0.00710648	38965	vat	TRUE	reported	textfile	0.0015	1.335e-14	7354	M01494.metal.pos.txt.gz	TRUE	reported	l0AyxD	2	TRUE	0.00848568	62.9207	5-oxoproline	Known	Amino acid	7,802
M01494	5-oxoproline	rs4646693	T	C	T	C	-0.009	0.00720067	0.435	0.433469	FALSE	FALSE	FALSE	rrQCA2	15	101458014	0.46	0.00725881	38965	vat	TRUE	reported	textfile	0.002	6.795e-06	5592	M01494.metal.pos.txt.gz	TRUE	reported	l0AyxD	2	TRUE	0.00360818	20.2428	5-oxoproline	Known	Amino acid	7,802
M01494	5-oxoproline	rs5764925	A	G	A	G	-0.016	-0.00330179	0.0772	0.086137	FALSE	FALSE	FALSE	rrQCA2	22	44763799	0.83	0.0127683	38965	vat	TRUE	reported	textfile	0.0031	1.906e-07	7354	M01494.metal.pos.txt.gz	TRUE	reported	l0AyxD	2	TRUE	0.0036093	26.6317	5-oxoproline	Known	Amino acid	7,802
M01494	5-oxoproline	rs7561255	A	G	A	G	-0.0072	0.00845452	0.7086	0.711828	FALSE	FALSE	FALSE	rrQCA2	2	181369216	0.3	0.00779122	38965	vat	TRUE	reported	textfile	0.0016	4.719e-06	7354	M01494.metal.pos.txt.gz	TRUE	reported	l0AyxD	2	TRUE	0.00274604	20.2445	5-oxoproline	Known	Amino acid	7,802
M01494	5-oxoproline	rs764206	A	G	A	G	0.0071	0.0154097	0.6546	0.659587	FALSE	FALSE	FALSE	rrQCA2	1	171545051	0.026	0.00746124	38965	vat	TRUE	reported	textfile	0.0015	4.581e-06	7354	M01494.metal.pos.txt.gz	TRUE	reported	l0AyxD	2	TRUE	0.00303731	22.3984	5-oxoproline	Known	Amino acid	7,802
M01494	5-oxoproline	rs7973508	A	G	A	G	-0.0073	0.00896239	0.2831	0.278207	FALSE	FALSE	FALSE	rrQCA2	12	115293579	0.41	0.00789598	38965	vat	TRUE	reported	textfile	0.0016	5.403e-06	7354	M01494.metal.pos.txt.gz	TRUE	reported	l0AyxD	2	TRUE	0.00282263	20.8107	5-oxoproline	Known	Amino acid	7,802
M01494	5-oxoproline	rs8092658	A	C	A	C	-0.009	-0.00551526	0.389	0.378876	FALSE	FALSE	FALSE	rrQCA2	18	43229451	0.55	0.00731393	38965	vat	TRUE	reported	textfile	0.002	6.795e-06	5592	M01494.metal.pos.txt.gz	TRUE	reported	l0AyxD	2	TRUE	0.00360818	20.2428	5-oxoproline	Known	Amino acid	7,802
M01494	5-oxoproline	rs9964014	T	C	T	C	-0.0132	-0.017558	0.1115	0.140733	FALSE	FALSE	FALSE	rrQCA2	18	3794759	0.18	0.0105154	38965	vat	TRUE	reported	textfile	0.0025	1.796e-07	7354	M01494.metal.pos.txt.gz	TRUE	reported	l0AyxD	2	TRUE	0.0037766	27.8708	5-oxoproline	Known	Amino acid	7,802
M01494	5-oxoproline	rs9987070	C	G	C	G	-0.028	-0.000580743	0.9808	0.970826	FALSE	TRUE	FALSE	rrQCA2	7	19197941	0.85	0.0214479	38965	vat	TRUE	reported	textfile	0.0059	2.432e-06	7354	M01494.metal.pos.txt.gz	TRUE	reported	l0AyxD	2	TRUE	0.00305324	22.5161	5-oxoproline	Known	Amino acid	7,802
M01508	pantothenate	rs10919047	A	C	A	C	0.0176	0.0113172	0.1408	0.140524	FALSE	FALSE	FALSE	uEsogz	1	169033499	0.19	0.0102019	38965	vat	TRUE	reported	textfile	0.0035	6.751e-07	7160	M01508.metal.pos.txt.gz	TRUE	reported	P13tRl	2	TRUE	0.00351921	25.2795	pantothenate	Known	Cofactors and vitamins	7,604
M01508	pantothenate	rs11719633	A	G	A	G	-0.0206	-0.0115094	0.0945	0.097592	FALSE	FALSE	FALSE	uEsogz	3	20402881	0.38	0.012084	38965	vat	TRUE	reported	textfile	0.0044	3.012e-06	7160	M01508.metal.pos.txt.gz	TRUE	reported	P13tRl	2	TRUE	0.00305203	21.9133	pantothenate	Known	Cofactors and vitamins	7,604
M01508	pantothenate	rs12544560	A	G	A	G	0.0164	0.00606265	0.148	0.141954	FALSE	FALSE	FALSE	uEsogz	8	21368451	0.33	0.0101719	38965	vat	TRUE	reported	textfile	0.0035	3.318e-06	7160	M01508.metal.pos.txt.gz	TRUE	reported	P13tRl	2	TRUE	0.00305709	21.9498	pantothenate	Known	Cofactors and vitamins	7,604
M01508	pantothenate	rs13212846	A	C	A	C	-0.0241	-0.0156926	0.9252	0.907694	FALSE	FALSE	FALSE	uEsogz	6	50301100	0.21	0.0121666	38965	vat	TRUE	reported	textfile	0.0052	2.882e-06	7160	M01508.metal.pos.txt.gz	TRUE	reported	P13tRl	2	TRUE	0.00299098	21.4737	pantothenate	Known	Cofactors and vitamins	7,604
M01508	pantothenate	rs1350858	A	C	A	C	0.0152	0.00101176	0.1783	0.190564	FALSE	FALSE	FALSE	uEsogz	3	109874627	0.96	0.00901907	38965	vat	TRUE	reported	textfile	0.0034	8.213e-06	7160	M01508.metal.pos.txt.gz	TRUE	reported	P13tRl	2	TRUE	0.00278359	19.9806	pantothenate	Known	Cofactors and vitamins	7,604
M01508	pantothenate	rs1395	A	G	A	G	0.0172	0.0183093	0.7034	0.688558	FALSE	FALSE	FALSE	uEsogz	2	27424636	0.0065	0.00765673	38965	vat	TRUE	reported	textfile	0.0027	8.138e-11	7160	M01508.metal.pos.txt.gz	TRUE	reported	P13tRl	2	TRUE	0.00563588	40.5703	pantothenate	Known	Cofactors and vitamins	7,604
M01508	pantothenate	rs17049936	T	C	T	C	-0.0187	0.00199801	0.8912	0.873107	FALSE	FALSE	FALSE	uEsogz	2	59346812	0.77	0.0106892	38965	vat	TRUE	reported	textfile	0.0042	9.584e-06	7160	M01508.metal.pos.txt.gz	TRUE	reported	P13tRl	2	TRUE	0.00276103	19.8182	pantothenate	Known	Cofactors and vitamins	7,604
M01508	pantothenate	rs17082600	T	C	T	C	0.0476	0.0102032	0.0193	0.018789	FALSE	FALSE	FALSE	uEsogz	13	26228314	0.49	0.0261718	38965	vat	TRUE	reported	textfile	0.0094	4.082e-07	7160	M01508.metal.pos.txt.gz	TRUE	reported	P13tRl	2	TRUE	0.00356856	25.6352	pantothenate	Known	Cofactors and vitamins	7,604
M01508	pantothenate	rs17751805	A	G	A	G	0.0628	-0.0117592	0.9645	0.965813	FALSE	FALSE	FALSE	uEsogz	14	65034363	0.61	0.0197099	38965	vat	TRUE	reported	textfile	0.0135	3.399e-06	1650	M01508.metal.pos.txt.gz	TRUE	reported	P13tRl	2	TRUE	0.0129452	21.6135	pantothenate	Known	Cofactors and vitamins	7,604
M01508	pantothenate	rs1975271	T	C	T	C	0.0116	-0.00557147	0.5872	0.575839	FALSE	FALSE	FALSE	uEsogz	16	9497663	0.43	0.00715003	38965	vat	TRUE	reported	textfile	0.0026	8.682e-06	7160	M01508.metal.pos.txt.gz	TRUE	reported	P13tRl	2	TRUE	0.00277237	19.8998	pantothenate	Known	Cofactors and vitamins	7,604
M01508	pantothenate	rs2173615	T	G	T	G	0.0125	-1.27177e-05	0.3153	0.306484	FALSE	FALSE	FALSE	uEsogz	3	191673577	0.96	0.00765318	38965	vat	TRUE	reported	textfile	0.0026	1.693e-06	7160	M01508.metal.pos.txt.gz	TRUE	reported	P13tRl	2	TRUE	0.00321781	23.1074	pantothenate	Known	Cofactors and vitamins	7,604
M01508	pantothenate	rs2526477	A	G	A	G	-0.012	0.00217975	0.609	0.602281	FALSE	FALSE	FALSE	uEsogz	17	20131193	0.65	0.00722047	38965	vat	TRUE	reported	textfile	0.0026	2.988e-06	7160	M01508.metal.pos.txt.gz	TRUE	reported	P13tRl	2	TRUE	0.00296628	21.2958	pantothenate	Known	Cofactors and vitamins	7,604
M01508	pantothenate	rs271072	A	C	A	C	-0.0118	0.00306747	0.3841	0.624741	FALSE	FALSE	FALSE	uEsogz	5	144532826	0.58	0.00823702	38965	vat	TRUE	reported	textfile	0.0026	5.941e-06	7160	M01508.metal.pos.txt.gz	TRUE	reported	P13tRl	2	TRUE	0.00286851	20.5919	pantothenate	Known	Cofactors and vitamins	7,604
M01508	pantothenate	rs2967437	A	G	A	G	-0.0126	0.000851291	0.6902	0.684955	FALSE	FALSE	FALSE	uEsogz	19	37086645	0.76	0.00761857	38965	vat	TRUE	reported	textfile	0.0027	1.879e-06	7160	M01508.metal.pos.txt.gz	TRUE	reported	P13tRl	2	TRUE	0.00303237	21.7717	pantothenate	Known	Cofactors and vitamins	7,604
M01508	pantothenate	rs3949865	C	G	C	G	-0.0115	-0.0055774	0.6187	0.60465	FALSE	TRUE	FALSE	uEsogz	1	183930806	0.75	0.00724683	38965	vat	TRUE	reported	textfile	0.0026	9.491e-06	7160	M01508.metal.pos.txt.gz	TRUE	reported	P13tRl	2	TRUE	0.0027249	19.5581	pantothenate	Known	Cofactors and vitamins	7,604
M01508	pantothenate	rs4269521	A	G	A	G	0.0168	-0.0091797	0.8431	0.847068	FALSE	FALSE	FALSE	uEsogz	8	132358549	0.28	0.00984476	38965	vat	TRUE	reported	textfile	0.0034	1.034e-06	7160	M01508.metal.pos.txt.gz	TRUE	reported	P13tRl	2	TRUE	0.00339836	24.4084	pantothenate	Known	Cofactors and vitamins	7,604
M01508	pantothenate	rs4746017	A	C	A	C	-0.0122	0.00619025	0.713	0.710155	FALSE	FALSE	FALSE	uEsogz	10	71774872	0.37	0.00781032	38965	vat	TRUE	reported	textfile	0.0027	5.098e-06	7160	M01508.metal.pos.txt.gz	TRUE	reported	P13tRl	2	TRUE	0.00284343	20.4113	pantothenate	Known	Cofactors and vitamins	7,604
M01508	pantothenate	rs6034318	A	G	A	G	0.1083	-0.00346709	0.013	0.010487	FALSE	FALSE	FALSE	uEsogz	20	15863999	0.95	0.0353997	38965	vat	TRUE	reported	textfile	0.0236	4.518e-06	1650	M01508.metal.pos.txt.gz	TRUE	reported	P13tRl	2	TRUE	0.012602	21.0332	pantothenate	Known	Cofactors and vitamins	7,604
M01508	pantothenate	rs6078500	T	C	T	C	-0.0118	0.00682814	0.5117	0.493955	FALSE	FALSE	FALSE	uEsogz	20	182013	0.38	0.00707911	38965	vat	TRUE	reported	textfile	0.0026	4.468e-06	7160	M01508.metal.pos.txt.gz	TRUE	reported	P13tRl	2	TRUE	0.00286851	20.5919	pantothenate	Known	Cofactors and vitamins	7,604
M01508	pantothenate	rs6774965	A	G	A	G	-0.0163	-0.0137603	0.8582	0.866344	FALSE	FALSE	FALSE	uEsogz	3	27548813	0.23	0.0104214	38965	vat	TRUE	reported	textfile	0.0035	3.16e-06	7160	M01508.metal.pos.txt.gz	TRUE	reported	P13tRl	2	TRUE	0.00302004	21.6829	pantothenate	Known	Cofactors and vitamins	7,604
M01508	pantothenate	rs6848070	A	G	A	G	-0.0117	0.00400564	0.3521	0.359297	FALSE	FALSE	FALSE	uEsogz	4	127862814	0.54	0.00738304	38965	vat	TRUE	reported	textfile	0.0027	9.911e-06	7160	M01508.metal.pos.txt.gz	TRUE	reported	P13tRl	2	TRUE	0.00261573	18.7725	pantothenate	Known	Cofactors and vitamins	7,604
M01508	pantothenate	rs7009776	T	C	T	C	-0.0268	-0.00130649	0.3342	0.37528	FALSE	FALSE	FALSE	uEsogz	8	90373191	0.44	0.00734149	38965	vat	TRUE	reported	textfile	0.006	7.116e-06	1650	M01508.metal.pos.txt.gz	TRUE	reported	P13tRl	2	TRUE	0.0119471	19.9269	pantothenate	Known	Cofactors and vitamins	7,604
M01508	pantothenate	rs7458704	T	G	T	G	-0.0544	-0.0250258	0.984	0.976905	FALSE	FALSE	FALSE	uEsogz	7	67422093	0.36	0.0236778	38965	vat	TRUE	reported	textfile	0.0109	5.6e-07	7160	M01508.metal.pos.txt.gz	TRUE	reported	P13tRl	2	TRUE	0.00346676	24.9014	pantothenate	Known	Cofactors and vitamins	7,604
M01508	pantothenate	rs7574257	T	C	T	C	0.0118	-0.014736	0.325	0.33591	FALSE	FALSE	FALSE	uEsogz	2	105988447	0.055	0.00747045	38965	vat	TRUE	reported	textfile	0.0026	7.764e-06	7160	M01508.metal.pos.txt.gz	TRUE	reported	P13tRl	2	TRUE	0.00286851	20.5919	pantothenate	Known	Cofactors and vitamins	7,604
M01508	pantothenate	rs8065435	A	G	A	G	-0.0128	-0.00639902	0.327	0.32948	FALSE	FALSE	FALSE	uEsogz	17	56157617	0.3	0.00783847	38965	vat	TRUE	reported	textfile	0.0028	5.034e-06	7160	M01508.metal.pos.txt.gz	TRUE	reported	P13tRl	2	TRUE	0.00291022	20.8921	pantothenate	Known	Cofactors and vitamins	7,604
M01508	pantothenate	rs9365106	A	G	A	G	-0.0117	0.0237238	0.6824	0.678305	FALSE	FALSE	FALSE	uEsogz	6	160282834	0.0075	0.00756656	38965	vat	TRUE	reported	textfile	0.0026	8.055e-06	7160	M01508.metal.pos.txt.gz	TRUE	reported	P13tRl	2	TRUE	0.00282024	20.2443	pantothenate	Known	Cofactors and vitamins	7,604
M01515	salicylate	rs10205265	T	C	T	C	-0.0901	0.00420338	0.2056	0.200974	FALSE	FALSE	FALSE	SSja1q	2	134625729	0.54	0.00885585	38965	vat	TRUE	reported	textfile	0.0202	7.794e-06	2285	M01515.metal.pos.txt.gz	TRUE	reported	UQpxmD	2	TRUE	0.00863169	19.8777	salicylate	Known	Xenobiotics	2,374
M01515	salicylate	rs10402106	T	C	T	C	0.9529	0.0369604	0.0165	0.013905	FALSE	FALSE	FALSE	SSja1q	19	57563289	0.32	0.0303717	38965	vat	TRUE	reported	textfile	0.1924	7.348e-07	482	M01515.metal.pos.txt.gz	TRUE	reported	UQpxmD	2	TRUE	0.0484262	24.4275	salicylate	Known	Xenobiotics	2,374
M01515	salicylate	rs10458721	A	G	A	G	-0.0786	0.00351452	0.609	0.602337	FALSE	FALSE	FALSE	SSja1q	10	49905547	0.69	0.00727128	38965	vat	TRUE	reported	textfile	0.0175	7.228e-06	2285	M01515.metal.pos.txt.gz	TRUE	reported	UQpxmD	2	TRUE	0.00875116	20.1553	salicylate	Known	Xenobiotics	2,374
M01515	salicylate	rs10471169	T	C	T	C	0.9362	-0.0268435	0.0105	0.083767	FALSE	FALSE	FALSE	SSja1q	4	168628323	0.07	0.0128675	38965	vat	TRUE	reported	textfile	0.1854	4.427e-07	482	M01515.metal.pos.txt.gz	TRUE	reported	UQpxmD	2	TRUE	0.0502438	25.3929	salicylate	Known	Xenobiotics	2,374
M01515	salicylate	rs10749553	A	G	A	G	-0.0868	-0.00278312	0.3074	0.341258	FALSE	FALSE	FALSE	SSja1q	10	89340206	0.9	0.00751496	38965	vat	TRUE	reported	textfile	0.0194	7.554e-06	2285	M01515.metal.pos.txt.gz	TRUE	reported	UQpxmD	2	TRUE	0.00868483	20.0012	salicylate	Known	Xenobiotics	2,374
M01515	salicylate	rs10977627	T	C	T	C	0.8146	0.0335048	0.0168	0.022139	FALSE	FALSE	FALSE	SSja1q	9	9273681	0.12	0.0242662	38965	vat	TRUE	reported	textfile	0.1524	9.061e-08	482	M01515.metal.pos.txt.gz	TRUE	reported	UQpxmD	2	TRUE	0.0559581	28.452	salicylate	Known	Xenobiotics	2,374
M01515	salicylate	rs10984575	A	C	A	C	0.1144	-0.00484145	0.1164	0.13918	FALSE	FALSE	FALSE	SSja1q	9	122276088	0.56	0.0102656	38965	vat	TRUE	reported	textfile	0.0257	8.271e-06	2285	M01515.metal.pos.txt.gz	TRUE	reported	UQpxmD	2	TRUE	0.00859706	19.7973	salicylate	Known	Xenobiotics	2,374
M01515	salicylate	rs11256026	A	G	A	G	-0.2061	0.00738807	0.6357	0.632276	FALSE	FALSE	FALSE	SSja1q	10	9054689	0.35	0.00732914	38965	vat	TRUE	reported	textfile	0.0409	4.601e-07	482	M01515.metal.pos.txt.gz	TRUE	reported	UQpxmD	2	TRUE	0.0500455	25.2874	salicylate	Known	Xenobiotics	2,374
M01515	salicylate	rs1164673	C	G	C	G	0.0754	0.00736286	0.3743	0.380676	FALSE	TRUE	FALSE	SSja1q	11	49328356	0.22	0.00729664	38965	vat	TRUE	reported	textfile	0.0168	7.267e-06	2285	M01515.metal.pos.txt.gz	TRUE	reported	UQpxmD	2	TRUE	0.00873829	20.1254	salicylate	Known	Xenobiotics	2,374
M01515	salicylate	rs12005082	A	T	A	T	0.1232	0.0196811	0.1814	0.232964	FALSE	TRUE	FALSE	SSja1q	9	7904849	0.069	0.00840344	38965	vat	TRUE	reported	textfile	0.0265	3.354e-06	2285	M01515.metal.pos.txt.gz	TRUE	reported	UQpxmD	2	TRUE	0.00937033	21.5948	salicylate	Known	Xenobiotics	2,374
M01515	salicylate	rs12075728	T	G	T	G	-0.4196	-0.0192929	0.9442	0.946204	FALSE	FALSE	FALSE	SSja1q	1	191655181	0.16	0.0157121	38965	vat	TRUE	reported	textfile	0.0922	5.394e-06	482	M01515.metal.pos.txt.gz	TRUE	reported	UQpxmD	2	TRUE	0.0411994	20.6254	salicylate	Known	Xenobiotics	2,374
M01515	salicylate	rs16832600	T	C	T	C	0.2205	-0.00424864	0.0297	0.040954	FALSE	FALSE	FALSE	SSja1q	1	235586376	0.52	0.0178814	38965	vat	TRUE	reported	textfile	0.0469	2.579e-06	2285	M01515.metal.pos.txt.gz	TRUE	reported	UQpxmD	2	TRUE	0.00958086	22.0847	salicylate	Known	Xenobiotics	2,374
M01515	salicylate	rs16862165	T	C	T	C	-0.413	0.0167697	0.99	0.988643	FALSE	FALSE	FALSE	SSja1q	3	149414446	0.84	0.0333603	38965	vat	TRUE	reported	textfile	0.089	3.477e-06	1803	M01515.metal.pos.txt.gz	TRUE	reported	UQpxmD	2	TRUE	0.0118023	21.5099	salicylate	Known	Xenobiotics	2,374
M01515	salicylate	rs17682068	A	G	A	G	-0.1299	0.0204536	0.9248	0.938329	FALSE	FALSE	FALSE	SSja1q	8	119398255	0.13	0.0148914	38965	vat	TRUE	reported	textfile	0.029	7.452e-06	2285	M01515.metal.pos.txt.gz	TRUE	reported	UQpxmD	2	TRUE	0.00870441	20.0467	salicylate	Known	Xenobiotics	2,374
M01515	salicylate	rs400214	T	C	T	C	0.3258	-0.00678982	0.0185	0.0270865	FALSE	FALSE	FALSE	SSja1q	1	158171078	1	0.0221487	38965	vat	TRUE	reported	textfile	0.0723	6.599e-06	2285	M01515.metal.pos.txt.gz	TRUE	reported	UQpxmD	2	TRUE	0.0088084	20.2883	salicylate	Known	Xenobiotics	2,374
M01515	salicylate	rs7701675	A	G	A	G	-0.7943	-0.0525263	0.9839	0.982399	FALSE	FALSE	FALSE	SSja1q	5	171214664	0.15	0.0284082	38965	vat	TRUE	reported	textfile	0.1733	4.558e-06	482	M01515.metal.pos.txt.gz	TRUE	reported	UQpxmD	2	TRUE	0.0417636	20.9202	salicylate	Known	Xenobiotics	2,374
M01515	salicylate	rs8178289	A	C	A	C	-0.1064	-0.00036878	0.8497	0.843854	FALSE	FALSE	FALSE	SSja1q	17	56319930	0.8	0.00973966	38965	vat	TRUE	reported	textfile	0.0233	5.095e-06	2285	M01515.metal.pos.txt.gz	TRUE	reported	UQpxmD	2	TRUE	0.00904357	20.8349	salicylate	Known	Xenobiotics	2,374
M01515	salicylate	rs9453415	A	G	A	G	0.374	-0.0495876	0.011	0.015511	FALSE	FALSE	FALSE	SSja1q	6	66522851	0.11	0.0291063	38965	vat	TRUE	reported	textfile	0.083	6.605e-06	1803	M01515.metal.pos.txt.gz	TRUE	reported	UQpxmD	2	TRUE	0.011136	20.2817	salicylate	Known	Xenobiotics	2,374
M01558	4-acetamidobutanoate	rs10004130	A	G	A	G	0.009	-0.00431447	0.581	0.581308	FALSE	FALSE	FALSE	jsoX0g	4	84664343	0.54	0.00718071	38965	vat	TRUE	reported	textfile	0.002	6.795e-06	4915	M01558.metal.pos.txt.gz	TRUE	reported	2Hjefc	2	TRUE	0.00410314	20.2418	4-acetamidobutanoate	Known	Amino acid	6,930
M01558	4-acetamidobutanoate	rs10122824	T	G	T	G	0.0087	-0.017098	0.3503	0.334936	FALSE	FALSE	FALSE	jsoX0g	9	139109861	0.014	0.00748346	38965	vat	TRUE	reported	textfile	0.0019	2.787e-06	6523	M01558.metal.pos.txt.gz	TRUE	reported	2Hjefc	2	TRUE	0.00320398	20.9603	4-acetamidobutanoate	Known	Amino acid	6,930
M01558	4-acetamidobutanoate	rs10416031	A	G	A	G	0.0085	0.00112793	0.3202	0.316822	FALSE	FALSE	FALSE	jsoX0g	19	1095151	0.91	0.00767476	38965	vat	TRUE	reported	textfile	0.0018	3.84e-06	6523	M01558.metal.pos.txt.gz	TRUE	reported	2Hjefc	2	TRUE	0.00340693	22.2925	4-acetamidobutanoate	Known	Amino acid	6,930
M01558	4-acetamidobutanoate	rs1041983	T	C	T	C	-0.0161	-0.0020018	0.3233	0.324733	FALSE	FALSE	FALSE	jsoX0g	8	18257795	0.94	0.00754533	38965	vat	TRUE	reported	textfile	0.0018	2.142e-19	6523	M01558.metal.pos.txt.gz	TRUE	reported	2Hjefc	2	TRUE	0.0121162	79.9786	4-acetamidobutanoate	Known	Amino acid	6,930
M01558	4-acetamidobutanoate	rs10496826	A	G	A	G	-0.008	0.00513689	0.2948	0.29695	FALSE	FALSE	FALSE	jsoX0g	2	140474772	0.56	0.0077088	38965	vat	TRUE	reported	textfile	0.0018	7.767e-06	6523	M01558.metal.pos.txt.gz	TRUE	reported	2Hjefc	2	TRUE	0.00301908	19.747	4-acetamidobutanoate	Known	Amino acid	6,930
M01558	4-acetamidobutanoate	rs11023380	A	G	A	G	0.0088	-0.0142684	0.4591	0.545898	FALSE	FALSE	FALSE	jsoX0g	11	14930058	0.075	0.00715045	38965	vat	TRUE	reported	textfile	0.0018	5.374e-07	6523	M01558.metal.pos.txt.gz	TRUE	reported	2Hjefc	2	TRUE	0.00365077	23.8939	4-acetamidobutanoate	Known	Amino acid	6,930
M01558	4-acetamidobutanoate	rs1113643	T	C	T	C	0.0094	0.0111068	0.2769	0.281061	FALSE	FALSE	FALSE	jsoX0g	2	29539536	0.34	0.007919	38965	vat	TRUE	reported	textfile	0.0018	2.236e-07	6523	M01558.metal.pos.txt.gz	TRUE	reported	2Hjefc	2	TRUE	0.00416343	27.2632	4-acetamidobutanoate	Known	Amino acid	6,930
M01558	4-acetamidobutanoate	rs11170032	T	C	T	C	-0.008	-0.0104695	0.64	0.603943	FALSE	FALSE	FALSE	jsoX0g	12	52568912	0.38	0.0072522	38965	vat	TRUE	reported	textfile	0.0018	7.178e-06	6523	M01558.metal.pos.txt.gz	TRUE	reported	2Hjefc	2	TRUE	0.00301908	19.747	4-acetamidobutanoate	Known	Amino acid	6,930
M01558	4-acetamidobutanoate	rs11650615	C	G	C	G	0.0081	0.00623212	0.6907	0.712523	FALSE	TRUE	FALSE	jsoX0g	17	46123698	0.54	0.00783123	38965	vat	TRUE	reported	textfile	0.0018	5.987e-06	6523	M01558.metal.pos.txt.gz	TRUE	reported	2Hjefc	2	TRUE	0.00309479	20.2438	4-acetamidobutanoate	Known	Amino acid	6,930
M01558	4-acetamidobutanoate	rs1280717	A	G	A	G	0.0094	0.00760244	0.2512	0.239855	FALSE	FALSE	FALSE	jsoX0g	6	54497728	0.33	0.00826856	38965	vat	TRUE	reported	textfile	0.0018	2.006e-07	6523	M01558.metal.pos.txt.gz	TRUE	reported	2Hjefc	2	TRUE	0.00416343	27.2632	4-acetamidobutanoate	Known	Amino acid	6,930
M01558	4-acetamidobutanoate	rs13164411	T	C	T	C	0.0082	-0.000467134	0.7246	0.714601	FALSE	FALSE	FALSE	jsoX0g	5	105377638	0.61	0.00782582	38965	vat	TRUE	reported	textfile	0.0018	5.334e-06	6523	M01558.metal.pos.txt.gz	TRUE	reported	2Hjefc	2	TRUE	0.00317143	20.7467	4-acetamidobutanoate	Known	Amino acid	6,930
M01558	4-acetamidobutanoate	rs13271577	T	C	T	C	0.0219	-0.00478136	0.1383	0.149667	FALSE	FALSE	FALSE	jsoX0g	8	18214151	0.68	0.00995199	38965	vat	TRUE	reported	textfile	0.0026	2.562e-17	6523	M01558.metal.pos.txt.gz	TRUE	reported	2Hjefc	2	TRUE	0.0107596	70.9265	4-acetamidobutanoate	Known	Amino acid	6,930
M01558	4-acetamidobutanoate	rs1493031	T	C	T	C	0.0208	-0.0356214	0.0434	0.043465	FALSE	FALSE	FALSE	jsoX0g	8	18148612	0.072	0.0175095	38965	vat	TRUE	reported	textfile	0.0044	1.96e-06	6523	M01558.metal.pos.txt.gz	TRUE	reported	2Hjefc	2	TRUE	0.0034142	22.3403	4-acetamidobutanoate	Known	Amino acid	6,930
M01558	4-acetamidobutanoate	rs1538330	T	G	T	G	-0.0306	0.0137438	0.0213	0.023445	FALSE	FALSE	FALSE	jsoX0g	6	715684	0.56	0.0235811	38965	vat	TRUE	reported	textfile	0.0064	1.728e-06	6523	M01558.metal.pos.txt.gz	TRUE	reported	2Hjefc	2	TRUE	0.00349234	22.8533	4-acetamidobutanoate	Known	Amino acid	6,930
M01558	4-acetamidobutanoate	rs1556880	T	C	T	C	0.0081	-0.00392721	0.2976	0.303831	FALSE	FALSE	FALSE	jsoX0g	6	150615827	0.6	0.00773503	38965	vat	TRUE	reported	textfile	0.0018	6.043e-06	6523	M01558.metal.pos.txt.gz	TRUE	reported	2Hjefc	2	TRUE	0.00309479	20.2438	4-acetamidobutanoate	Known	Amino acid	6,930
M01558	4-acetamidobutanoate	rs1604290	A	C	A	C	-0.0079	-0.00553241	0.3851	0.385672	FALSE	FALSE	FALSE	jsoX0g	18	4946422	0.72	0.00728995	38965	vat	TRUE	reported	textfile	0.0018	8.13e-06	6523	M01558.metal.pos.txt.gz	TRUE	reported	2Hjefc	2	TRUE	0.00294429	19.2564	4-acetamidobutanoate	Known	Amino acid	6,930
M01558	4-acetamidobutanoate	rs164742	A	G	A	G	-0.0079	-0.00844525	0.4697	0.476979	FALSE	FALSE	FALSE	jsoX0g	16	89757725	0.36	0.00707342	38965	vat	TRUE	reported	textfile	0.0018	7.375e-06	6523	M01558.metal.pos.txt.gz	TRUE	reported	2Hjefc	2	TRUE	0.00294429	19.2564	4-acetamidobutanoate	Known	Amino acid	6,930
M01558	4-acetamidobutanoate	rs17642859	A	T	A	T	-0.0173	0.0240593	0.1138	0.136183	FALSE	TRUE	FALSE	jsoX0g	8	18294647	0.02	0.0103797	38965	vat	TRUE	reported	textfile	0.0033	1.16e-07	6523	M01558.metal.pos.txt.gz	TRUE	reported	2Hjefc	2	TRUE	0.00419557	27.4746	4-acetamidobutanoate	Known	Amino acid	6,930
M01558	4-acetamidobutanoate	rs1812125	T	G	T	G	-0.0085	-0.00699604	0.7578	0.759914	FALSE	FALSE	FALSE	jsoX0g	18	44138761	0.57	0.0083314	38965	vat	TRUE	reported	textfile	0.0018	3.484e-06	6523	M01558.metal.pos.txt.gz	TRUE	reported	2Hjefc	2	TRUE	0.00340693	22.2925	4-acetamidobutanoate	Known	Amino acid	6,930
M01558	4-acetamidobutanoate	rs2029830	T	C	T	C	0.0098	0.00601743	0.3011	0.305797	FALSE	FALSE	FALSE	jsoX0g	8	18354947	0.6	0.00766421	38965	vat	TRUE	reported	textfile	0.0018	3.49e-08	6523	M01558.metal.pos.txt.gz	TRUE	reported	2Hjefc	2	TRUE	0.00452367	29.6329	4-acetamidobutanoate	Known	Amino acid	6,930
M01558	4-acetamidobutanoate	rs2055056	T	C	T	C	-0.0244	-0.0141922	0.968	0.960671	FALSE	FALSE	FALSE	jsoX0g	8	96278070	0.4	0.0183456	38965	vat	TRUE	reported	textfile	0.0055	8.566e-06	6523	M01558.metal.pos.txt.gz	TRUE	reported	2Hjefc	2	TRUE	0.00300814	19.6753	4-acetamidobutanoate	Known	Amino acid	6,930
M01558	4-acetamidobutanoate	rs2144834	A	G	A	G	0.008	-0.0103746	0.2535	0.243181	FALSE	FALSE	FALSE	jsoX0g	14	94773634	0.14	0.00824392	38965	vat	TRUE	reported	textfile	0.0018	7.973e-06	6523	M01558.metal.pos.txt.gz	TRUE	reported	2Hjefc	2	TRUE	0.00301908	19.747	4-acetamidobutanoate	Known	Amino acid	6,930
M01558	4-acetamidobutanoate	rs2252585	T	C	T	C	-0.0081	0.00272958	0.7349	0.72815	FALSE	FALSE	FALSE	jsoX0g	21	36241929	0.94	0.00899945	38965	vat	TRUE	reported	textfile	0.0018	5.967e-06	6523	M01558.metal.pos.txt.gz	TRUE	reported	2Hjefc	2	TRUE	0.00309479	20.2438	4-acetamidobutanoate	Known	Amino acid	6,930
M01558	4-acetamidobutanoate	rs2290156	C	G	C	G	0.0088	0.0140739	0.2806	0.281773	FALSE	TRUE	FALSE	jsoX0g	2	11333208	0.11	0.00782973	38965	vat	TRUE	reported	textfile	0.0018	1.05e-06	6523	M01558.metal.pos.txt.gz	TRUE	reported	2Hjefc	2	TRUE	0.00365077	23.8939	4-acetamidobutanoate	Known	Amino acid	6,930
M01558	4-acetamidobutanoate	rs2604548	T	C	T	C	-0.0086	-0.0020243	0.6463	0.647865	FALSE	FALSE	FALSE	jsoX0g	4	15090453	0.66	0.00745908	38965	vat	TRUE	reported	textfile	0.0018	1.285e-06	6523	M01558.metal.pos.txt.gz	TRUE	reported	2Hjefc	2	TRUE	0.00348728	22.8202	4-acetamidobutanoate	Known	Amino acid	6,930
M01558	4-acetamidobutanoate	rs304171	T	C	T	C	-0.0168	0.00275547	0.0624	0.0626674	FALSE	FALSE	FALSE	jsoX0g	3	62780809	0.66	0.0145605	38965	vat	TRUE	reported	textfile	0.0036	2.168e-06	6523	M01558.metal.pos.txt.gz	TRUE	reported	2Hjefc	2	TRUE	0.0033275	21.7711	4-acetamidobutanoate	Known	Amino acid	6,930
M01558	4-acetamidobutanoate	rs3813810	A	C	A	C	0.0117	-0.0215507	0.1334	0.135795	FALSE	FALSE	FALSE	jsoX0g	1	4088339	0.063	0.0104132	38965	vat	TRUE	reported	textfile	0.0026	5.725e-06	6523	M01558.metal.pos.txt.gz	TRUE	reported	2Hjefc	2	TRUE	0.00309479	20.2438	4-acetamidobutanoate	Known	Amino acid	6,930
M01558	4-acetamidobutanoate	rs4443239	T	G	T	G	0.02	-0.0148664	0.7446	0.754516	FALSE	FALSE	FALSE	jsoX0g	4	170263032	0.054	0.00824005	38965	vat	TRUE	reported	textfile	0.0042	2.265e-06	1608	M01558.metal.pos.txt.gz	TRUE	reported	2Hjefc	2	TRUE	0.0139057	22.6475	4-acetamidobutanoate	Known	Amino acid	6,930
M01558	4-acetamidobutanoate	rs4687937	T	C	T	C	-0.0079	0.00877756	0.3741	0.375278	FALSE	FALSE	FALSE	jsoX0g	3	118422245	0.26	0.00733082	38965	vat	TRUE	reported	textfile	0.0018	9.469e-06	6523	M01558.metal.pos.txt.gz	TRUE	reported	2Hjefc	2	TRUE	0.00294429	19.2564	4-acetamidobutanoate	Known	Amino acid	6,930
M01558	4-acetamidobutanoate	rs4692012	A	G	A	G	-0.0082	-0.0160608	0.5389	0.524699	FALSE	FALSE	FALSE	jsoX0g	4	165747026	0.021	0.0071571	38965	vat	TRUE	reported	textfile	0.0018	3.347e-06	6523	M01558.metal.pos.txt.gz	TRUE	reported	2Hjefc	2	TRUE	0.00317143	20.7467	4-acetamidobutanoate	Known	Amino acid	6,930
M01558	4-acetamidobutanoate	rs4923082	T	C	T	C	0.0081	0.00284085	0.2518	0.256482	FALSE	FALSE	FALSE	jsoX0g	11	23288296	0.66	0.00809263	38965	vat	TRUE	reported	textfile	0.0018	6.953e-06	6523	M01558.metal.pos.txt.gz	TRUE	reported	2Hjefc	2	TRUE	0.00309479	20.2438	4-acetamidobutanoate	Known	Amino acid	6,930
M01558	4-acetamidobutanoate	rs6500864	A	G	A	G	-0.0083	0.00827717	0.2762	0.277201	FALSE	FALSE	FALSE	jsoX0g	16	6938132	0.26	0.00796111	38965	vat	TRUE	reported	textfile	0.0018	4.339e-06	6523	M01558.metal.pos.txt.gz	TRUE	reported	2Hjefc	2	TRUE	0.00324901	21.2558	4-acetamidobutanoate	Known	Amino acid	6,930
M01558	4-acetamidobutanoate	rs721399	T	C	T	C	-0.0289	0.00149263	0.7176	0.713984	FALSE	FALSE	FALSE	jsoX0g	8	18259366	0.95	0.00780721	38965	vat	TRUE	reported	textfile	0.0018	3.948e-58	6523	M01558.metal.pos.txt.gz	TRUE	reported	2Hjefc	2	TRUE	0.0380164	257.702	4-acetamidobutanoate	Known	Amino acid	6,930
M01558	4-acetamidobutanoate	rs7228099	T	C	T	C	-0.0097	0.00894655	0.4364	0.433971	FALSE	FALSE	FALSE	jsoX0g	18	22786478	0.19	0.00715978	38965	vat	TRUE	reported	textfile	0.0018	3.609e-08	6523	M01558.metal.pos.txt.gz	TRUE	reported	2Hjefc	2	TRUE	0.00443223	29.0312	4-acetamidobutanoate	Known	Amino acid	6,930
M01558	4-acetamidobutanoate	rs7817770	T	C	T	C	0.0094	-0.0131536	0.3971	0.400263	FALSE	FALSE	FALSE	jsoX0g	8	18307161	0.062	0.00726818	38965	vat	TRUE	reported	textfile	0.0018	9.422e-08	6523	M01558.metal.pos.txt.gz	TRUE	reported	2Hjefc	2	TRUE	0.00416343	27.2632	4-acetamidobutanoate	Known	Amino acid	6,930
M01558	4-acetamidobutanoate	rs7943587	A	C	A	C	-0.0115	0.0132587	0.1515	0.188807	FALSE	FALSE	FALSE	jsoX0g	11	16814631	0.076	0.00913448	38965	vat	TRUE	reported	textfile	0.0026	6.326e-06	6523	M01558.metal.pos.txt.gz	TRUE	reported	2Hjefc	2	TRUE	0.00299021	19.5576	4-acetamidobutanoate	Known	Amino acid	6,930
M01558	4-acetamidobutanoate	rs890984	A	G	A	G	-0.012	-0.00521039	0.1092	0.112202	FALSE	FALSE	FALSE	jsoX0g	5	479540	0.71	0.0112101	38965	vat	TRUE	reported	textfile	0.0027	6.908e-06	6523	M01558.metal.pos.txt.gz	TRUE	reported	2Hjefc	2	TRUE	0.00301908	19.747	4-acetamidobutanoate	Known	Amino acid	6,930
M01558	4-acetamidobutanoate	rs9354329	T	C	T	C	-0.0081	-0.00561491	0.6322	0.612379	FALSE	FALSE	FALSE	jsoX0g	6	66600184	0.44	0.00722818	38965	vat	TRUE	reported	textfile	0.0018	5.104e-06	6523	M01558.metal.pos.txt.gz	TRUE	reported	2Hjefc	2	TRUE	0.00309479	20.2438	4-acetamidobutanoate	Known	Amino acid	6,930
M01558	4-acetamidobutanoate	rs9657488	T	C	T	C	0.0124	0.00132294	0.3749	0.419279	FALSE	FALSE	FALSE	jsoX0g	8	18115509	0.75	0.00717646	38965	vat	TRUE	reported	textfile	0.0018	3.534e-12	6523	M01558.metal.pos.txt.gz	TRUE	reported	2Hjefc	2	TRUE	0.00722275	47.4422	4-acetamidobutanoate	Known	Amino acid	6,930
M01558	4-acetamidobutanoate	rs9940567	T	C	T	C	0.0095	0.00858023	0.7319	0.739286	FALSE	FALSE	FALSE	jsoX0g	16	62285678	0.36	0.00808081	38965	vat	TRUE	reported	textfile	0.0018	1.574e-07	6523	M01558.metal.pos.txt.gz	TRUE	reported	2Hjefc	2	TRUE	0.00425211	27.8464	4-acetamidobutanoate	Known	Amino acid	6,930
M01561	alpha-tocopherol	rs10163969	T	G	T	G	-0.0352	0.0190959	0.0412	0.044367	FALSE	FALSE	FALSE	SpA2vb	18	9067439	0.34	0.0174634	38965	vat	TRUE	reported	textfile	0.008	9.385e-06	7276	M01561.metal.pos.txt.gz	TRUE	reported	E70pSv	2	TRUE	0.00265374	19.3547	alpha-tocopherol	Known	Cofactors and vitamins	7,725
M01561	alpha-tocopherol	rs10245705	T	C	T	C	-0.0663	-0.0159261	0.0181	0.019494	FALSE	FALSE	FALSE	SpA2vb	7	26129672	0.48	0.0264569	38965	vat	TRUE	reported	textfile	0.0127	1.946e-07	7276	M01561.metal.pos.txt.gz	TRUE	reported	E70pSv	2	TRUE	0.00373167	27.2458	alpha-tocopherol	Known	Cofactors and vitamins	7,725
M01561	alpha-tocopherol	rs10935814	A	G	A	G	-0.037	0.0055135	0.1006	0.129944	FALSE	FALSE	FALSE	SpA2vb	3	150352873	0.53	0.0107167	38965	vat	TRUE	reported	textfile	0.0083	9.443e-06	1759	M01561.metal.pos.txt.gz	TRUE	reported	E70pSv	2	TRUE	0.0111713	19.8497	alpha-tocopherol	Known	Cofactors and vitamins	7,725
M01561	alpha-tocopherol	rs11145330	A	C	A	C	0.0324	0.0195452	0.8908	0.887682	FALSE	FALSE	FALSE	SpA2vb	9	71733603	0.15	0.0112221	38965	vat	TRUE	reported	textfile	0.0068	1.945e-06	1759	M01561.metal.pos.txt.gz	TRUE	reported	E70pSv	2	TRUE	0.012742	22.6766	alpha-tocopherol	Known	Cofactors and vitamins	7,725
M01561	alpha-tocopherol	rs11992435	A	G	A	G	0.0327	-0.013592	0.9488	0.941139	FALSE	FALSE	FALSE	SpA2vb	8	81526083	0.38	0.0152306	38965	vat	TRUE	reported	textfile	0.0072	6.383e-06	7276	M01561.metal.pos.txt.gz	TRUE	reported	E70pSv	2	TRUE	0.00282689	20.6211	alpha-tocopherol	Known	Cofactors and vitamins	7,725
M01561	alpha-tocopherol	rs1404410	C	G	C	G	-0.0236	-0.00554805	0.7853	0.799364	FALSE	TRUE	FALSE	SpA2vb	7	124248950	0.47	0.0088636	38965	vat	TRUE	reported	textfile	0.0052	4.568e-06	1759	M01561.metal.pos.txt.gz	TRUE	reported	E70pSv	2	TRUE	0.0115743	20.5742	alpha-tocopherol	Known	Cofactors and vitamins	7,725
M01561	alpha-tocopherol	rs1532701	A	G	A	G	0.0137	-0.0145112	0.5456	0.539908	FALSE	FALSE	FALSE	SpA2vb	16	55698027	0.052	0.00708439	38965	vat	TRUE	reported	textfile	0.003	5.074e-06	7276	M01561.metal.pos.txt.gz	TRUE	reported	E70pSv	2	TRUE	0.002858	20.8487	alpha-tocopherol	Known	Cofactors and vitamins	7,725
M01561	alpha-tocopherol	rs2074731	A	C	A	C	-0.0184	-0.0104559	0.1654	0.1667	FALSE	FALSE	FALSE	SpA2vb	22	30733914	0.25	0.00952957	38965	vat	TRUE	reported	textfile	0.0039	2.307e-06	7276	M01561.metal.pos.txt.gz	TRUE	reported	E70pSv	2	TRUE	0.00304991	22.2529	alpha-tocopherol	Known	Cofactors and vitamins	7,725
M01561	alpha-tocopherol	rs261342	C	G	C	G	-0.0169	0.00564361	0.794	0.773776	FALSE	TRUE	FALSE	SpA2vb	15	58731153	0.43	0.00855538	38965	vat	TRUE	reported	textfile	0.0037	5.405e-06	7276	M01561.metal.pos.txt.gz	TRUE	reported	E70pSv	2	TRUE	0.00285913	20.8569	alpha-tocopherol	Known	Cofactors and vitamins	7,725
M01561	alpha-tocopherol	rs7238006	T	C	T	C	0.0281	0.0223742	0.9262	0.928601	FALSE	FALSE	FALSE	SpA2vb	18	31927898	0.15	0.0137975	38965	vat	TRUE	reported	textfile	0.0057	6.772e-07	7276	M01561.metal.pos.txt.gz	TRUE	reported	E70pSv	2	TRUE	0.00332906	24.2965	alpha-tocopherol	Known	Cofactors and vitamins	7,725
M01561	alpha-tocopherol	rs7930821	T	C	T	C	0.0666	0.023854	0.0202	0.022749	FALSE	FALSE	FALSE	SpA2vb	11	19142695	0.26	0.0239452	38965	vat	TRUE	reported	textfile	0.0149	7.53e-06	1759	M01561.metal.pos.txt.gz	TRUE	reported	E70pSv	2	TRUE	0.0112307	19.9564	alpha-tocopherol	Known	Cofactors and vitamins	7,725
M01564	citrate	rs10043015	T	C	T	C	0.0082	-0.00289373	0.7113	0.705831	FALSE	FALSE	FALSE	rrQCA2	5	168658371	0.87	0.00781975	38965	vat	TRUE	reported	textfile	0.0018	5.582e-06	7364	M01564.metal.pos.txt.gz	TRUE	reported	l0AyxD	2	TRUE	0.00281026	20.7475	citrate	Known	Energy	7,813
M01564	citrate	rs10514735	A	G	A	G	0.0346	-0.0155663	0.985	0.981961	FALSE	FALSE	FALSE	rrQCA2	3	85798950	0.6	0.0266407	38965	vat	TRUE	reported	textfile	0.0077	6.505e-06	7364	M01564.metal.pos.txt.gz	TRUE	reported	l0AyxD	2	TRUE	0.00273444	20.1861	citrate	Known	Energy	7,813
M01564	citrate	rs10787308	A	G	A	G	-0.009	0.0140192	0.2701	0.271399	FALSE	FALSE	FALSE	rrQCA2	10	112908968	0.093	0.00793124	38965	vat	TRUE	reported	textfile	0.0018	6.039e-07	7364	M01564.metal.pos.txt.gz	TRUE	reported	l0AyxD	2	TRUE	0.00338341	24.9932	citrate	Known	Energy	7,813
M01564	citrate	rs10992722	A	C	A	C	0.0326	0.010822	0.0163	0.019659	FALSE	FALSE	FALSE	rrQCA2	9	96163761	0.77	0.0257515	38965	vat	TRUE	reported	textfile	0.0069	2.441e-06	7364	M01564.metal.pos.txt.gz	TRUE	reported	l0AyxD	2	TRUE	0.0030221	22.3161	citrate	Known	Energy	7,813
M01564	citrate	rs11120725	A	G	A	G	-0.0181	0.00650532	0.4596	0.437726	FALSE	FALSE	FALSE	rrQCA2	1	216206768	0.33	0.00719516	38965	vat	TRUE	reported	textfile	0.0039	4.609e-06	1761	M01564.metal.pos.txt.gz	TRUE	reported	l0AyxD	2	TRUE	0.0120834	21.5147	citrate	Known	Energy	7,813
M01564	citrate	rs1125471	A	C	A	C	-0.0085	0.00114732	0.2928	0.296283	FALSE	FALSE	FALSE	rrQCA2	22	17656724	0.99	0.0078	38965	vat	TRUE	reported	textfile	0.0018	4.474e-06	7364	M01564.metal.pos.txt.gz	TRUE	reported	l0AyxD	2	TRUE	0.00301902	22.2933	citrate	Known	Energy	7,813
M01564	citrate	rs12121428	T	C	T	C	-0.0197	-0.011251	0.0535	0.058016	FALSE	FALSE	FALSE	rrQCA2	1	209375114	0.46	0.0155292	38965	vat	TRUE	reported	textfile	0.0044	6.094e-06	7364	M01564.metal.pos.txt.gz	TRUE	reported	l0AyxD	2	TRUE	0.00271477	20.0405	citrate	Known	Energy	7,813
M01564	citrate	rs12625828	T	G	T	G	0.0086	-0.00527129	0.3366	0.34347	FALSE	FALSE	FALSE	rrQCA2	20	48844585	0.36	0.00748521	38965	vat	TRUE	reported	textfile	0.0018	2.055e-06	7364	M01564.metal.pos.txt.gz	TRUE	reported	l0AyxD	2	TRUE	0.00309025	22.821	citrate	Known	Energy	7,813
M01564	citrate	rs12803308	A	T	A	T	-0.0081	-0.0132965	0.6752	0.671231	FALSE	TRUE	FALSE	rrQCA2	11	96180609	0.052	0.00756828	38965	vat	TRUE	reported	textfile	0.0018	5.967e-06	7364	M01564.metal.pos.txt.gz	TRUE	reported	l0AyxD	2	TRUE	0.00274232	20.2445	citrate	Known	Energy	7,813
M01564	citrate	rs13130021	T	C	T	C	-0.0089	-0.00248211	0.4312	0.437097	FALSE	FALSE	FALSE	rrQCA2	4	2277763	0.62	0.00717003	38965	vat	TRUE	reported	textfile	0.0018	1.411e-06	7364	M01564.metal.pos.txt.gz	TRUE	reported	l0AyxD	2	TRUE	0.00330889	24.4409	citrate	Known	Energy	7,813
M01564	citrate	rs1380634	A	G	A	G	-0.0083	0.00176801	0.7425	0.738176	FALSE	FALSE	FALSE	rrQCA2	8	80237893	0.79	0.00813675	38965	vat	TRUE	reported	textfile	0.0018	5.174e-06	7364	M01564.metal.pos.txt.gz	TRUE	reported	l0AyxD	2	TRUE	0.00287902	21.2566	citrate	Known	Energy	7,813
M01564	citrate	rs13966	T	C	T	C	0.0082	0.00661055	0.467	0.469747	FALSE	FALSE	FALSE	rrQCA2	11	61664992	0.46	0.00719778	38965	vat	TRUE	reported	textfile	0.0019	9.994e-06	7364	M01564.metal.pos.txt.gz	TRUE	reported	l0AyxD	2	TRUE	0.00252296	18.621	citrate	Known	Energy	7,813
M01564	citrate	rs1404373	T	C	T	C	-0.0084	-0.00412044	0.6525	0.65214	FALSE	FALSE	FALSE	rrQCA2	4	58204024	0.41	0.00746808	38965	vat	TRUE	reported	textfile	0.0018	2.917e-06	7364	M01564.metal.pos.txt.gz	TRUE	reported	l0AyxD	2	TRUE	0.00294861	21.7719	citrate	Known	Energy	7,813
M01564	citrate	rs1509123	T	C	T	C	-0.0248	0.00913079	0.0476	0.06129	FALSE	FALSE	FALSE	rrQCA2	17	6683878	0.64	0.0147633	38965	vat	TRUE	reported	textfile	0.0043	5.203e-09	7364	M01564.metal.pos.txt.gz	TRUE	reported	l0AyxD	2	TRUE	0.00449672	33.2544	citrate	Known	Energy	7,813
M01564	citrate	rs1530219	A	G	A	G	-0.0078	0.0146129	0.4797	0.473511	FALSE	FALSE	FALSE	rrQCA2	15	39602380	0.058	0.00709091	38965	vat	TRUE	reported	textfile	0.0018	9.942e-06	7364	M01564.metal.pos.txt.gz	TRUE	reported	l0AyxD	2	TRUE	0.00254346	18.7727	citrate	Known	Energy	7,813
M01564	citrate	rs170149	A	G	A	G	0.0256	-0.0196503	0.074	0.075773	FALSE	FALSE	FALSE	rrQCA2	17	6595930	0.17	0.0134374	38965	vat	TRUE	reported	textfile	0.0035	1.421e-13	7364	M01564.metal.pos.txt.gz	TRUE	reported	l0AyxD	2	TRUE	0.00721251	53.4842	citrate	Known	Energy	7,813
M01564	citrate	rs17034684	T	G	T	G	0.0081	-0.00688922	0.2881	0.291814	FALSE	FALSE	FALSE	rrQCA2	4	105511810	0.36	0.00784475	38965	vat	TRUE	reported	textfile	0.0018	7.899e-06	7364	M01564.metal.pos.txt.gz	TRUE	reported	l0AyxD	2	TRUE	0.00274232	20.2445	citrate	Known	Energy	7,813
M01564	citrate	rs2143327	T	C	T	C	0.0392	-0.0113206	0.0129	0.019701	FALSE	FALSE	FALSE	rrQCA2	6	146616239	0.74	0.0257817	38965	vat	TRUE	reported	textfile	0.0085	4.276e-06	7364	M01564.metal.pos.txt.gz	TRUE	reported	l0AyxD	2	TRUE	0.00287984	21.2626	citrate	Known	Energy	7,813
M01564	citrate	rs218682	T	C	T	C	0.0093	-0.00621655	0.3999	0.40846	FALSE	FALSE	FALSE	rrQCA2	17	6614288	0.55	0.00736245	38965	vat	TRUE	reported	textfile	0.0018	2.975e-07	7364	M01564.metal.pos.txt.gz	TRUE	reported	l0AyxD	2	TRUE	0.0036119	26.6872	citrate	Known	Energy	7,813
M01564	citrate	rs2236299	A	G	A	G	0.0087	-0.0036648	0.3065	0.28934	FALSE	FALSE	FALSE	rrQCA2	14	55255335	0.49	0.00787083	38965	vat	TRUE	reported	textfile	0.0018	1.694e-06	7364	M01564.metal.pos.txt.gz	TRUE	reported	l0AyxD	2	TRUE	0.00316231	23.3548	citrate	Known	Energy	7,813
M01564	citrate	rs2239337	C	G	C	G	0.023	-0.0220152	0.0356	0.03521	FALSE	TRUE	FALSE	rrQCA2	16	22911553	0.11	0.0195439	38965	vat	TRUE	reported	textfile	0.0051	7.514e-06	7364	M01564.metal.pos.txt.gz	TRUE	reported	l0AyxD	2	TRUE	0.00275425	20.3328	citrate	Known	Energy	7,813
M01564	citrate	rs2370136	T	C	T	C	-0.0086	-0.011964	0.4875	0.467137	FALSE	FALSE	FALSE	rrQCA2	19	57619241	0.052	0.00707874	38965	vat	TRUE	reported	textfile	0.0018	1.249e-06	7364	M01564.metal.pos.txt.gz	TRUE	reported	l0AyxD	2	TRUE	0.00309025	22.821	citrate	Known	Energy	7,813
M01564	citrate	rs2534835	T	G	T	G	-0.0083	-0.0155477	0.2407	0.24369	FALSE	FALSE	FALSE	rrQCA2	5	56948443	0.074	0.00825783	38965	vat	TRUE	reported	textfile	0.0018	6.23e-06	7364	M01564.metal.pos.txt.gz	TRUE	reported	l0AyxD	2	TRUE	0.00287902	21.2566	citrate	Known	Energy	7,813
M01564	citrate	rs3193970	T	C	T	C	0.0081	-0.00760057	0.5801	0.575731	FALSE	FALSE	FALSE	rrQCA2	10	97072008	0.34	0.00715475	38965	vat	TRUE	reported	textfile	0.0018	6.065e-06	7364	M01564.metal.pos.txt.gz	TRUE	reported	l0AyxD	2	TRUE	0.00274232	20.2445	citrate	Known	Energy	7,813
M01564	citrate	rs4235093	A	G	A	G	-0.0083	0.00894631	0.2874	0.302448	FALSE	FALSE	FALSE	rrQCA2	4	72346252	0.14	0.0077422	38965	vat	TRUE	reported	textfile	0.0018	5.04e-06	7364	M01564.metal.pos.txt.gz	TRUE	reported	l0AyxD	2	TRUE	0.00287902	21.2566	citrate	Known	Energy	7,813
M01564	citrate	rs4589188	A	G	A	G	0.0122	-0.00403908	0.2827	0.307527	FALSE	FALSE	FALSE	rrQCA2	10	5567914	0.56	0.00779183	38965	vat	TRUE	reported	textfile	0.0026	3.343e-06	7364	M01564.metal.pos.txt.gz	TRUE	reported	l0AyxD	2	TRUE	0.002981	22.0118	citrate	Known	Energy	7,813
M01564	citrate	rs4779800	A	G	A	G	-0.0122	0.00320284	0.8831	0.885041	FALSE	FALSE	FALSE	rrQCA2	15	29411326	0.69	0.0112351	38965	vat	TRUE	reported	textfile	0.0027	6.056e-06	7364	M01564.metal.pos.txt.gz	TRUE	reported	l0AyxD	2	TRUE	0.00276488	20.4115	citrate	Known	Energy	7,813
M01564	citrate	rs588973	A	G	A	G	0.009	-0.00623679	0.646	0.647791	FALSE	FALSE	FALSE	rrQCA2	19	50736956	0.3	0.00741593	38965	vat	TRUE	reported	textfile	0.002	6.795e-06	5603	M01564.metal.pos.txt.gz	TRUE	reported	l0AyxD	2	TRUE	0.00360112	20.2428	citrate	Known	Energy	7,813
M01564	citrate	rs6077792	T	G	T	G	-0.0085	-0.0010048	0.3	0.306102	FALSE	FALSE	FALSE	rrQCA2	20	1096116	0.92	0.00768593	38965	vat	TRUE	reported	textfile	0.0018	2.821e-06	7364	M01564.metal.pos.txt.gz	TRUE	reported	l0AyxD	2	TRUE	0.00301902	22.2933	citrate	Known	Energy	7,813
M01564	citrate	rs6507399	A	G	A	G	-0.0101	-0.0122744	0.6713	0.669232	FALSE	FALSE	FALSE	rrQCA2	18	38732045	0.075	0.00753585	38965	vat	TRUE	reported	textfile	0.0018	1.703e-08	7364	M01564.metal.pos.txt.gz	TRUE	reported	l0AyxD	2	TRUE	0.00425727	31.476	citrate	Known	Energy	7,813
M01564	citrate	rs6678076	A	G	A	G	-0.0252	0.0104702	0.0339	0.040323	FALSE	FALSE	FALSE	rrQCA2	1	199233200	0.53	0.0183039	38965	vat	TRUE	reported	textfile	0.0052	1.084e-06	7364	M01564.metal.pos.txt.gz	TRUE	reported	l0AyxD	2	TRUE	0.00317905	23.4788	citrate	Known	Energy	7,813
M01564	citrate	rs7105815	A	G	A	G	0.0091	-0.00491781	0.2968	0.301448	FALSE	FALSE	FALSE	rrQCA2	11	12309693	0.35	0.00771384	38965	vat	TRUE	reported	textfile	0.0018	4.934e-07	7364	M01564.metal.pos.txt.gz	TRUE	reported	l0AyxD	2	TRUE	0.00345875	25.5517	citrate	Known	Energy	7,813
M01564	citrate	rs7152965	A	G	A	G	0.0079	0.00609071	0.4052	0.421326	FALSE	FALSE	FALSE	rrQCA2	14	63641417	0.29	0.00721376	38965	vat	TRUE	reported	textfile	0.0018	9.004e-06	7364	M01564.metal.pos.txt.gz	TRUE	reported	l0AyxD	2	TRUE	0.00260892	19.2571	citrate	Known	Energy	7,813
M01564	citrate	rs7584253	A	C	A	C	0.0083	-0.00657381	0.7047	0.701475	FALSE	FALSE	FALSE	rrQCA2	2	48927246	0.42	0.00776536	38965	vat	TRUE	reported	textfile	0.0018	5.043e-06	7364	M01564.metal.pos.txt.gz	TRUE	reported	l0AyxD	2	TRUE	0.00287902	21.2566	citrate	Known	Energy	7,813
M01564	citrate	rs7710027	T	C	T	C	0.0081	0.00704629	0.2886	0.295569	FALSE	FALSE	FALSE	rrQCA2	5	55901945	0.34	0.00776087	38965	vat	TRUE	reported	textfile	0.0018	9.155e-06	7364	M01564.metal.pos.txt.gz	TRUE	reported	l0AyxD	2	TRUE	0.00274232	20.2445	citrate	Known	Energy	7,813
M01564	citrate	rs7851531	A	G	A	G	-0.009	-0.00109454	0.6594	0.631042	FALSE	FALSE	FALSE	rrQCA2	9	85126285	0.86	0.00739376	38965	vat	TRUE	reported	textfile	0.0018	6.467e-07	7364	M01564.metal.pos.txt.gz	TRUE	reported	l0AyxD	2	TRUE	0.00338341	24.9932	citrate	Known	Energy	7,813
M01564	citrate	rs7919076	T	C	T	C	-0.0081	0.00690004	0.3416	0.332876	FALSE	FALSE	FALSE	rrQCA2	10	68328936	0.32	0.00757597	38965	vat	TRUE	reported	textfile	0.0018	7.791e-06	7364	M01564.metal.pos.txt.gz	TRUE	reported	l0AyxD	2	TRUE	0.00274232	20.2445	citrate	Known	Energy	7,813
M01564	citrate	rs8017368	A	C	A	C	-0.0083	0.0126893	0.6452	0.627205	FALSE	FALSE	FALSE	rrQCA2	14	63527183	0.13	0.00731225	38965	vat	TRUE	reported	textfile	0.0018	3.853e-06	7364	M01564.metal.pos.txt.gz	TRUE	reported	l0AyxD	2	TRUE	0.00287902	21.2566	citrate	Known	Energy	7,813
M01564	citrate	rs807670	A	C	A	C	0.011	-0.00572507	0.421	0.42811	FALSE	FALSE	FALSE	rrQCA2	22	19154608	0.45	0.00721639	38965	vat	TRUE	reported	textfile	0.0018	6.841e-10	7364	M01564.metal.pos.txt.gz	TRUE	reported	l0AyxD	2	TRUE	0.0050458	37.3355	citrate	Known	Energy	7,813
M01564	citrate	rs835154	A	G	A	G	-0.0114	-0.00143579	0.5753	0.55888	FALSE	FALSE	FALSE	rrQCA2	5	14876569	0.64	0.0071538	38965	vat	TRUE	reported	textfile	0.0018	1.147e-10	7364	M01564.metal.pos.txt.gz	TRUE	reported	l0AyxD	2	TRUE	0.00541741	40.1002	citrate	Known	Energy	7,813
M01564	citrate	rs868395	T	G	T	G	0.0101	-0.0169215	0.6653	0.664451	FALSE	FALSE	FALSE	rrQCA2	9	85175793	0.022	0.00749623	38965	vat	TRUE	reported	textfile	0.0018	2.031e-08	7364	M01564.metal.pos.txt.gz	TRUE	reported	l0AyxD	2	TRUE	0.00425727	31.476	citrate	Known	Energy	7,813
M01564	citrate	rs889128	T	G	T	G	0.0082	0.015858	0.6665	0.654998	FALSE	FALSE	FALSE	rrQCA2	19	10131693	0.043	0.00746198	38965	vat	TRUE	reported	textfile	0.0018	6.754e-06	7364	M01564.metal.pos.txt.gz	TRUE	reported	l0AyxD	2	TRUE	0.00281026	20.7475	citrate	Known	Energy	7,813
M01564	citrate	rs906749	A	G	A	G	0.0105	-0.010674	0.7158	0.713077	FALSE	FALSE	FALSE	rrQCA2	17	6682233	0.16	0.00808435	38965	vat	TRUE	reported	textfile	0.0018	1.084e-08	7364	M01564.metal.pos.txt.gz	TRUE	reported	l0AyxD	2	TRUE	0.00459957	34.0185	citrate	Known	Energy	7,813
M01564	citrate	rs910616	T	C	T	C	-0.0093	0.00891337	0.4991	0.497104	FALSE	FALSE	FALSE	rrQCA2	6	44074976	0.33	0.00706095	38965	vat	TRUE	reported	textfile	0.0018	1.972e-07	7364	M01564.metal.pos.txt.gz	TRUE	reported	l0AyxD	2	TRUE	0.0036119	26.6872	citrate	Known	Energy	7,813
M01564	citrate	rs9327706	A	C	A	C	0.0081	-0.00531911	0.5937	0.598868	FALSE	FALSE	FALSE	rrQCA2	5	134512608	0.22	0.00722161	38965	vat	TRUE	reported	textfile	0.0018	5.612e-06	7364	M01564.metal.pos.txt.gz	TRUE	reported	l0AyxD	2	TRUE	0.00274232	20.2445	citrate	Known	Energy	7,813
M01564	citrate	rs9372398	T	C	T	C	0.0081	0.00208603	0.5453	0.444796	FALSE	FALSE	FALSE	rrQCA2	6	114833591	0.8	0.00707349	38965	vat	TRUE	reported	textfile	0.0018	6.735e-06	7364	M01564.metal.pos.txt.gz	TRUE	reported	l0AyxD	2	TRUE	0.00274232	20.2445	citrate	Known	Energy	7,813
M01564	citrate	rs9389071	A	G	A	G	-0.012	-0.0235375	0.1579	0.160459	FALSE	FALSE	FALSE	rrQCA2	6	133674634	0.031	0.00961788	38965	vat	TRUE	reported	textfile	0.0026	5.638e-06	7364	M01564.metal.pos.txt.gz	TRUE	reported	l0AyxD	2	TRUE	0.00288435	21.296	citrate	Known	Energy	7,813
M01564	citrate	rs940697	A	G	A	G	0.0082	-0.00266811	0.2701	0.286373	FALSE	FALSE	FALSE	rrQCA2	7	143183203	0.54	0.00783422	38965	vat	TRUE	reported	textfile	0.0018	5.706e-06	7364	M01564.metal.pos.txt.gz	TRUE	reported	l0AyxD	2	TRUE	0.00281026	20.7475	citrate	Known	Energy	7,813
M01572	glycerate	rs11061416	A	G	A	G	-0.0125	-0.00039514	0.6428	0.645651	FALSE	FALSE	FALSE	jLjIrN	12	131742242	0.97	0.00736598	38965	vat	TRUE	reported	textfile	0.0024	1.763e-07	7333	M01572.metal.pos.txt.gz	TRUE	reported	RJd1Vh	2	TRUE	0.00368563	27.1193	glycerate	Known	Carbohydrate	7,778
M01572	glycerate	rs11618222	T	C	T	C	-0.0182	-0.0052299	0.1008	0.168865	FALSE	FALSE	FALSE	jLjIrN	13	26299649	0.53	0.00944628	38965	vat	TRUE	reported	textfile	0.004	5.999e-06	7333	M01572.metal.pos.txt.gz	TRUE	reported	RJd1Vh	2	TRUE	0.00281525	20.6969	glycerate	Known	Carbohydrate	7,778
M01572	glycerate	rs11724197	A	G	A	G	0.0159	0.00419688	0.8734	0.844107	FALSE	FALSE	FALSE	jLjIrN	4	168766934	0.75	0.00977194	38965	vat	TRUE	reported	textfile	0.0034	2.294e-06	7333	M01572.metal.pos.txt.gz	TRUE	reported	RJd1Vh	2	TRUE	0.00297346	21.8634	glycerate	Known	Carbohydrate	7,778
M01572	glycerate	rs12507784	A	G	A	G	-0.012	0.00773079	0.2395	0.246436	FALSE	FALSE	FALSE	jLjIrN	4	137507686	0.47	0.00820049	38965	vat	TRUE	reported	textfile	0.0025	1.782e-06	7333	M01572.metal.pos.txt.gz	TRUE	reported	RJd1Vh	2	TRUE	0.00313212	23.0337	glycerate	Known	Carbohydrate	7,778
M01572	glycerate	rs12866131	A	C	A	C	0.011	0.00632334	0.2805	0.284519	FALSE	FALSE	FALSE	jLjIrN	13	71781111	0.53	0.00787763	38965	vat	TRUE	reported	textfile	0.0024	5.615e-06	7333	M01572.metal.pos.txt.gz	TRUE	reported	RJd1Vh	2	TRUE	0.00285653	21.0012	glycerate	Known	Carbohydrate	7,778
M01572	glycerate	rs13102848	C	G	C	G	-0.0152	-0.00675093	0.8686	0.878155	FALSE	TRUE	FALSE	jLjIrN	4	107565300	0.51	0.0108705	38965	vat	TRUE	reported	textfile	0.0033	3.132e-06	7333	M01572.metal.pos.txt.gz	TRUE	reported	RJd1Vh	2	TRUE	0.00288485	21.21	glycerate	Known	Carbohydrate	7,778
M01572	glycerate	rs17011367	T	C	T	C	0.0115	0.0178737	0.7325	0.720439	FALSE	FALSE	FALSE	jLjIrN	2	75691522	0.057	0.00787827	38965	vat	TRUE	reported	textfile	0.0026	7.378e-06	7333	M01572.metal.pos.txt.gz	TRUE	reported	RJd1Vh	2	TRUE	0.00266079	19.5583	glycerate	Known	Carbohydrate	7,778
M01572	glycerate	rs17086746	T	C	T	C	-0.046	0.00645397	0.02	0.021431	FALSE	FALSE	FALSE	jLjIrN	4	57259999	0.47	0.0244788	38965	vat	TRUE	reported	textfile	0.01	4.225e-06	5585	M01572.metal.pos.txt.gz	TRUE	reported	RJd1Vh	2	TRUE	0.00377442	21.1524	glycerate	Known	Carbohydrate	7,778
M01572	glycerate	rs17131975	A	G	A	G	-0.0216	0.00270362	0.0607	0.034537	FALSE	FALSE	FALSE	jLjIrN	5	138583691	0.93	0.0193719	38965	vat	TRUE	reported	textfile	0.0048	8.184e-06	7333	M01572.metal.pos.txt.gz	TRUE	reported	RJd1Vh	2	TRUE	0.00275388	20.2445	glycerate	Known	Carbohydrate	7,778
M01572	glycerate	rs2643891	A	G	A	G	-0.018	-0.0168595	0.165	0.176086	FALSE	FALSE	FALSE	jLjIrN	1	2292352	0.11	0.00932547	38965	vat	TRUE	reported	textfile	0.004	6.795e-06	5585	M01572.metal.pos.txt.gz	TRUE	reported	RJd1Vh	2	TRUE	0.00361268	20.2427	glycerate	Known	Carbohydrate	7,778
M01572	glycerate	rs2907828	C	G	C	G	-0.0188	0.0176565	0.1375	0.174615	FALSE	TRUE	FALSE	jLjIrN	5	56902155	0.059	0.00935807	38965	vat	TRUE	reported	textfile	0.004	2.736e-06	7333	M01572.metal.pos.txt.gz	TRUE	reported	RJd1Vh	2	TRUE	0.00300336	22.084	glycerate	Known	Carbohydrate	7,778
M01572	glycerate	rs338526	T	C	T	C	-0.0111	0.0137132	0.7181	0.713066	FALSE	FALSE	FALSE	jLjIrN	15	86261840	0.053	0.00780919	38965	vat	TRUE	reported	textfile	0.0024	5.606e-06	7333	M01572.metal.pos.txt.gz	TRUE	reported	RJd1Vh	2	TRUE	0.00290855	21.3848	glycerate	Known	Carbohydrate	7,778
M01572	glycerate	rs4836200	A	G	A	G	-0.0109	0.00506937	0.6785	0.659289	FALSE	FALSE	FALSE	jLjIrN	5	124942918	0.65	0.00752925	38965	vat	TRUE	reported	textfile	0.0024	5.909e-06	7333	M01572.metal.pos.txt.gz	TRUE	reported	RJd1Vh	2	TRUE	0.00280497	20.6211	glycerate	Known	Carbohydrate	7,778
M01572	glycerate	rs6743210	T	C	T	C	0.0123	0.0124325	0.6199	0.61154	FALSE	FALSE	FALSE	jLjIrN	2	235972217	0.051	0.00794947	38965	vat	TRUE	reported	textfile	0.0026	2.209e-06	7333	M01572.metal.pos.txt.gz	TRUE	reported	RJd1Vh	2	TRUE	0.00304269	22.3741	glycerate	Known	Carbohydrate	7,778
M01572	glycerate	rs6896132	C	G	C	G	0.0121	0.0100753	0.219	0.228353	FALSE	TRUE	FALSE	jLjIrN	5	130773561	0.24	0.00845747	38965	vat	TRUE	reported	textfile	0.0025	1.801e-06	7333	M01572.metal.pos.txt.gz	TRUE	reported	RJd1Vh	2	TRUE	0.00318437	23.4192	glycerate	Known	Carbohydrate	7,778
M01572	glycerate	rs7861435	C	G	C	G	-0.0115	0.000973017	0.7685	0.768006	FALSE	TRUE	FALSE	jLjIrN	9	131971208	0.8	0.00840403	38965	vat	TRUE	reported	textfile	0.0025	4.012e-06	7333	M01572.metal.pos.txt.gz	TRUE	reported	RJd1Vh	2	TRUE	0.00287728	21.1542	glycerate	Known	Carbohydrate	7,778
M01572	glycerate	rs884870	C	G	C	G	-0.0202	-0.0252295	0.0689	0.075346	FALSE	TRUE	FALSE	jLjIrN	15	87789669	0.1	0.0135387	38965	vat	TRUE	reported	textfile	0.0045	7.402e-06	7333	M01572.metal.pos.txt.gz	TRUE	reported	RJd1Vh	2	TRUE	0.00274034	20.1446	glycerate	Known	Carbohydrate	7,778
M01573	guanosine	rs11141909	A	C	A	C	0.0808	0.00731159	0.0405	0.05115	FALSE	FALSE	FALSE	MqUAwL	9	90218852	0.74	0.0164728	38965	vat	TRUE	reported	textfile	0.0182	9.02e-06	2315	M01573.metal.pos.txt.gz	TRUE	reported	hgfJiA	2	TRUE	0.00844203	19.6927	guanosine	Known	Nucleotide	2,343
M01573	guanosine	rs12052900	A	G	A	G	-0.1115	0.0474643	0.9783	0.974238	FALSE	FALSE	FALSE	MqUAwL	2	202755176	0.087	0.02266	38965	vat	TRUE	reported	textfile	0.0242	4.27e-06	2315	M01573.metal.pos.txt.gz	TRUE	reported	hgfJiA	2	TRUE	0.00908665	21.2101	guanosine	Known	Nucleotide	2,343
M01573	guanosine	rs1577941	A	G	A	G	0.0531	-0.0111073	0.1187	0.147092	FALSE	FALSE	FALSE	MqUAwL	10	8428209	0.24	0.0100462	38965	vat	TRUE	reported	textfile	0.0114	3.485e-06	2315	M01573.metal.pos.txt.gz	TRUE	reported	hgfJiA	2	TRUE	0.0092849	21.6772	guanosine	Known	Nucleotide	2,343
M01573	guanosine	rs16887484	A	G	A	G	-0.0991	0.0360217	0.9585	0.956051	FALSE	FALSE	FALSE	MqUAwL	5	57155308	0.064	0.017683	38965	vat	TRUE	reported	textfile	0.0201	8.815e-07	1646	M01573.metal.pos.txt.gz	TRUE	reported	hgfJiA	2	TRUE	0.0145532	24.2788	guanosine	Known	Nucleotide	2,343
M01573	guanosine	rs16933423	A	G	A	G	0.0891	0.005435	0.9651	0.974717	FALSE	FALSE	FALSE	MqUAwL	8	68510396	0.88	0.0227012	38965	vat	TRUE	reported	textfile	0.02	8.312e-06	2315	M01573.metal.pos.txt.gz	TRUE	reported	hgfJiA	2	TRUE	0.00850035	19.8299	guanosine	Known	Nucleotide	2,343
M01573	guanosine	rs17224277	A	G	A	G	0.0633	-0.00682269	0.0789	0.097118	FALSE	FALSE	FALSE	MqUAwL	2	182340444	0.45	0.0119518	38965	vat	TRUE	reported	textfile	0.0134	2.291e-06	2315	M01573.metal.pos.txt.gz	TRUE	reported	hgfJiA	2	TRUE	0.0095473	22.2958	guanosine	Known	Nucleotide	2,343
M01573	guanosine	rs2257243	A	G	A	G	0.0354	0.00398396	0.6612	0.689553	FALSE	FALSE	FALSE	MqUAwL	21	29388625	0.8	0.00767349	38965	vat	TRUE	reported	textfile	0.0075	2.185e-06	2315	M01573.metal.pos.txt.gz	TRUE	reported	hgfJiA	2	TRUE	0.00953177	22.2592	guanosine	Known	Nucleotide	2,343
M01573	guanosine	rs2846365	A	G	A	G	0.0336	-0.000923061	0.4476	0.460017	FALSE	FALSE	FALSE	MqUAwL	11	102571892	0.94	0.00711194	38965	vat	TRUE	reported	textfile	0.0071	1.976e-06	2315	M01573.metal.pos.txt.gz	TRUE	reported	hgfJiA	2	TRUE	0.00958141	22.3762	guanosine	Known	Nucleotide	2,343
M01573	guanosine	rs4661299	T	G	T	G	0.0319	0.00227608	0.4551	0.45838	FALSE	FALSE	FALSE	MqUAwL	1	15029260	1	0.00709263	38965	vat	TRUE	reported	textfile	0.0071	7.63e-06	2315	M01573.metal.pos.txt.gz	TRUE	reported	hgfJiA	2	TRUE	0.00864456	20.1692	guanosine	Known	Nucleotide	2,343
M01573	guanosine	rs4948051	T	C	T	C	0.0528	-0.00397182	0.1328	0.125933	FALSE	FALSE	FALSE	MqUAwL	7	55688100	0.66	0.0108933	38965	vat	TRUE	reported	textfile	0.0115	4.836e-06	1646	M01573.metal.pos.txt.gz	TRUE	reported	hgfJiA	2	TRUE	0.0126449	21.0545	guanosine	Known	Nucleotide	2,343
M01573	guanosine	rs7137298	C	G	C	G	-0.0457	-0.00477744	0.176	0.185438	FALSE	TRUE	FALSE	MqUAwL	12	101601157	0.73	0.00911695	38965	vat	TRUE	reported	textfile	0.0103	8.822e-06	1646	M01573.metal.pos.txt.gz	TRUE	reported	hgfJiA	2	TRUE	0.0118186	19.6621	guanosine	Known	Nucleotide	2,343
M01573	guanosine	rs7438272	T	C	T	C	0.0589	-0.00824393	0.1691	0.158273	FALSE	FALSE	FALSE	MqUAwL	4	96474568	0.31	0.00990661	38965	vat	TRUE	reported	textfile	0.0123	1.802e-06	2315	M01573.metal.pos.txt.gz	TRUE	reported	hgfJiA	2	TRUE	0.00980819	22.9111	guanosine	Known	Nucleotide	2,343
M01573	guanosine	rs9353315	A	G	A	G	-0.0476	0.00278595	0.8731	0.856278	FALSE	FALSE	FALSE	MqUAwL	6	86149938	0.65	0.0100549	38965	vat	TRUE	reported	textfile	0.0105	5.856e-06	2315	M01573.metal.pos.txt.gz	TRUE	reported	hgfJiA	2	TRUE	0.00879926	20.5334	guanosine	Known	Nucleotide	2,343
M01585	N-acetylalanine	rs10090064	T	C	T	C	0.0077	-0.00789914	0.8026	0.803971	FALSE	FALSE	FALSE	rwFeCT	8	92896022	0.47	0.00897872	38965	vat	TRUE	reported	textfile	0.0017	5.931e-06	7271	M01585.metal.pos.txt.gz	TRUE	reported	JeukL4	2	TRUE	0.00281362	20.5099	N-acetylalanine	Known	Amino acid	7,720
M01585	N-acetylalanine	rs10125203	C	G	C	G	0.009	-0.00129782	0.8698	0.863419	FALSE	TRUE	FALSE	rwFeCT	9	83708171	0.81	0.0103908	38965	vat	TRUE	reported	textfile	0.0018	4.109e-07	7271	M01585.metal.pos.txt.gz	TRUE	reported	JeukL4	2	TRUE	0.00342654	24.9931	N-acetylalanine	Known	Amino acid	7,720
M01585	N-acetylalanine	rs10757735	A	C	A	C	-0.008	-0.00273376	0.132	0.140547	FALSE	FALSE	FALSE	rwFeCT	9	28373518	0.95	0.0102153	38965	vat	TRUE	reported	textfile	0.0018	7.911e-06	7271	M01585.metal.pos.txt.gz	TRUE	reported	JeukL4	2	TRUE	0.00270933	19.7477	N-acetylalanine	Known	Amino acid	7,720
M01585	N-acetylalanine	rs10850426	T	G	T	G	0.0081	-0.0175838	0.1199	0.122685	FALSE	FALSE	FALSE	rwFeCT	12	115443911	0.087	0.0108136	38965	vat	TRUE	reported	textfile	0.0018	6.845e-06	7271	M01585.metal.pos.txt.gz	TRUE	reported	JeukL4	2	TRUE	0.0027773	20.2444	N-acetylalanine	Known	Amino acid	7,720
M01585	N-acetylalanine	rs10988352	T	G	T	G	0.0084	0.00172797	0.1244	0.140503	FALSE	FALSE	FALSE	rwFeCT	9	132161256	0.84	0.0104309	38965	vat	TRUE	reported	textfile	0.0018	3.086e-06	7271	M01585.metal.pos.txt.gz	TRUE	reported	JeukL4	2	TRUE	0.00298621	21.7718	N-acetylalanine	Known	Amino acid	7,720
M01585	N-acetylalanine	rs11045425	A	G	A	G	0.0086	-0.00336402	0.1266	0.130507	FALSE	FALSE	FALSE	rwFeCT	12	20893980	0.64	0.0105711	38965	vat	TRUE	reported	textfile	0.0018	1.832e-06	7271	M01585.metal.pos.txt.gz	TRUE	reported	JeukL4	2	TRUE	0.00312965	22.8209	N-acetylalanine	Known	Amino acid	7,720
M01585	N-acetylalanine	rs11144136	T	G	T	G	0.0097	-0.0228635	0.1375	0.137827	FALSE	FALSE	FALSE	rwFeCT	9	71502351	0.038	0.0102718	38965	vat	TRUE	reported	textfile	0.0018	4.862e-08	7271	M01585.metal.pos.txt.gz	TRUE	reported	JeukL4	2	TRUE	0.00397808	29.0321	N-acetylalanine	Known	Amino acid	7,720
M01585	N-acetylalanine	rs11606364	T	C	T	C	0.0084	0.00734555	0.1149	0.122991	FALSE	FALSE	FALSE	rwFeCT	11	130506001	0.39	0.0107712	38965	vat	TRUE	reported	textfile	0.0019	9.266e-06	7271	M01585.metal.pos.txt.gz	TRUE	reported	JeukL4	2	TRUE	0.00268097	19.5403	N-acetylalanine	Known	Amino acid	7,720
M01585	N-acetylalanine	rs1554074	A	G	A	G	0.0086	-0.00945438	0.1925	0.192326	FALSE	FALSE	FALSE	rwFeCT	12	101240350	0.34	0.00892674	38965	vat	TRUE	reported	textfile	0.0017	6.392e-07	7271	M01585.metal.pos.txt.gz	TRUE	reported	JeukL4	2	TRUE	0.00350735	25.5847	N-acetylalanine	Known	Amino acid	7,720
M01585	N-acetylalanine	rs2019107	T	C	T	C	-0.0078	0.0149127	0.6257	0.581896	FALSE	FALSE	FALSE	rwFeCT	19	1181717	0.054	0.00725903	38965	vat	TRUE	reported	textfile	0.0017	6.655e-06	7271	M01585.metal.pos.txt.gz	TRUE	reported	JeukL4	2	TRUE	0.00288697	21.0461	N-acetylalanine	Known	Amino acid	7,720
M01585	N-acetylalanine	rs2486925	T	G	T	G	-0.0082	-0.00692705	0.1462	0.153511	FALSE	FALSE	FALSE	rwFeCT	1	203234037	0.42	0.00992776	38965	vat	TRUE	reported	textfile	0.0018	3.467e-06	7271	M01585.metal.pos.txt.gz	TRUE	reported	JeukL4	2	TRUE	0.0028461	20.7474	N-acetylalanine	Known	Amino acid	7,720
M01585	N-acetylalanine	rs2596194	A	T	A	T	-0.0083	0.00864174	0.1255	0.134448	FALSE	TRUE	FALSE	rwFeCT	15	33686777	0.46	0.0105809	38965	vat	TRUE	reported	textfile	0.0018	2.586e-06	7271	M01585.metal.pos.txt.gz	TRUE	reported	JeukL4	2	TRUE	0.00291574	21.2565	N-acetylalanine	Known	Amino acid	7,720
M01585	N-acetylalanine	rs266742	T	G	T	G	0.0082	0.00376603	0.7307	0.681438	FALSE	FALSE	FALSE	rwFeCT	3	186475845	0.81	0.00760804	38965	vat	TRUE	reported	textfile	0.0016	5.676e-07	7271	M01585.metal.pos.txt.gz	TRUE	reported	JeukL4	2	TRUE	0.00359938	26.2584	N-acetylalanine	Known	Amino acid	7,720
M01585	N-acetylalanine	rs2993308	A	G	A	G	0.0075	0.00212404	0.338	0.35256	FALSE	FALSE	FALSE	rwFeCT	13	113681076	0.64	0.00753033	38965	vat	TRUE	reported	textfile	0.0017	6.833e-06	7271	M01585.metal.pos.txt.gz	TRUE	reported	JeukL4	2	TRUE	0.00266974	19.4583	N-acetylalanine	Known	Amino acid	7,720
M01585	N-acetylalanine	rs513209	A	C	A	C	-0.0082	-0.00247344	0.8824	0.883932	FALSE	FALSE	FALSE	rwFeCT	11	125467144	0.79	0.0110397	38965	vat	TRUE	reported	textfile	0.0018	6.602e-06	7271	M01585.metal.pos.txt.gz	TRUE	reported	JeukL4	2	TRUE	0.0028461	20.7474	N-acetylalanine	Known	Amino acid	7,720
M01585	N-acetylalanine	rs6019504	A	G	A	G	0.008	0.0134894	0.8586	0.85395	FALSE	FALSE	FALSE	rwFeCT	20	47514595	0.21	0.010067	38965	vat	TRUE	reported	textfile	0.0018	6.689e-06	7271	M01585.metal.pos.txt.gz	TRUE	reported	JeukL4	2	TRUE	0.00270933	19.7477	N-acetylalanine	Known	Amino acid	7,720
M01585	N-acetylalanine	rs6462723	A	G	A	G	-0.0085	-0.00351556	0.121	0.121865	FALSE	FALSE	FALSE	rwFeCT	7	36957350	0.87	0.0108601	38965	vat	TRUE	reported	textfile	0.0018	1.921e-06	7271	M01585.metal.pos.txt.gz	TRUE	reported	JeukL4	2	TRUE	0.00305752	22.2932	N-acetylalanine	Known	Amino acid	7,720
M01585	N-acetylalanine	rs662760	A	C	A	C	0.0079	0.0184853	0.8723	0.871178	FALSE	FALSE	FALSE	rwFeCT	6	85864995	0.073	0.010533	38965	vat	TRUE	reported	textfile	0.0018	8.042e-06	7271	M01585.metal.pos.txt.gz	TRUE	reported	JeukL4	2	TRUE	0.0026422	19.257	N-acetylalanine	Known	Amino acid	7,720
M01585	N-acetylalanine	rs6690829	T	C	T	C	-0.008	-0.000460553	0.24	0.257487	FALSE	FALSE	FALSE	rwFeCT	1	245730311	0.71	0.00810944	38965	vat	TRUE	reported	textfile	0.0016	1.242e-06	7271	M01585.metal.pos.txt.gz	TRUE	reported	JeukL4	2	TRUE	0.00342654	24.9931	N-acetylalanine	Known	Amino acid	7,720
M01585	N-acetylalanine	rs7178551	T	C	T	C	0.0081	-0.00260291	0.1545	0.19666	FALSE	FALSE	FALSE	rwFeCT	15	81263637	0.94	0.00895897	38965	vat	TRUE	reported	textfile	0.0017	2.664e-06	7271	M01585.metal.pos.txt.gz	TRUE	reported	JeukL4	2	TRUE	0.00311261	22.6962	N-acetylalanine	Known	Amino acid	7,720
M01585	N-acetylalanine	rs7250750	T	G	T	G	0.0081	-0.000771267	0.8583	0.858135	FALSE	FALSE	FALSE	rwFeCT	19	17371484	0.84	0.0102678	38965	vat	TRUE	reported	textfile	0.0018	7.029e-06	7271	M01585.metal.pos.txt.gz	TRUE	reported	JeukL4	2	TRUE	0.0027773	20.2444	N-acetylalanine	Known	Amino acid	7,720
M01585	N-acetylalanine	rs732426	A	G	A	G	0.0077	-0.00378552	0.8218	0.770582	FALSE	FALSE	FALSE	rwFeCT	17	10274386	0.68	0.00843469	38965	vat	TRUE	reported	textfile	0.0017	7.541e-06	7271	M01585.metal.pos.txt.gz	TRUE	reported	JeukL4	2	TRUE	0.00281362	20.5099	N-acetylalanine	Known	Amino acid	7,720
M01585	N-acetylalanine	rs9663814	A	G	A	G	0.0076	0.00486488	0.6175	0.592506	FALSE	FALSE	FALSE	rwFeCT	10	77738382	0.27	0.00726175	38965	vat	TRUE	reported	textfile	0.0016	1.952e-06	7271	M01585.metal.pos.txt.gz	TRUE	reported	JeukL4	2	TRUE	0.00309348	22.5563	N-acetylalanine	Known	Amino acid	7,720
M01604	urate	rs1001217	C	G	C	G	0.0082	-0.00378272	0.6383	0.63778	FALSE	TRUE	FALSE	77lxle	4	10168999	0.91	0.0073922	38965	vat	TRUE	reported	textfile	0.0016	2.737e-07	7371	M01604.metal.pos.txt.gz	TRUE	reported	ROdtaS	2	TRUE	0.00355072	26.2585	urate	Known	Nucleotide	7,819
M01604	urate	rs10490734	A	G	A	G	0.0077	-0.00629869	0.8314	0.831873	FALSE	FALSE	FALSE	77lxle	2	138012183	0.45	0.00942736	38965	vat	TRUE	reported	textfile	0.0017	7.935e-06	7371	M01604.metal.pos.txt.gz	TRUE	reported	ROdtaS	2	TRUE	0.00277556	20.51	urate	Known	Nucleotide	7,819
M01604	urate	rs10516194	T	C	T	C	0.0269	-0.0160767	0.9827	0.982811	FALSE	FALSE	FALSE	77lxle	4	9916209	0.59	0.0281905	38965	vat	TRUE	reported	textfile	0.006	6.879e-06	7371	M01604.metal.pos.txt.gz	TRUE	reported	ROdtaS	2	TRUE	0.00271952	20.0948	urate	Known	Nucleotide	7,819
M01604	urate	rs10844317	T	G	T	G	-0.0086	0.00984982	0.1637	0.139899	FALSE	FALSE	FALSE	77lxle	12	32874640	0.46	0.0101529	38965	vat	TRUE	reported	textfile	0.0018	1.122e-06	7371	M01604.metal.pos.txt.gz	TRUE	reported	ROdtaS	2	TRUE	0.00308733	22.821	urate	Known	Nucleotide	7,819
M01604	urate	rs10939663	T	G	T	G	-0.0161	-0.0205249	0.7279	0.723533	FALSE	FALSE	FALSE	77lxle	4	10032516	0.013	0.00792385	38965	vat	TRUE	reported	textfile	0.0017	5.57e-22	7371	M01604.metal.pos.txt.gz	TRUE	reported	ROdtaS	2	TRUE	0.0120219	89.6677	urate	Known	Nucleotide	7,819
M01604	urate	rs11130013	T	C	T	C	-0.0081	-0.00959578	0.153	0.154991	FALSE	FALSE	FALSE	77lxle	3	43833177	0.43	0.00981135	38965	vat	TRUE	reported	textfile	0.0018	5.094e-06	7371	M01604.metal.pos.txt.gz	TRUE	reported	ROdtaS	2	TRUE	0.00273973	20.2445	urate	Known	Nucleotide	7,819
M01604	urate	rs11731100	A	T	A	T	-0.0116	0.00531285	0.3502	0.36375	FALSE	TRUE	FALSE	77lxle	4	9767180	0.71	0.00735887	38965	vat	TRUE	reported	textfile	0.0016	9.972e-13	7371	M01604.metal.pos.txt.gz	TRUE	reported	ROdtaS	2	TRUE	0.0070805	52.5482	urate	Known	Nucleotide	7,819
M01604	urate	rs11737601	A	G	A	G	0.0104	0.00621497	0.6847	0.695714	FALSE	FALSE	FALSE	77lxle	4	10488568	0.46	0.00771191	38965	vat	TRUE	reported	textfile	0.0016	1.335e-10	7371	M01604.metal.pos.txt.gz	TRUE	reported	ROdtaS	2	TRUE	0.00569925	42.2385	urate	Known	Nucleotide	7,819
M01604	urate	rs11741189	T	C	T	C	-0.0087	-0.000863573	0.177	0.16788	FALSE	FALSE	FALSE	77lxle	5	179543546	0.94	0.00953041	38965	vat	TRUE	reported	textfile	0.0017	3.781e-07	7371	M01604.metal.pos.txt.gz	TRUE	reported	ROdtaS	2	TRUE	0.00354058	26.1832	urate	Known	Nucleotide	7,819
M01604	urate	rs12579148	T	C	T	C	-0.0077	0.00371971	0.1887	0.185637	FALSE	FALSE	FALSE	77lxle	12	26803493	0.81	0.00918315	38965	vat	TRUE	reported	textfile	0.0017	5.919e-06	7371	M01604.metal.pos.txt.gz	TRUE	reported	ROdtaS	2	TRUE	0.00277556	20.51	urate	Known	Nucleotide	7,819
M01604	urate	rs1286087	T	C	T	C	0.0077	0.0286578	0.8367	0.844819	FALSE	FALSE	FALSE	77lxle	14	91437370	0.0016	0.00987759	38965	vat	TRUE	reported	textfile	0.0017	8.083e-06	7371	M01604.metal.pos.txt.gz	TRUE	reported	ROdtaS	2	TRUE	0.00277556	20.51	urate	Known	Nucleotide	7,819
M01604	urate	rs13318012	T	C	T	C	-0.0078	-0.00925178	0.8378	0.809578	FALSE	FALSE	FALSE	77lxle	3	106674944	0.31	0.00901835	38965	vat	TRUE	reported	textfile	0.0017	8.359e-06	7371	M01604.metal.pos.txt.gz	TRUE	reported	ROdtaS	2	TRUE	0.00284791	21.0462	urate	Known	Nucleotide	7,819
M01604	urate	rs16953268	A	C	A	C	-0.0115	6.78461e-05	0.0689	0.067568	FALSE	FALSE	FALSE	77lxle	16	54286557	0.89	0.0141014	38965	vat	TRUE	reported	textfile	0.0026	7.726e-06	7371	M01604.metal.pos.txt.gz	TRUE	reported	ROdtaS	2	TRUE	0.00264711	19.5583	urate	Known	Nucleotide	7,819
M01604	urate	rs1825043	A	G	A	G	0.019	-0.004288	0.9571	0.940523	FALSE	FALSE	FALSE	77lxle	4	9573740	0.87	0.0152451	38965	vat	TRUE	reported	textfile	0.0038	5.259e-07	7371	M01604.metal.pos.txt.gz	TRUE	reported	ROdtaS	2	TRUE	0.00338021	24.9932	urate	Known	Nucleotide	7,819
M01604	urate	rs2231142	T	G	T	G	0.0119	0.0123778	0.1106	0.114848	FALSE	FALSE	FALSE	77lxle	4	89052323	0.28	0.0110764	38965	vat	TRUE	reported	textfile	0.0024	8.428e-07	7371	M01604.metal.pos.txt.gz	TRUE	reported	ROdtaS	2	TRUE	0.00332429	24.5784	urate	Known	Nucleotide	7,819
M01604	urate	rs233340	A	G	A	G	-0.0125	-0.000504985	0.0707	0.073526	FALSE	FALSE	FALSE	77lxle	5	13592425	0.82	0.0135636	38965	vat	TRUE	reported	textfile	0.0026	2.535e-06	7371	M01604.metal.pos.txt.gz	TRUE	reported	ROdtaS	2	TRUE	0.00312599	23.1076	urate	Known	Nucleotide	7,819
M01604	urate	rs235320	A	G	A	G	-0.0079	0.00683493	0.8241	0.803915	FALSE	FALSE	FALSE	77lxle	21	46277214	0.36	0.00894277	38965	vat	TRUE	reported	textfile	0.0017	3.677e-06	7371	M01604.metal.pos.txt.gz	TRUE	reported	ROdtaS	2	TRUE	0.00292119	21.5893	urate	Known	Nucleotide	7,819
M01604	urate	rs4697910	A	G	A	G	-0.0124	0.014454	0.2866	0.274996	FALSE	FALSE	FALSE	77lxle	4	9901874	0.062	0.00795226	38965	vat	TRUE	reported	textfile	0.0017	8.723e-14	7371	M01604.metal.pos.txt.gz	TRUE	reported	ROdtaS	2	TRUE	0.00716631	53.1897	urate	Known	Nucleotide	7,819
M01604	urate	rs510032	T	C	T	C	0.009	-0.000859716	0.169	0.189767	FALSE	FALSE	FALSE	77lxle	1	226724202	0.89	0.00905225	38965	vat	TRUE	reported	textfile	0.002	6.795e-06	5604	M01604.metal.pos.txt.gz	TRUE	reported	ROdtaS	2	TRUE	0.00360048	20.2428	urate	Known	Nucleotide	7,819
M01604	urate	rs6731691	A	G	A	G	-0.008	0.0194921	0.1705	0.168357	FALSE	FALSE	FALSE	77lxle	2	173331754	0.021	0.00942851	38965	vat	TRUE	reported	textfile	0.0018	5.301e-06	7371	M01604.metal.pos.txt.gz	TRUE	reported	ROdtaS	2	TRUE	0.00267268	19.7477	urate	Known	Nucleotide	7,819
M01604	urate	rs6927639	A	G	A	G	-0.0078	-0.000860609	0.8458	0.844197	FALSE	FALSE	FALSE	77lxle	6	108009018	0.91	0.00976509	38965	vat	TRUE	reported	textfile	0.0018	9.274e-06	7371	M01604.metal.pos.txt.gz	TRUE	reported	ROdtaS	2	TRUE	0.00254105	18.7727	urate	Known	Nucleotide	7,819
M01604	urate	rs7906282	T	G	T	G	0.008	0.00233841	0.3075	0.311266	FALSE	FALSE	FALSE	77lxle	10	19083596	0.84	0.00762366	38965	vat	TRUE	reported	textfile	0.0016	1.105e-06	7371	M01604.metal.pos.txt.gz	TRUE	reported	ROdtaS	2	TRUE	0.00338021	24.9932	urate	Known	Nucleotide	7,819
M01604	urate	rs872114	A	C	A	C	-0.0208	0.00895386	0.9736	0.969345	FALSE	FALSE	FALSE	77lxle	3	68603563	0.56	0.0206591	38965	vat	TRUE	reported	textfile	0.0044	2.294e-06	7371	M01604.metal.pos.txt.gz	TRUE	reported	ROdtaS	2	TRUE	0.0030226	22.341	urate	Known	Nucleotide	7,819
M01604	urate	rs938554	C	G	C	G	-0.0348	0.00709801	0.2256	0.218023	FALSE	TRUE	FALSE	77lxle	4	9925692	0.47	0.00859541	38965	vat	TRUE	reported	textfile	0.0017	5.85e-93	7371	M01604.metal.pos.txt.gz	TRUE	reported	ROdtaS	2	TRUE	0.0537924	418.931	urate	Known	Nucleotide	7,819
M01604	urate	rs9549021	T	C	T	C	-0.0135	0.012651	0.6112	0.629098	FALSE	FALSE	FALSE	77lxle	13	40543493	0.13	0.00736253	38965	vat	TRUE	reported	textfile	0.0029	2.944e-06	1767	M01604.metal.pos.txt.gz	TRUE	reported	ROdtaS	2	TRUE	0.0121155	21.6461	urate	Known	Nucleotide	7,819
M01604	urate	rs9557545	A	T	A	T	0.018	-0.0302745	0.032	0.03435	FALSE	TRUE	FALSE	77lxle	13	101578114	0.1	0.0198096	38965	vat	TRUE	reported	textfile	0.004	7.829e-06	7371	M01604.metal.pos.txt.gz	TRUE	reported	ROdtaS	2	TRUE	0.00273973	20.2445	urate	Known	Nucleotide	7,819
M01605	ursodeoxycholate	rs10174534	A	G	A	G	-0.028	0.00219471	0.5571	0.557673	FALSE	FALSE	FALSE	SSja1q	2	2449771	0.79	0.00711789	38965	vat	TRUE	reported	textfile	0.0063	7.572e-06	5162	M01605.metal.pos.txt.gz	TRUE	reported	UQpxmD	2	TRUE	0.00381205	19.7454	ursodeoxycholate	Known	Lipid	5,477
M01605	ursodeoxycholate	rs11736497	T	C	T	C	0.1146	-0.0184865	0.0214	0.043528	FALSE	FALSE	FALSE	SSja1q	4	136821683	0.34	0.0176594	38965	vat	TRUE	reported	textfile	0.0252	5.557e-06	5162	M01605.metal.pos.txt.gz	TRUE	reported	UQpxmD	2	TRUE	0.00399037	20.6728	ursodeoxycholate	Known	Lipid	5,477
M01605	ursodeoxycholate	rs12587564	A	G	A	G	0.0456	0.00222569	0.1148	0.112511	FALSE	FALSE	FALSE	SSja1q	14	54574131	0.86	0.0113547	38965	vat	TRUE	reported	textfile	0.0097	2.63e-06	5162	M01605.metal.pos.txt.gz	TRUE	reported	UQpxmD	2	TRUE	0.00426298	22.0911	ursodeoxycholate	Known	Lipid	5,477
M01605	ursodeoxycholate	rs17118371	T	C	T	C	0.0343	0.000951757	0.2298	0.225944	FALSE	FALSE	FALSE	SSja1q	14	47813453	0.82	0.008487	38965	vat	TRUE	reported	textfile	0.0071	1.442e-06	5162	M01605.metal.pos.txt.gz	TRUE	reported	UQpxmD	2	TRUE	0.00450085	23.3294	ursodeoxycholate	Known	Lipid	5,477
M01605	ursodeoxycholate	rs2421668	A	G	A	G	0.034	-0.00492532	0.644	0.647683	FALSE	FALSE	FALSE	SSja1q	2	73885096	0.83	0.00738773	38965	vat	TRUE	reported	textfile	0.0073	2.867e-06	4207	M01605.metal.pos.txt.gz	TRUE	reported	UQpxmD	2	TRUE	0.00512987	21.6823	ursodeoxycholate	Known	Lipid	5,477
M01605	ursodeoxycholate	rs2720445	T	C	T	C	0.033	0.00616094	0.536	0.538983	FALSE	FALSE	FALSE	SSja1q	16	79547520	0.41	0.00718893	38965	vat	TRUE	reported	textfile	0.0073	5.56e-06	4207	M01605.metal.pos.txt.gz	TRUE	reported	UQpxmD	2	TRUE	0.00483398	20.4256	ursodeoxycholate	Known	Lipid	5,477
M01605	ursodeoxycholate	rs312306	C	G	C	G	-0.0654	0.000597279	0.2278	0.248633	FALSE	TRUE	FALSE	SSja1q	5	162063864	0.87	0.00822895	38965	vat	TRUE	reported	textfile	0.0145	6.231e-06	955	M01605.metal.pos.txt.gz	TRUE	reported	UQpxmD	2	TRUE	0.0208575	20.3006	ursodeoxycholate	Known	Lipid	5,477
M01605	ursodeoxycholate	rs3760877	T	C	T	C	0.0577	0.0067637	0.4762	0.453105	FALSE	FALSE	FALSE	SSja1q	19	542672	0.57	0.00712165	38965	vat	TRUE	reported	textfile	0.013	9.553e-06	955	M01605.metal.pos.txt.gz	TRUE	reported	UQpxmD	2	TRUE	0.0202113	19.6587	ursodeoxycholate	Known	Lipid	5,477
M01605	ursodeoxycholate	rs6763802	T	G	T	G	-0.0576	0.00557191	0.0798	0.089543	FALSE	FALSE	FALSE	SSja1q	3	23163808	0.87	0.0123749	38965	vat	TRUE	reported	textfile	0.0116	6.503e-07	5162	M01605.metal.pos.txt.gz	TRUE	reported	UQpxmD	2	TRUE	0.00475381	24.6468	ursodeoxycholate	Known	Lipid	5,477
M01605	ursodeoxycholate	rs7463380	C	G	C	G	0.0763	-0.00710557	0.8421	0.817632	FALSE	TRUE	FALSE	SSja1q	8	29701233	0.57	0.00915198	38965	vat	TRUE	reported	textfile	0.0169	6.402e-06	955	M01605.metal.pos.txt.gz	TRUE	reported	UQpxmD	2	TRUE	0.0208978	20.3407	ursodeoxycholate	Known	Lipid	5,477
M01605	ursodeoxycholate	rs9573265	T	C	T	C	0.2216	0.0515066	0.0158	0.016135	FALSE	FALSE	FALSE	SSja1q	13	74197346	0.13	0.0301921	38965	vat	TRUE	reported	textfile	0.0488	5.552e-06	955	M01605.metal.pos.txt.gz	TRUE	reported	UQpxmD	2	TRUE	0.0211358	20.5773	ursodeoxycholate	Known	Lipid	5,477
M01638	arginine	rs10922038	T	C	T	C	0.0102	0.00448371	0.4354	0.443795	FALSE	FALSE	FALSE	rrQCA2	1	196099023	0.69	0.00712939	38965	vat	TRUE	reported	textfile	0.0023	7.569e-06	7104	M01638.metal.pos.txt.gz	TRUE	reported	l0AyxD	2	TRUE	0.00276084	19.6618	arginine	Known	Amino acid	7,528
M01638	arginine	rs11114987	T	C	T	C	-0.0324	0.00241371	0.0439	0.04357	FALSE	FALSE	FALSE	rrQCA2	12	82102912	0.77	0.0173227	38965	vat	TRUE	reported	textfile	0.0067	1.414e-06	7104	M01638.metal.pos.txt.gz	TRUE	reported	l0AyxD	2	TRUE	0.00328103	23.3786	arginine	Known	Amino acid	7,528
M01638	arginine	rs1153903	A	G	A	G	-0.0106	0.00340892	0.3856	0.402672	FALSE	FALSE	FALSE	rrQCA2	7	54741212	0.64	0.00720289	38965	vat	TRUE	reported	textfile	0.0023	4.187e-06	7104	M01638.metal.pos.txt.gz	TRUE	reported	l0AyxD	2	TRUE	0.00298096	21.2341	arginine	Known	Amino acid	7,528
M01638	arginine	rs12714263	A	G	A	G	-0.0107	-0.00656999	0.5733	0.571722	FALSE	FALSE	FALSE	rrQCA2	2	29318077	0.26	0.0071585	38965	vat	TRUE	reported	textfile	0.0023	3.976e-06	7104	M01638.metal.pos.txt.gz	TRUE	reported	l0AyxD	2	TRUE	0.0030373	21.6366	arginine	Known	Amino acid	7,528
M01638	arginine	rs12985777	T	C	T	C	-0.0141	-0.00437356	0.2402	0.241346	FALSE	FALSE	FALSE	rrQCA2	19	2268055	0.38	0.00828833	38965	vat	TRUE	reported	textfile	0.0032	8.861e-06	7104	M01638.metal.pos.txt.gz	TRUE	reported	l0AyxD	2	TRUE	0.00272552	19.4096	arginine	Known	Amino acid	7,528
M01638	arginine	rs17706531	A	G	A	G	0.0105	-0.000574025	0.6331	0.632734	FALSE	FALSE	FALSE	rrQCA2	19	13015530	0.88	0.00733435	38965	vat	TRUE	reported	textfile	0.0023	6.973e-06	7104	M01638.metal.pos.txt.gz	TRUE	reported	l0AyxD	2	TRUE	0.00292515	20.8353	arginine	Known	Amino acid	7,528
M01638	arginine	rs2180566	T	C	T	C	-0.0109	-0.0158012	0.6433	0.646899	FALSE	FALSE	FALSE	rrQCA2	20	30018854	0.015	0.00740699	38965	vat	TRUE	reported	textfile	0.0023	2.105e-06	7104	M01638.metal.pos.txt.gz	TRUE	reported	l0AyxD	2	TRUE	0.00315154	22.453	arginine	Known	Amino acid	7,528
M01638	arginine	rs2246012	T	C	T	C	-0.0166	0.00991949	0.8388	0.832961	FALSE	FALSE	FALSE	rrQCA2	6	131898208	0.35	0.00937173	38965	vat	TRUE	reported	textfile	0.0032	2.227e-07	7104	M01638.metal.pos.txt.gz	TRUE	reported	l0AyxD	2	TRUE	0.00377373	26.9026	arginine	Known	Amino acid	7,528
M01638	arginine	rs2916148	A	G	A	G	-0.0101	-0.0119122	0.4534	0.455402	FALSE	FALSE	FALSE	rrQCA2	17	65482109	0.14	0.00720429	38965	vat	TRUE	reported	textfile	0.0023	9.235e-06	7104	M01638.metal.pos.txt.gz	TRUE	reported	l0AyxD	2	TRUE	0.00270712	19.2781	arginine	Known	Amino acid	7,528
M01638	arginine	rs2933871	A	G	A	G	0.0178	0.000425948	0.6938	0.704069	FALSE	FALSE	FALSE	rrQCA2	5	24815139	0.86	0.00778671	38965	vat	TRUE	reported	textfile	0.004	7.648e-06	1735	M01638.metal.pos.txt.gz	TRUE	reported	l0AyxD	2	TRUE	0.0112847	19.7797	arginine	Known	Amino acid	7,528
M01638	arginine	rs3011362	A	G	A	G	-0.0349	-0.0220635	0.0334	0.046312	FALSE	FALSE	FALSE	rrQCA2	10	122553194	0.18	0.0170879	38965	vat	TRUE	reported	textfile	0.0074	2.37e-06	1735	M01638.metal.pos.txt.gz	TRUE	reported	l0AyxD	2	TRUE	0.0126577	22.2171	arginine	Known	Amino acid	7,528
M01638	arginine	rs511304	A	C	A	C	0.0191	-0.000378937	0.4368	0.436862	FALSE	FALSE	FALSE	rrQCA2	3	174407207	0.82	0.00723362	38965	vat	TRUE	reported	textfile	0.0039	1.014e-06	1735	M01638.metal.pos.txt.gz	TRUE	reported	l0AyxD	2	TRUE	0.0136356	23.9572	arginine	Known	Amino acid	7,528
M01638	arginine	rs6479442	A	C	A	C	0.0101	0.000246728	0.4837	0.485944	FALSE	FALSE	FALSE	rrQCA2	9	95715717	0.98	0.00708528	38965	vat	TRUE	reported	textfile	0.0023	9.586e-06	7104	M01638.metal.pos.txt.gz	TRUE	reported	l0AyxD	2	TRUE	0.00270712	19.2781	arginine	Known	Amino acid	7,528
M01638	arginine	rs6561899	A	T	A	T	0.011	-0.00074125	0.58	0.584989	FALSE	TRUE	FALSE	rrQCA2	13	57473619	0.74	0.00716416	38965	vat	TRUE	reported	textfile	0.0023	1.844e-06	7104	M01638.metal.pos.txt.gz	TRUE	reported	l0AyxD	2	TRUE	0.00320945	22.8669	arginine	Known	Amino acid	7,528
M01638	arginine	rs6920504	T	C	T	C	-0.0135	0.000681494	0.7729	0.751427	FALSE	FALSE	FALSE	rrQCA2	6	115971313	0.97	0.00824477	38965	vat	TRUE	reported	textfile	0.003	7.527e-06	7104	M01638.metal.pos.txt.gz	TRUE	reported	l0AyxD	2	TRUE	0.0028424	20.2443	arginine	Known	Amino acid	7,528
M01638	arginine	rs7036499	T	C	T	C	0.0217	-0.00463738	0.8519	0.849428	FALSE	FALSE	FALSE	rrQCA2	9	130844744	0.64	0.009923	38965	vat	TRUE	reported	textfile	0.0049	8.857e-06	1735	M01638.metal.pos.txt.gz	TRUE	reported	l0AyxD	2	TRUE	0.0111775	19.5896	arginine	Known	Amino acid	7,528
M01638	arginine	rs715	T	C	T	C	0.0144	0.00998651	0.7064	0.690853	FALSE	FALSE	FALSE	rrQCA2	2	211543055	0.1	0.007671	38965	vat	TRUE	reported	textfile	0.0028	2.902e-07	7104	M01638.metal.pos.txt.gz	TRUE	reported	l0AyxD	2	TRUE	0.0037093	26.4415	arginine	Known	Amino acid	7,528
M01638	arginine	rs720118	T	C	T	C	-0.0105	-0.00102623	0.6152	0.623818	FALSE	FALSE	FALSE	rrQCA2	2	6037363	0.72	0.00726417	38965	vat	TRUE	reported	textfile	0.0023	4.547e-06	7104	M01638.metal.pos.txt.gz	TRUE	reported	l0AyxD	2	TRUE	0.00292515	20.8353	arginine	Known	Amino acid	7,528
M01638	arginine	rs7535809	A	G	A	G	0.0138	-0.00338021	0.8331	0.840751	FALSE	FALSE	FALSE	rrQCA2	1	192302131	0.89	0.00967941	38965	vat	TRUE	reported	textfile	0.0031	7.276e-06	7104	M01638.metal.pos.txt.gz	TRUE	reported	l0AyxD	2	TRUE	0.00278178	19.8113	arginine	Known	Amino acid	7,528
M01638	arginine	rs7717247	A	C	A	C	0.0162	0.00903368	0.8061	0.833325	FALSE	FALSE	FALSE	rrQCA2	5	27839258	0.44	0.00958755	38965	vat	TRUE	reported	textfile	0.0035	3.347e-06	7104	M01638.metal.pos.txt.gz	TRUE	reported	l0AyxD	2	TRUE	0.00300665	21.4176	arginine	Known	Amino acid	7,528
M01638	arginine	rs837763	T	C	T	C	0.0114	0.0010769	0.5528	0.555007	FALSE	FALSE	FALSE	rrQCA2	16	88853729	0.68	0.00712334	38965	vat	TRUE	reported	textfile	0.0025	6.027e-06	7104	M01638.metal.pos.txt.gz	TRUE	reported	l0AyxD	2	TRUE	0.00291848	20.7877	arginine	Known	Amino acid	7,528
M01638	arginine	rs901272	A	C	A	C	-0.0105	0.00388142	0.6207	0.61379	FALSE	FALSE	FALSE	rrQCA2	15	63754773	0.46	0.00725024	38965	vat	TRUE	reported	textfile	0.0023	6.493e-06	7104	M01638.metal.pos.txt.gz	TRUE	reported	l0AyxD	2	TRUE	0.00292515	20.8353	arginine	Known	Amino acid	7,528
M01640	ascorbate (Vitamin C)	rs11167905	T	C	T	C	0.0804	-0.00839477	0.8545	0.846872	FALSE	FALSE	FALSE	x8BRn2	5	144906846	0.48	0.00997216	38965	vat	TRUE	reported	textfile	0.0164	9.826e-07	2063	M01640.metal.pos.txt.gz	TRUE	reported	8PfeNy	2	TRUE	0.0115158	24.0106	ascorbate (Vitamin C)	Known	Cofactors and vitamins	2,085
M01640	ascorbate (Vitamin C)	rs13069990	T	C	T	C	-0.0506	0.00566544	0.3781	0.394029	FALSE	FALSE	FALSE	x8BRn2	3	115620801	0.33	0.00723392	38965	vat	TRUE	reported	textfile	0.011	4.442e-06	2063	M01640.metal.pos.txt.gz	TRUE	reported	8PfeNy	2	TRUE	0.0101528	21.1395	ascorbate (Vitamin C)	Known	Cofactors and vitamins	2,085
M01640	ascorbate (Vitamin C)	rs13103690	T	G	T	G	-0.0474	0.0102079	0.5359	0.540271	FALSE	FALSE	FALSE	x8BRn2	4	9972778	0.11	0.00710311	38965	vat	TRUE	reported	textfile	0.0104	5.195e-06	2063	M01640.metal.pos.txt.gz	TRUE	reported	8PfeNy	2	TRUE	0.00996873	20.7524	ascorbate (Vitamin C)	Known	Cofactors and vitamins	2,085
M01640	ascorbate (Vitamin C)	rs2070006	T	C	T	C	0.0512	-0.00305604	0.3713	0.379206	FALSE	FALSE	FALSE	x8BRn2	4	155513866	0.49	0.00728627	38965	vat	TRUE	reported	textfile	0.0112	4.762e-06	2063	M01640.metal.pos.txt.gz	TRUE	reported	8PfeNy	2	TRUE	0.0100283	20.8777	ascorbate (Vitamin C)	Known	Cofactors and vitamins	2,085
M01640	ascorbate (Vitamin C)	rs577596	A	G	A	G	-0.0567	-0.00393443	0.3267	0.353604	FALSE	FALSE	FALSE	x8BRn2	22	25931606	0.32	0.00743451	38965	vat	TRUE	reported	textfile	0.0114	6.679e-07	2063	M01640.metal.pos.txt.gz	TRUE	reported	8PfeNy	2	TRUE	0.011849	24.7136	ascorbate (Vitamin C)	Known	Cofactors and vitamins	2,085
M01640	ascorbate (Vitamin C)	rs6713914	T	C	T	C	0.0593	-0.00615933	0.5741	0.541144	FALSE	FALSE	FALSE	x8BRn2	2	59523041	0.32	0.00705318	38965	vat	TRUE	reported	textfile	0.0116	3.22e-07	1567	M01640.metal.pos.txt.gz	TRUE	reported	8PfeNy	2	TRUE	0.0164037	26.0999	ascorbate (Vitamin C)	Known	Cofactors and vitamins	2,085
M01640	ascorbate (Vitamin C)	rs6826474	T	C	T	C	-0.1383	-0.0104331	0.0393	0.030109	FALSE	FALSE	FALSE	x8BRn2	4	96650120	0.55	0.0208198	38965	vat	TRUE	reported	textfile	0.0288	1.561e-06	2063	M01640.metal.pos.txt.gz	TRUE	reported	8PfeNy	2	TRUE	0.0110543	23.0376	ascorbate (Vitamin C)	Known	Cofactors and vitamins	2,085
M01640	ascorbate (Vitamin C)	rs6834631	T	G	T	G	0.1306	0.0212113	0.9596	0.956865	FALSE	FALSE	FALSE	x8BRn2	4	122315665	0.24	0.017469	38965	vat	TRUE	reported	textfile	0.0267	1.032e-06	2063	M01640.metal.pos.txt.gz	TRUE	reported	8PfeNy	2	TRUE	0.0114645	23.9025	ascorbate (Vitamin C)	Known	Cofactors and vitamins	2,085
M01640	ascorbate (Vitamin C)	rs7112460	T	C	T	C	0.1084	-0.00585729	0.0658	0.063726	FALSE	FALSE	FALSE	x8BRn2	11	125751859	0.94	0.0144696	38965	vat	TRUE	reported	textfile	0.0223	1.135e-06	2063	M01640.metal.pos.txt.gz	TRUE	reported	8PfeNy	2	TRUE	0.0113241	23.6063	ascorbate (Vitamin C)	Known	Cofactors and vitamins	2,085
M01640	ascorbate (Vitamin C)	rs8057559	T	C	T	C	0.1395	0.026873	0.0312	0.028645	FALSE	FALSE	FALSE	x8BRn2	16	73317172	0.24	0.021532	38965	vat	TRUE	reported	textfile	0.0314	9.098e-06	2063	M01640.metal.pos.txt.gz	TRUE	reported	8PfeNy	2	TRUE	0.00947664	19.7182	ascorbate (Vitamin C)	Known	Cofactors and vitamins	2,085
M01640	ascorbate (Vitamin C)	rs808686	A	G	A	G	0.0598	0.007014	0.6086	0.508837	FALSE	FALSE	FALSE	x8BRn2	20	19717135	0.5	0.00713504	38965	vat	TRUE	reported	textfile	0.0128	3.013e-06	1567	M01640.metal.pos.txt.gz	TRUE	reported	8PfeNy	2	TRUE	0.0137374	21.7986	ascorbate (Vitamin C)	Known	Cofactors and vitamins	2,085
M01640	ascorbate (Vitamin C)	rs8105491	T	G	T	G	-0.0698	-0.00577899	0.154	0.154419	FALSE	FALSE	FALSE	x8BRn2	19	20403988	0.46	0.00977097	38965	vat	TRUE	reported	textfile	0.0148	2.304e-06	2063	M01640.metal.pos.txt.gz	TRUE	reported	8PfeNy	2	TRUE	0.0106667	22.2211	ascorbate (Vitamin C)	Known	Cofactors and vitamins	2,085
M01640	ascorbate (Vitamin C)	rs9419004	C	G	C	G	-0.254	-0.0068675	0.186	0.276932	FALSE	TRUE	FALSE	x8BRn2	10	134914522	0.38	0.00794022	38965	vat	TRUE	reported	textfile	0.0563	6.531e-06	496	M01640.metal.pos.txt.gz	TRUE	reported	8PfeNy	2	TRUE	0.0394188	20.272	ascorbate (Vitamin C)	Known	Cofactors and vitamins	2,085
M01640	ascorbate (Vitamin C)	rs9606290	A	G	A	G	0.159	0.00473417	0.241	0.261848	FALSE	FALSE	FALSE	x8BRn2	22	20218237	0.65	0.00820978	38965	vat	TRUE	reported	textfile	0.0352	6.316e-06	496	M01640.metal.pos.txt.gz	TRUE	reported	8PfeNy	2	TRUE	0.0395111	20.3214	ascorbate (Vitamin C)	Known	Cofactors and vitamins	2,085
M01644	heptanoate (7:0)	rs10092877	T	C	T	C	0.0087	0.0014297	0.4173	0.414982	FALSE	FALSE	FALSE	9E5uk2	8	89823675	0.84	0.00720528	38965	vat	TRUE	reported	textfile	0.0018	1.25e-06	7355	M01644.metal.pos.txt.gz	TRUE	reported	A7LkWw	2	TRUE	0.00316617	23.3548	heptanoate (7:0)	Known	Lipid	7,802
M01644	heptanoate (7:0)	rs10153405	A	G	A	G	-0.0103	-0.00775311	0.5342	0.535282	FALSE	FALSE	FALSE	9E5uk2	18	41270672	0.17	0.00711258	38965	vat	TRUE	reported	textfile	0.0018	9.267e-09	7355	M01644.metal.pos.txt.gz	TRUE	reported	A7LkWw	2	TRUE	0.00443218	32.7349	heptanoate (7:0)	Known	Lipid	7,802
M01644	heptanoate (7:0)	rs10266726	T	C	T	C	-0.0083	0.00202909	0.4261	0.404277	FALSE	FALSE	FALSE	9E5uk2	7	3146081	0.95	0.00719591	38965	vat	TRUE	reported	textfile	0.0018	4.002e-06	7355	M01644.metal.pos.txt.gz	TRUE	reported	A7LkWw	2	TRUE	0.00288254	21.2566	heptanoate (7:0)	Known	Lipid	7,802
M01644	heptanoate (7:0)	rs10492225	T	C	T	C	-0.0128	0.00997519	0.8498	0.853511	FALSE	FALSE	FALSE	9E5uk2	12	96461306	0.22	0.00996034	38965	vat	TRUE	reported	textfile	0.0027	1.596e-06	7355	M01644.metal.pos.txt.gz	TRUE	reported	A7LkWw	2	TRUE	0.00304638	22.4685	heptanoate (7:0)	Known	Lipid	7,802
M01644	heptanoate (7:0)	rs10740323	T	C	T	C	0.0084	-0.0108707	0.5935	0.588228	FALSE	FALSE	FALSE	9E5uk2	10	71502192	0.16	0.00718292	38965	vat	TRUE	reported	textfile	0.0018	4.096e-06	7355	M01644.metal.pos.txt.gz	TRUE	reported	A7LkWw	2	TRUE	0.00295221	21.7719	heptanoate (7:0)	Known	Lipid	7,802
M01644	heptanoate (7:0)	rs10848196	A	G	A	G	-0.0098	-0.000469563	0.5584	0.556282	FALSE	FALSE	FALSE	9E5uk2	12	131226209	0.82	0.00710094	38965	vat	TRUE	reported	textfile	0.0018	5.252e-08	7355	M01644.metal.pos.txt.gz	TRUE	reported	A7LkWw	2	TRUE	0.004014	29.6339	heptanoate (7:0)	Known	Lipid	7,802
M01644	heptanoate (7:0)	rs11872932	A	T	A	T	0.0128	0.00609762	0.201	0.200051	FALSE	TRUE	FALSE	9E5uk2	18	41406224	0.66	0.00888555	38965	vat	TRUE	reported	textfile	0.0027	1.486e-06	7355	M01644.metal.pos.txt.gz	TRUE	reported	A7LkWw	2	TRUE	0.00304638	22.4685	heptanoate (7:0)	Known	Lipid	7,802
M01644	heptanoate (7:0)	rs12953375	A	T	A	T	0.0126	0.00736779	0.8162	0.772102	FALSE	TRUE	FALSE	9E5uk2	18	75916505	0.43	0.00848266	38965	vat	TRUE	reported	textfile	0.0026	1.344e-06	7355	M01644.metal.pos.txt.gz	TRUE	reported	A7LkWw	2	TRUE	0.00318293	23.4788	heptanoate (7:0)	Known	Lipid	7,802
M01644	heptanoate (7:0)	rs13002121	A	G	A	G	0.0115	-0.00394811	0.766	0.75586	FALSE	FALSE	FALSE	9E5uk2	2	77346102	0.53	0.00824989	38965	vat	TRUE	reported	textfile	0.0026	6.943e-06	7355	M01644.metal.pos.txt.gz	TRUE	reported	A7LkWw	2	TRUE	0.00265285	19.5583	heptanoate (7:0)	Known	Lipid	7,802
M01644	heptanoate (7:0)	rs13083714	T	C	T	C	0.0194	0.00240925	0.5762	0.55145	FALSE	FALSE	FALSE	9E5uk2	3	6109274	0.54	0.00713114	38965	vat	TRUE	reported	textfile	0.0042	4.84e-06	1766	M01644.metal.pos.txt.gz	TRUE	reported	A7LkWw	2	TRUE	0.0119371	21.3114	heptanoate (7:0)	Known	Lipid	7,802
M01644	heptanoate (7:0)	rs13109093	A	C	A	C	0.0085	0.00859047	0.614	0.609535	FALSE	FALSE	FALSE	9E5uk2	4	148983139	0.29	0.0072687	38965	vat	TRUE	reported	textfile	0.0018	4.247e-06	7355	M01644.metal.pos.txt.gz	TRUE	reported	A7LkWw	2	TRUE	0.0030227	22.2933	heptanoate (7:0)	Known	Lipid	7,802
M01644	heptanoate (7:0)	rs17002476	T	C	T	C	-0.0119	-0.0197748	0.1459	0.155235	FALSE	FALSE	FALSE	9E5uk2	22	23895625	0.043	0.00981779	38965	vat	TRUE	reported	textfile	0.0027	8.317e-06	7355	M01644.metal.pos.txt.gz	TRUE	reported	A7LkWw	2	TRUE	0.00263414	19.42	heptanoate (7:0)	Known	Lipid	7,802
M01644	heptanoate (7:0)	rs17287933	T	C	T	C	0.0083	0.00621427	0.4687	0.464533	FALSE	FALSE	FALSE	9E5uk2	13	22423925	0.32	0.00711199	38965	vat	TRUE	reported	textfile	0.0018	5.243e-06	7355	M01644.metal.pos.txt.gz	TRUE	reported	A7LkWw	2	TRUE	0.00288254	21.2566	heptanoate (7:0)	Known	Lipid	7,802
M01644	heptanoate (7:0)	rs17520583	A	G	A	G	0.0093	0.00172078	0.332	0.327997	FALSE	FALSE	FALSE	9E5uk2	10	92247237	0.99	0.00756206	38965	vat	TRUE	reported	textfile	0.0018	3.599e-07	7355	M01644.metal.pos.txt.gz	TRUE	reported	A7LkWw	2	TRUE	0.0036163	26.6872	heptanoate (7:0)	Known	Lipid	7,802
M01644	heptanoate (7:0)	rs17739107	A	G	A	G	-0.0198	-0.00696595	0.942	0.935673	FALSE	FALSE	FALSE	9E5uk2	6	94059632	0.79	0.014457	38965	vat	TRUE	reported	textfile	0.0044	8.091e-06	7355	M01644.metal.pos.txt.gz	TRUE	reported	A7LkWw	2	TRUE	0.00274567	20.2445	heptanoate (7:0)	Known	Lipid	7,802
M01644	heptanoate (7:0)	rs1836862	A	C	A	C	-0.008	0.00293231	0.6051	0.616636	FALSE	FALSE	FALSE	9E5uk2	3	104542237	0.49	0.00730884	38965	vat	TRUE	reported	textfile	0.0018	9.366e-06	7355	M01644.metal.pos.txt.gz	TRUE	reported	A7LkWw	2	TRUE	0.00267847	19.7477	heptanoate (7:0)	Known	Lipid	7,802
M01644	heptanoate (7:0)	rs1866411	A	C	A	C	-0.0083	0.0173214	0.3473	0.345331	FALSE	FALSE	FALSE	9E5uk2	2	148268774	0.033	0.00742596	38965	vat	TRUE	reported	textfile	0.0018	5.232e-06	7355	M01644.metal.pos.txt.gz	TRUE	reported	A7LkWw	2	TRUE	0.00288254	21.2566	heptanoate (7:0)	Known	Lipid	7,802
M01644	heptanoate (7:0)	rs1889463	T	C	T	C	0.0089	-0.00348799	0.628	0.641884	FALSE	FALSE	FALSE	9E5uk2	1	106653622	0.57	0.00768234	38965	vat	TRUE	reported	textfile	0.0019	3.358e-06	7355	M01644.metal.pos.txt.gz	TRUE	reported	A7LkWw	2	TRUE	0.00297438	21.9359	heptanoate (7:0)	Known	Lipid	7,802
M01644	heptanoate (7:0)	rs203591	T	C	T	C	-0.0086	-0.00414321	0.3697	0.366621	FALSE	FALSE	FALSE	9E5uk2	14	27774944	0.36	0.00736888	38965	vat	TRUE	reported	textfile	0.0018	2.014e-06	7355	M01644.metal.pos.txt.gz	TRUE	reported	A7LkWw	2	TRUE	0.00309402	22.821	heptanoate (7:0)	Known	Lipid	7,802
M01644	heptanoate (7:0)	rs2073805	T	C	T	C	-0.009	-0.00505818	0.407	0.410601	FALSE	FALSE	FALSE	9E5uk2	11	3361087	0.45	0.00803959	38965	vat	TRUE	reported	textfile	0.002	6.795e-06	5589	M01644.metal.pos.txt.gz	TRUE	reported	A7LkWw	2	TRUE	0.00361011	20.2428	heptanoate (7:0)	Known	Lipid	7,802
M01644	heptanoate (7:0)	rs2091331	A	G	A	G	0.0082	-0.00628692	0.4127	0.404635	FALSE	FALSE	FALSE	9E5uk2	10	73741706	0.27	0.00721646	38965	vat	TRUE	reported	textfile	0.0018	5.705e-06	7355	M01644.metal.pos.txt.gz	TRUE	reported	A7LkWw	2	TRUE	0.00281369	20.7474	heptanoate (7:0)	Known	Lipid	7,802
M01644	heptanoate (7:0)	rs2291199	A	G	A	G	0.0083	-0.0196625	0.5373	0.540922	FALSE	FALSE	FALSE	9E5uk2	4	1244267	0.0057	0.00714895	38965	vat	TRUE	reported	textfile	0.0018	5.175e-06	7355	M01644.metal.pos.txt.gz	TRUE	reported	A7LkWw	2	TRUE	0.00288254	21.2566	heptanoate (7:0)	Known	Lipid	7,802
M01644	heptanoate (7:0)	rs269194	A	C	A	C	-0.0081	-0.00389581	0.4386	0.437295	FALSE	FALSE	FALSE	9E5uk2	8	75620766	0.5	0.00714806	38965	vat	TRUE	reported	textfile	0.0018	9.008e-06	7355	M01644.metal.pos.txt.gz	TRUE	reported	A7LkWw	2	TRUE	0.00274567	20.2445	heptanoate (7:0)	Known	Lipid	7,802
M01644	heptanoate (7:0)	rs4618485	A	G	A	G	-0.0085	-0.00358378	0.595	0.608052	FALSE	FALSE	FALSE	9E5uk2	6	73555917	0.63	0.0073764	38965	vat	TRUE	reported	textfile	0.0018	3.037e-06	7355	M01644.metal.pos.txt.gz	TRUE	reported	A7LkWw	2	TRUE	0.0030227	22.2933	heptanoate (7:0)	Known	Lipid	7,802
M01644	heptanoate (7:0)	rs498266	A	G	A	G	0.0082	-0.00791265	0.5852	0.571451	FALSE	FALSE	FALSE	9E5uk2	9	79306919	0.2	0.0072075	38965	vat	TRUE	reported	textfile	0.0018	6.145e-06	7355	M01644.metal.pos.txt.gz	TRUE	reported	A7LkWw	2	TRUE	0.00281369	20.7474	heptanoate (7:0)	Known	Lipid	7,802
M01644	heptanoate (7:0)	rs6051643	A	G	A	G	0.0441	-0.00869736	0.986	0.977091	FALSE	FALSE	FALSE	9E5uk2	20	3185946	0.83	0.0245565	38965	vat	TRUE	reported	textfile	0.0095	3.759e-06	7355	M01644.metal.pos.txt.gz	TRUE	reported	A7LkWw	2	TRUE	0.0029213	21.5433	heptanoate (7:0)	Known	Lipid	7,802
M01644	heptanoate (7:0)	rs630782	T	C	T	C	0.0093	-0.0170774	0.4713	0.460408	FALSE	FALSE	FALSE	9E5uk2	11	107197536	0.011	0.0071142	38965	vat	TRUE	reported	textfile	0.0018	2.324e-07	7355	M01644.metal.pos.txt.gz	TRUE	reported	A7LkWw	2	TRUE	0.0036163	26.6872	heptanoate (7:0)	Known	Lipid	7,802
M01644	heptanoate (7:0)	rs676094	A	G	A	G	0.0191	0.000540712	0.4178	0.410665	FALSE	FALSE	FALSE	9E5uk2	1	29084689	0.97	0.00716304	38965	vat	TRUE	reported	textfile	0.0042	6.606e-06	1766	M01644.metal.pos.txt.gz	TRUE	reported	A7LkWw	2	TRUE	0.011575	20.6574	heptanoate (7:0)	Known	Lipid	7,802
M01644	heptanoate (7:0)	rs6860349	A	G	A	G	-0.0089	-0.00623636	0.4108	0.406724	FALSE	FALSE	FALSE	9E5uk2	5	2133412	0.4	0.00722211	38965	vat	TRUE	reported	textfile	0.0018	8.673e-07	7355	M01644.metal.pos.txt.gz	TRUE	reported	A7LkWw	2	TRUE	0.00331292	24.4409	heptanoate (7:0)	Known	Lipid	7,802
M01644	heptanoate (7:0)	rs7436874	T	C	T	C	0.0083	-0.00135216	0.6135	0.605908	FALSE	FALSE	FALSE	9E5uk2	4	8650824	0.89	0.00725274	38965	vat	TRUE	reported	textfile	0.0019	9.886e-06	7355	M01644.metal.pos.txt.gz	TRUE	reported	A7LkWw	2	TRUE	0.00258786	19.0779	heptanoate (7:0)	Known	Lipid	7,802
M01644	heptanoate (7:0)	rs8006663	A	G	A	G	-0.0086	-0.00130637	0.4556	0.464687	FALSE	FALSE	FALSE	9E5uk2	14	69171003	0.61	0.00721399	38965	vat	TRUE	reported	textfile	0.0018	1.785e-06	7355	M01644.metal.pos.txt.gz	TRUE	reported	A7LkWw	2	TRUE	0.00309402	22.821	heptanoate (7:0)	Known	Lipid	7,802
M01644	heptanoate (7:0)	rs8079173	A	G	A	G	0.0118	0.0146793	0.1402	0.142008	FALSE	FALSE	FALSE	9E5uk2	17	70075796	0.091	0.0101925	38965	vat	TRUE	reported	textfile	0.0026	8.927e-06	7355	M01644.metal.pos.txt.gz	TRUE	reported	A7LkWw	2	TRUE	0.00279267	20.592	heptanoate (7:0)	Known	Lipid	7,802
M01644	heptanoate (7:0)	rs864428	T	C	T	C	0.0101	0.00344015	0.4058	0.416004	FALSE	FALSE	FALSE	9E5uk2	7	136925471	0.47	0.00721219	38965	vat	TRUE	reported	textfile	0.0018	2.986e-08	7355	M01644.metal.pos.txt.gz	TRUE	reported	A7LkWw	2	TRUE	0.00426246	31.476	heptanoate (7:0)	Known	Lipid	7,802
M01644	heptanoate (7:0)	rs9607028	T	G	T	G	-0.0084	-0.00349539	0.4268	0.414055	FALSE	FALSE	FALSE	9E5uk2	22	33632112	0.58	0.00719576	38965	vat	TRUE	reported	textfile	0.0019	7.286e-06	7355	M01644.metal.pos.txt.gz	TRUE	reported	A7LkWw	2	TRUE	0.00265043	19.5404	heptanoate (7:0)	Known	Lipid	7,802
M01644	heptanoate (7:0)	rs989248	A	G	A	G	-0.0085	-0.010938	0.6475	0.646577	FALSE	FALSE	FALSE	9E5uk2	5	39526442	0.18	0.00741258	38965	vat	TRUE	reported	textfile	0.0018	2.962e-06	7355	M01644.metal.pos.txt.gz	TRUE	reported	A7LkWw	2	TRUE	0.0030227	22.2933	heptanoate (7:0)	Known	Lipid	7,802
M01644	heptanoate (7:0)	rs990054	T	C	T	C	-0.0087	0.00108817	0.5955	0.596244	FALSE	FALSE	FALSE	9E5uk2	21	25434305	0.71	0.00730012	38965	vat	TRUE	reported	textfile	0.0018	1.325e-06	7355	M01644.metal.pos.txt.gz	TRUE	reported	A7LkWw	2	TRUE	0.00316617	23.3548	heptanoate (7:0)	Known	Lipid	7,802
M01644	heptanoate (7:0)	rs9997602	A	C	A	C	-0.0081	0.00566369	0.5717	0.560518	FALSE	FALSE	FALSE	9E5uk2	4	179932425	0.73	0.00714678	38965	vat	TRUE	reported	textfile	0.0018	7.565e-06	7355	M01644.metal.pos.txt.gz	TRUE	reported	A7LkWw	2	TRUE	0.00274567	20.2445	heptanoate (7:0)	Known	Lipid	7,802
M01645	laurate (12:0)	rs10039731	A	G	A	G	0.0198	0.0013555	0.5787	0.610638	FALSE	FALSE	FALSE	z5zWTD	5	110764252	0.99	0.00729596	38965	vat	TRUE	reported	textfile	0.004	8.465e-07	1767	M01645.metal.pos.txt.gz	TRUE	reported	Q1dq9T	2	TRUE	0.0136771	24.4748	laurate (12:0)	Known	Lipid	7,793
M01645	laurate (12:0)	rs11036901	A	G	A	G	-0.0079	-0.0137138	0.433	0.3594	FALSE	FALSE	FALSE	z5zWTD	11	42487429	0.19	0.00737405	38965	vat	TRUE	reported	textfile	0.0018	7.855e-06	7346	M01645.metal.pos.txt.gz	TRUE	reported	Q1dq9T	2	TRUE	0.0026153	19.2571	laurate (12:0)	Known	Lipid	7,793
M01645	laurate (12:0)	rs11193635	T	C	T	C	0.0084	0.00759563	0.6725	0.674623	FALSE	FALSE	FALSE	z5zWTD	10	109468251	0.28	0.00762324	38965	vat	TRUE	reported	textfile	0.0018	3.797e-06	7346	M01645.metal.pos.txt.gz	TRUE	reported	Q1dq9T	2	TRUE	0.00295581	21.7718	laurate (12:0)	Known	Lipid	7,793
M01645	laurate (12:0)	rs11589855	T	C	T	C	-0.0084	-0.000309246	0.3809	0.37885	FALSE	FALSE	FALSE	z5zWTD	1	154755843	0.83	0.00731057	38965	vat	TRUE	reported	textfile	0.0018	2.222e-06	7346	M01645.metal.pos.txt.gz	TRUE	reported	Q1dq9T	2	TRUE	0.00295581	21.7718	laurate (12:0)	Known	Lipid	7,793
M01645	laurate (12:0)	rs11731117	A	G	A	G	0.0081	0.002607	0.5958	0.591477	FALSE	FALSE	FALSE	z5zWTD	4	14872737	0.92	0.00719751	38965	vat	TRUE	reported	textfile	0.0018	4.324e-06	7346	M01645.metal.pos.txt.gz	TRUE	reported	Q1dq9T	2	TRUE	0.00274902	20.2445	laurate (12:0)	Known	Lipid	7,793
M01645	laurate (12:0)	rs11857879	T	G	T	G	0.0112	-0.000185889	0.1952	0.205835	FALSE	FALSE	FALSE	z5zWTD	15	95209253	0.87	0.00878152	38965	vat	TRUE	reported	textfile	0.0025	8.18e-06	7346	M01645.metal.pos.txt.gz	TRUE	reported	Q1dq9T	2	TRUE	0.00272471	20.0649	laurate (12:0)	Known	Lipid	7,793
M01645	laurate (12:0)	rs11978728	A	T	A	T	-0.0089	0.00230741	0.6876	0.684552	FALSE	TRUE	FALSE	z5zWTD	7	38750371	0.87	0.00758443	38965	vat	TRUE	reported	textfile	0.0018	5.182e-07	7346	M01645.metal.pos.txt.gz	TRUE	reported	Q1dq9T	2	TRUE	0.00331697	24.4409	laurate (12:0)	Known	Lipid	7,793
M01645	laurate (12:0)	rs12466053	A	G	A	G	0.0087	-0.00375461	0.402	0.418759	FALSE	FALSE	FALSE	z5zWTD	2	35935217	0.91	0.00716653	38965	vat	TRUE	reported	textfile	0.0018	8.441e-07	7346	M01645.metal.pos.txt.gz	TRUE	reported	Q1dq9T	2	TRUE	0.00317003	23.3548	laurate (12:0)	Known	Lipid	7,793
M01645	laurate (12:0)	rs12862464	T	C	T	C	0.0146	0.0123449	0.0842	0.09633	FALSE	FALSE	FALSE	z5zWTD	13	74942016	0.49	0.0120285	38965	vat	TRUE	reported	textfile	0.0033	9.825e-06	7346	M01645.metal.pos.txt.gz	TRUE	reported	Q1dq9T	2	TRUE	0.00265749	19.5686	laurate (12:0)	Known	Lipid	7,793
M01645	laurate (12:0)	rs12940605	A	C	A	C	-0.0096	-0.0133395	0.6059	0.613298	FALSE	FALSE	FALSE	z5zWTD	17	12655432	0.094	0.00731917	38965	vat	TRUE	reported	textfile	0.0018	1.823e-07	7346	M01645.metal.pos.txt.gz	TRUE	reported	Q1dq9T	2	TRUE	0.00385716	28.4367	laurate (12:0)	Known	Lipid	7,793
M01645	laurate (12:0)	rs13393013	A	G	A	G	0.0314	0.0120478	0.0213	0.030109	FALSE	FALSE	FALSE	z5zWTD	2	196373911	0.35	0.0208382	38965	vat	TRUE	reported	textfile	0.0065	1.312e-06	7346	M01645.metal.pos.txt.gz	TRUE	reported	Q1dq9T	2	TRUE	0.00316668	23.33	laurate (12:0)	Known	Lipid	7,793
M01645	laurate (12:0)	rs1487052	T	C	T	C	0.008	0.000670006	0.3063	0.306709	FALSE	FALSE	FALSE	z5zWTD	4	112120740	0.9	0.00765056	38965	vat	TRUE	reported	textfile	0.0018	7.664e-06	7346	M01645.metal.pos.txt.gz	TRUE	reported	Q1dq9T	2	TRUE	0.00268175	19.7477	laurate (12:0)	Known	Lipid	7,793
M01645	laurate (12:0)	rs1530439	T	G	T	G	0.009	-0.0134332	0.2946	0.307738	FALSE	FALSE	FALSE	z5zWTD	10	63645959	0.054	0.00770209	38965	vat	TRUE	reported	textfile	0.0018	6.08e-07	7346	M01645.metal.pos.txt.gz	TRUE	reported	Q1dq9T	2	TRUE	0.00339167	24.9932	laurate (12:0)	Known	Lipid	7,793
M01645	laurate (12:0)	rs16942446	A	G	A	G	-0.0259	0.0180188	0.0314	0.033008	FALSE	FALSE	FALSE	z5zWTD	15	89441356	0.29	0.0199157	38965	vat	TRUE	reported	textfile	0.0056	3.318e-06	7346	M01645.metal.pos.txt.gz	TRUE	reported	Q1dq9T	2	TRUE	0.00290342	21.3848	laurate (12:0)	Known	Lipid	7,793
M01645	laurate (12:0)	rs16990450	T	C	T	C	0.0161	0.00873976	0.0722	0.081852	FALSE	FALSE	FALSE	z5zWTD	19	417714	0.52	0.0129461	38965	vat	TRUE	reported	textfile	0.0035	4.178e-06	7346	M01645.metal.pos.txt.gz	TRUE	reported	Q1dq9T	2	TRUE	0.00287221	21.1542	laurate (12:0)	Known	Lipid	7,793
M01645	laurate (12:0)	rs2069151	A	G	A	G	0.009	0.00076044	0.7083	0.72179	FALSE	FALSE	FALSE	z5zWTD	1	210717147	0.89	0.00790529	38965	vat	TRUE	reported	textfile	0.0018	4.682e-07	7346	M01645.metal.pos.txt.gz	TRUE	reported	Q1dq9T	2	TRUE	0.00339167	24.9932	laurate (12:0)	Known	Lipid	7,793
M01645	laurate (12:0)	rs2140495	T	C	T	C	0.0638	-0.0421637	0.0158	0.015953	FALSE	FALSE	FALSE	z5zWTD	7	79333386	0.14	0.0288347	38965	vat	TRUE	reported	textfile	0.0144	9.505e-06	1767	M01645.metal.pos.txt.gz	TRUE	reported	Q1dq9T	2	TRUE	0.0109871	19.6076	laurate (12:0)	Known	Lipid	7,793
M01645	laurate (12:0)	rs2255059	T	C	T	C	-0.008	-0.00222867	0.5192	0.510842	FALSE	FALSE	FALSE	z5zWTD	18	48328003	0.89	0.00720696	38965	vat	TRUE	reported	textfile	0.0018	7.397e-06	7346	M01645.metal.pos.txt.gz	TRUE	reported	Q1dq9T	2	TRUE	0.00268175	19.7477	laurate (12:0)	Known	Lipid	7,793
M01645	laurate (12:0)	rs2304767	A	G	A	G	0.0091	0.0011627	0.3402	0.340307	FALSE	FALSE	FALSE	z5zWTD	13	111340342	0.44	0.00751517	38965	vat	TRUE	reported	textfile	0.0019	1.216e-06	7346	M01645.metal.pos.txt.gz	TRUE	reported	Q1dq9T	2	TRUE	0.00311294	22.9328	laurate (12:0)	Known	Lipid	7,793
M01645	laurate (12:0)	rs2423542	A	G	A	G	0.0153	0.0104668	0.8036	0.740329	FALSE	FALSE	FALSE	z5zWTD	20	11094509	0.24	0.00897969	38965	vat	TRUE	reported	textfile	0.0032	1.914e-06	7346	M01645.metal.pos.txt.gz	TRUE	reported	Q1dq9T	2	TRUE	0.00310229	22.8541	laurate (12:0)	Known	Lipid	7,793
M01645	laurate (12:0)	rs2491274	A	G	A	G	-0.0297	-0.00719633	0.9732	0.955599	FALSE	FALSE	FALSE	z5zWTD	1	88253549	0.62	0.0173578	38965	vat	TRUE	reported	textfile	0.0065	4.627e-06	7346	M01645.metal.pos.txt.gz	TRUE	reported	Q1dq9T	2	TRUE	0.00283402	20.8722	laurate (12:0)	Known	Lipid	7,793
M01645	laurate (12:0)	rs287276	A	G	A	G	0.0084	0.00738905	0.3317	0.353079	FALSE	FALSE	FALSE	z5zWTD	5	55725611	0.32	0.00740977	38965	vat	TRUE	reported	textfile	0.0018	2.647e-06	7346	M01645.metal.pos.txt.gz	TRUE	reported	Q1dq9T	2	TRUE	0.00295581	21.7718	laurate (12:0)	Known	Lipid	7,793
M01645	laurate (12:0)	rs369895	A	G	A	G	-0.0114	0.000566337	0.574	0.552655	FALSE	FALSE	FALSE	z5zWTD	8	143903291	0.83	0.00710209	38965	vat	TRUE	reported	textfile	0.0023	1.075e-06	7346	M01645.metal.pos.txt.gz	TRUE	reported	Q1dq9T	2	TRUE	0.00333314	24.5604	laurate (12:0)	Known	Lipid	7,793
M01645	laurate (12:0)	rs4327548	A	G	A	G	-0.0093	0.00550731	0.2904	0.284655	FALSE	FALSE	FALSE	z5zWTD	4	57999268	0.71	0.00784467	38965	vat	TRUE	reported	textfile	0.0018	2.156e-07	7346	M01645.metal.pos.txt.gz	TRUE	reported	Q1dq9T	2	TRUE	0.00362072	26.6872	laurate (12:0)	Known	Lipid	7,793
M01645	laurate (12:0)	rs4333677	A	G	A	G	0.008	0.0114153	0.5848	0.575854	FALSE	FALSE	FALSE	z5zWTD	9	74744270	0.19	0.00715776	38965	vat	TRUE	reported	textfile	0.0018	5.985e-06	7346	M01645.metal.pos.txt.gz	TRUE	reported	Q1dq9T	2	TRUE	0.00268175	19.7477	laurate (12:0)	Known	Lipid	7,793
M01645	laurate (12:0)	rs4680878	T	G	T	G	0.0079	0.0032407	0.6552	0.645688	FALSE	FALSE	FALSE	z5zWTD	3	30193543	0.57	0.00742847	38965	vat	TRUE	reported	textfile	0.0018	9.163e-06	7346	M01645.metal.pos.txt.gz	TRUE	reported	Q1dq9T	2	TRUE	0.0026153	19.2571	laurate (12:0)	Known	Lipid	7,793
M01645	laurate (12:0)	rs4789698	T	C	T	C	-0.0079	-0.0010672	0.4508	0.440957	FALSE	FALSE	FALSE	z5zWTD	17	80179786	0.84	0.007205	38965	vat	TRUE	reported	textfile	0.0018	6.828e-06	7346	M01645.metal.pos.txt.gz	TRUE	reported	Q1dq9T	2	TRUE	0.0026153	19.2571	laurate (12:0)	Known	Lipid	7,793
[truncated: 9,239 more rows]
