# Supplementary material for: The causal relationship between human blood metabolites and the risk of visceral obesity: a mendelian randomization analysis
Source: Lipids Health Dis. 2024 Feb 7;23:39. doi: 10.1186/s12944-024-02035-x (PMC10851536; doi:10.1186/s12944-024-02035-x)
Supplement: Supplementary file 3 — Supplementary Material 3: The results of scatterplots, leave-one-out, LDSC, and Steiger test [file 12944_2024_2035_MOESM3_ESM.xlsx]

## Sheet: total
ID	Metabolite	outcome	nsnp	b_MR.Egger	se_MR.Egger	pval_MR.Egger	b_Weighted.median	se_Weighted.median	pval_Weighted.median	b_Inverse.variance.weighted.	se_Inverse.variance.weighted.	pval_Inverse.variance.weighted.	FDR	Random effects model (IVW)	P value	b_Weighted.mode	se_Weighted.mode	pval_Weighted.mode	b_Simple.mode	se_Simple.mode	pval_Simple.mode	correct_causal_direction	steiger_pval	Value_Power	F	R2	Q_Inverse.variance.weighted	Q_df_Inverse.variance.weighted	Q_pval_Inverse.variance.weighted	egger_intercept	se	pval	Status	Super.pathway	Samplesize
M01110	arachidonate (20:4n6)	vat	29	0.300066	0.191359	0.12851	0.378219	0.128187	0.00317241	0.348212	0.0859753	5.12e-05	0.0248832	0.348212	0.000583284	0.374987	0.129029	0.00707479	0.361329	0.199846	0.0813548	TRUE	6.72e-209	8103.62	38.9815	0.172149	38.8299	28	0.0836986	0.00110444	0.00370045	0.767637	Known	Lipid	7816
M33443	valerate	vat	10	-0.00639854	0.603443	0.9918	0.386663	0.202374	0.0560516	0.504754	0.14186	0.000373539	0.09077	0.504754	0.00668249	0.24325	0.304549	0.445018	0.168713	0.308204	0.597409	TRUE	8.71e-39	2480.85	20.5171	0.0598349	15.4887	9	0.078357	0.0114374	0.0128285	0.398651	Known	Lipid	4102
M01898	proline	vat	41	0.333109	0.179332	0.0708025	0.300653	0.134191	0.0250592	0.30429	0.087525	0.000507809	0.0822651	0.30429	0.00221537	0.360007	0.132364	0.00961732	0.391919	0.236828	0.105778	TRUE	5.75e-293	11611.6	35.2097	0.22957	51.6422	40	0.102721	-0.000515817	0.00265628	0.847037	Known	Amino acid	7816
M32338	glycine	vat	37	-0.15412	0.118692	0.20261	-0.133389	0.0907379	0.141548	-0.210392	0.0615123	0.000625452	0.0759924	-0.210392	0.00133746	-0.180338	0.0935912	0.0619183	-0.253049	0.17734	0.162222	TRUE	0	15202.2	52.4007	0.28064	40.9279	36	0.263039	-0.0015616	0.00273373	0.57149	Known	Amino acid	7802
M01301	lysine	vat	25	1.91549	1.08054	0.0895223	0.664813	0.327995	0.0426728	0.670323	0.199196	0.000765044	0.0743623	0.670323	0.0022444	0.0120495	0.644457	0.985237	-0.23503	0.670318	0.728928	TRUE	1.33e-103	3879.07	24.1879	0.0905179	29.1045	24	0.216223	-0.0120016	0.0102014	0.251443	Known	Amino acid	7812
M35253	2-palmitoylglycerophosphocholine*	vat	21	-0.257398	0.174141	0.155768	-0.2137	0.170413	0.209836	-0.303612	0.103264	0.00328038	0.265711	-0.303612	0.00191595	-0.224211	0.162757	0.183555	-0.294555	0.31144	0.355545	TRUE	8.81e-81	2983.14	21.6427	0.0710928	17.9565	20	0.590277	-0.00100503	0.00304938	0.74532	Known	Lipid	7695
M18929	X-05907	vat	13	-1.0611	0.288348	0.00362618	-0.268933	0.221875	0.225478	-0.37455	0.132883	0.00482276	0.334837	-0.37455	0.0318405	-0.26958	0.265882	0.330634	-0.111092	0.391449	0.781403	TRUE	1.2e-69	2945.97	22.7945	0.0702689	20.6936	12	0.0550511	0.0154637	0.00566825	0.0196439	Unknown		7734
M33961	1-stearoylglycerophosphocholine	vat	11	-0.426478	0.284669	0.16832	-0.314334	0.170156	0.0647001	-0.336271	0.127284	0.00824426	0.500839	-0.336271	0.000340608	-0.315017	0.256368	0.247289	-0.311432	0.239506	0.222665	TRUE	1.72e-58	2368.5	21.1737	0.0572793	5.43893	10	0.859998	0.00232227	0.00655508	0.731295	Known	Lipid	7817
M37004	X-14977--vanillin	vat	8	-0.708367	0.244983	0.0276396	-0.249232	0.148439	0.0931481	-0.281653	0.107906	0.00904978	0.488688	-0.166345	0.271051	0.00537913	0.249859	0.983425	0.0130564	0.258273	0.961094	TRUE	1.98e-33	3974.56	20.2914	0.0925405	7.39103	7	0.389331	0.0149522	0.00770674	0.100421	Identified	Xenobiotics	1789
M33363	gamma-glutamylmethionine*	vat	9	-0.402981	0.21602	0.104368	-0.262247	0.131308	0.0458046	-0.261829	0.102958	0.0109885	0.53404	-0.261829	0.000331218	-0.202005	0.183605	0.30324	-0.218822	0.20031	0.306452	TRUE	3.87e-44	4712.37	22.0486	0.10787	4.01531	8	0.85574	0.0048131	0.00647552	0.481511	Known	Peptide	2240
M00575	arabinose	vat	5	0.24377	0.101464	0.0956564	0.169486	0.0761643	0.0260634	0.150834	0.0596973	0.0115158	0.508789	0.150834	0.00174343	0.182851	0.0822564	0.0903171	0.137618	0.142892	0.390041	TRUE	3.33e-37	2981.38	22.1693	0.0710537	2.60521	4	0.6259	-0.00850384	0.00750715	0.33966	Known	Carbohydrate	5889
M32197	3-(4-hydroxyphenyl)lactate	vat	23	0.10806	0.210997	0.613898	0.184378	0.147767	0.212117	0.260034	0.103486	0.0119792	0.485159	0.260034	0.00714545	0.149721	0.212201	0.487867	-0.100872	0.279113	0.721246	TRUE	6.86e-111	4210.85	22.8384	0.0975071	19.1965	22	0.633164	0.00349884	0.00423329	0.41781	Known	Amino acid	7795
M33228	1-arachidonoylglycerophosphocholine*	vat	24	0.163163	0.185736	0.389184	0.319885	0.11899	0.00718115	0.246884	0.0985752	0.0122617	0.4584	0.246884	0.0122617	0.249323	0.127568	0.062914	0.0331936	0.245224	0.893505	TRUE	2.61e-177	6872.39	42.1608	0.149911	36.6933	23	0.0349988	0.00209754	0.00391913	0.597877	Known	Lipid	7507
M34453	X-12776	vat	3	1.31848	0.975861	0.405631	1.43582	0.649979	0.027173	1.27783	0.518818	0.0137795	0.478344	1.27783	0.0069354	1.73018	0.791287	0.160325	1.52798	0.905135	0.233443	TRUE	1.37e-19	1159.82	21.7884	0.028881	1.66433	2	0.435106	-0.000849861	0.0148693	0.963653	Unknown		7764
M01358	stearate (18:0)	vat	43	0.517454	0.346793	0.143325	0.235969	0.171259	0.16825	0.293832	0.120179	0.0144876	0.469399	0.201914	0.0854131	0.316877	0.288843	0.278866	0.408687	0.337655	0.232905	TRUE	4.18e-188	7298.34	22.0356	0.157738	49.7714	42	0.191493	-0.0024941	0.00357837	0.48974	Known	Lipid	7803
M33821	1-eicosatrienoylglycerophosphocholine*	vat	20	-0.408631	0.242362	0.109045	-0.0807621	0.129107	0.531613	-0.200766	0.0835786	0.0163003	0.495123	-0.127096	0.139652	-0.0126935	0.205476	0.951387	0.00420415	0.218642	0.984859	TRUE	8.16e-105	4056.85	25.15	0.0942764	21.4561	19	0.312157	0.00542775	0.00588466	0.368542	Known	Lipid	7809
M18394	theophylline	vat	15	-0.210132	0.112649	0.0848543	0.11427	0.078372	0.144827	0.126156	0.0537392	0.0188967	0.540223	0.126156	0.050432	0.125841	0.122298	0.320946	0.249955	0.148486	0.114463	TRUE	3.94e-77	3307.81	22.1316	0.0782273	20.1604	14	0.125164	0.0162681	0.00478938	0.00477252	Known	Xenobiotics	7393
M18392	theobromine	vat	6	-0.195426	0.736531	0.803866	-0.227577	0.122576	0.0633657	-0.228655	0.0975997	0.0191402	0.516786	-0.228655	0.00748418	-0.230852	0.187935	0.273973	-0.228947	0.205556	0.316024	TRUE	9.65e-21	709.492	21.8522	0.0178581	3.83665	5	0.573165	-0.00113221	0.0248745	0.965877	Known	Xenobiotics	7768
M32761	X-11444	vat	18	-0.111535	0.237164	0.644497	-0.145734	0.115087	0.205407	-0.18391	0.0808473	0.022919	0.586244	-0.149115	0.109655	-0.188187	0.175214	0.297813	-0.175568	0.200749	0.393999	TRUE	9.77e-99	3686.14	31.0233	0.0864039	24.3735	17	0.109636	-0.0021182	0.00630159	0.741135	Unknown		7758
M34395	1-methylurate	vat	18	-0.0227874	0.0770507	0.771228	0.0305649	0.0731503	0.676067	0.112717	0.0496772	0.0232688	0.565432	0.112717	0.0285759	-0.0469521	0.0756739	0.543188	0.325958	0.16908	0.0707527	TRUE	2.72e-132	7209.5	27.5644	0.156118	18.2603	17	0.372597	0.00847062	0.00368182	0.0351996	Known	Xenobiotics	5520
M33936	octanoylcarnitine	vat	24	0.067134	0.105117	0.529636	0.136798	0.0814851	0.0931896	0.122087	0.0543836	0.0247726	0.573309	0.122087	0.0362382	0.096188	0.0809	0.246581	-0.00605769	0.128103	0.962692	TRUE	1.64e-209	7338.4	49.4134	0.158467	26.4289	23	0.28104	0.00218473	0.0034567	0.533882	Known	Lipid	7790
M33447	palmitoleate (16:1n7)	vat	11	0.177074	0.275448	0.536347	0.10237	0.159674	0.521448	0.230405	0.103161	0.0255195	0.56375	0.230405	0.0623415	0.0380155	0.198384	0.85187	0.0743934	0.238031	0.761053	TRUE	8.97e-56	2205.4	24.626	0.0535446	14.359	10	0.157236	0.00162831	0.00741522	0.831089	Known	Lipid	7776
M35254	2-oleoylglycerophosphocholine*	vat	18	-0.235617	0.444792	0.603577	-0.271024	0.185167	0.143284	-0.295366	0.133391	0.0268092	0.566491	-0.295366	0.0111864	-0.19571	0.349641	0.582953	-0.248253	0.358462	0.497944	TRUE	1.09e-64	2324.91	21.8683	0.0562841	12.952	17	0.739396	-0.000933666	0.00663067	0.889777	Known	Lipid	7524
M22842	cholate	vat	9	0.065713	0.0907621	0.492539	-0.0386015	0.0558057	0.489117	-0.0847162	0.0391506	0.0304756	0.617131	-0.0847162	0.0186326	-0.00742512	0.0665514	0.913913	-0.190535	0.0955287	0.0812013	TRUE	2.77e-49	2419.5	20.6411	0.0584411	6.76668	8	0.562003	-0.0114991	0.00625936	0.108807	Known	Lipid	5929
M37202	4-androsten-3beta,17beta-diol disulfate 1*	vat	26	0.116873	0.0623011	0.0728794	0.0661692	0.047918	0.167314	0.0677206	0.0313193	0.0305979	0.594824	0.0677206	0.0336696	0.0628002	0.0485816	0.207944	0.0198729	0.0935023	0.83341	TRUE	1.89e-218	8239.31	42.8357	0.174528	25.9087	25	0.412485	-0.00310649	0.0033791	0.367073	Known	Lipid	7804
M32698	X-11381	vat	18	0.583123	0.41177	0.175909	0.157525	0.196497	0.422746	0.306442	0.142102	0.0310455	0.580311	0.306442	0.00284993	0.0412696	0.338112	0.904284	0.0293435	0.361228	0.936206	TRUE	2.42e-97	3508.06	26.2853	0.0825734	8.88174	17	0.943899	-0.0047112	0.00658071	0.484364	Unknown		7753
M32980	adrenate (22:4n6)	vat	12	0.34457	0.347259	0.344475	0.303722	0.161883	0.0606304	0.220751	0.102427	0.0311459	0.560626	0.220751	0.100326	0.576409	0.284914	0.0680535	0.474446	0.339327	0.189607	TRUE	5.36e-72	3011.66	28.1051	0.071724	18.9212	11	0.0625232	-0.00343645	0.00882178	0.705043	Known	Lipid	7778
M15990	glycerophosphorylcholine (GPC)	vat	19	0.0998115	0.0904289	0.285078	0.108745	0.0828686	0.189433	0.130645	0.0607043	0.0313858	0.544767	0.130645	0.0414587	0.11898	0.0688085	0.100896	0.255542	0.190643	0.196783	TRUE	2.54e-93	4056.38	21.1751	0.0942665	20.0548	18	0.329741	0.00134138	0.00271398	0.627457	Known	Lipid	7156
M35127	pro-hydroxy-pro	vat	20	-0.686072	0.340272	0.058948	-0.239465	0.174444	0.169837	-0.239478	0.112417	0.0331496	0.555541	-0.239478	0.0660544	-0.445243	0.241442	0.0808207	-0.625187	0.326402	0.0706177	TRUE	5.66e-98	3843	22.2007	0.0897516	25.5214	19	0.144085	0.00767556	0.00542571	0.174233	Known	Peptide	7787
M01494	5-oxoproline	vat	24	0.44146	0.223166	0.0605672	0.419489	0.183907	0.0225496	0.284614	0.133864	0.033492	0.542571	0.284614	0.0287118	0.40735	0.197042	0.0501356	0.209601	0.415051	0.618363	TRUE	1e-177	6249.08	43.1263	0.138192	21.7292	23	0.536644	-0.00281245	0.0032018	0.389221	Known	Amino acid	7802
M31453	cysteine	vat	19	-0.0386903	0.163683	0.815968	-0.0989963	0.147938	0.503385	-0.206925	0.0996358	0.0378189	0.592902	-0.206925	0.0197695	-0.0882791	0.156556	0.579794	-0.113283	0.236861	0.638217	TRUE	4.1e-99	3939.81	21.2286	0.0918056	14.2921	18	0.70986	-0.00506216	0.00390763	0.212479	Known	Amino acid	7692
M32644	X-11327	vat	39	-0.292402	0.348518	0.406865	-0.0432813	0.182294	0.812327	-0.238127	0.116241	0.0405057	0.61518	-0.0558381	0.64194	0.318566	0.490694	0.520103	0.186342	0.422955	0.662019	TRUE	1.17e-170	6631.11	23.2473	0.145413	46.143	38	0.171079	0.000643814	0.0038369	0.867658	Unknown		7671
M35718	dihomo-linolenate (20:3n3 or n6)	vat	25	-0.297889	0.339263	0.388999	-0.159242	0.165885	0.337079	-0.21208	0.10361	0.040667	0.598914	-0.21208	0.063076	0.1908	0.442361	0.670083	0.0390841	0.378846	0.918688	TRUE	1.75e-122	4579.79	25.6276	0.105154	29.1079	24	0.216097	0.00161362	0.00599268	0.790126	Known	Lipid	7805
M34390	7-methylxanthine	vat	10	0.120323	0.283814	0.682772	0.163256	0.0918014	0.0753454	0.139443	0.068144	0.040727	0.582156	0.139443	0.056772	0.20246	0.114666	0.111267	0.162191	0.134315	0.257997	TRUE	1.72e-60	3212.41	22.0839	0.0761423	10.3839	9	0.320306	0.00073633	0.0105133	0.945883	Known	Xenobiotics	5901
M01336	palmitate (16:0)	vat	27	0.844887	0.401047	0.0453476	0.388318	0.209827	0.0642187	0.307653	0.150612	0.0410834	0.570472	0.224499	0.120252	0.531511	0.348928	0.139763	0.531511	0.417991	0.214779	TRUE	1.31e-105	3953.9	22.1099	0.0921038	28.9116	26	0.315116	-0.00625908	0.00430676	0.158575	Known	Lipid	7800
M35669	tetradecanedioate	vat	24	0.173621	0.0737131	0.0278347	0.104459	0.0675293	0.121895	0.0849717	0.0416312	0.0412451	0.556808	0.0849717	0.053311	0.149395	0.0702667	0.0444451	0.169023	0.109956	0.137893	TRUE	4.32e-231	10860.8	38.3643	0.21796	25.6595	23	0.317203	-0.00525188	0.00355208	0.153439	Known	Lipid	6046
M27722	erythrose	vat	8	0.648244	0.272111	0.0545981	0.392567	0.156007	0.011858	0.239755	0.117979	0.0421347	0.553445	0.239755	0.0789574	0.403164	0.17857	0.0585263	0.364011	0.230145	0.157741	TRUE	6.07e-36	1427.86	20.63	0.0353253	9.36692	7	0.227375	-0.0126954	0.00756535	0.144338	Known	Carbohydrate	7263
M27710	N-acetylglycine	vat	22	-0.112078	0.0970657	0.261839	-0.106269	0.0695971	0.126781	-0.0914387	0.0453251	0.0436542	0.558314	-0.0914387	0.0176744	-0.112957	0.077461	0.159568	0.0767553	0.116222	0.516163	TRUE	4.69e-187	7531.71	39.3451	0.161966	15.1858	21	0.813516	0.00093526	0.00388947	0.812422	Known	Amino acid	7135
M33957	1-heptadecanoylglycerophosphocholine	vat	10	-0.106468	0.484973	0.831732	-0.156564	0.161696	0.332914	-0.233221	0.116517	0.0453275	0.564851	-0.233221	0.0602561	-0.132598	0.22857	0.576069	-0.104902	0.229477	0.658409	TRUE	2.38e-41	1578.7	21.1436	0.0389146	10.2137	9	0.333462	-0.00342506	0.0126172	0.792911	Known	Lipid	7422
M01125	isoleucine	vat	18	0.343359	0.600765	0.575578	-0.239172	0.310222	0.440725	-0.450145	0.227251	0.04761	0.578461	-0.450145	0.0808983	0.00246518	0.36878	0.994744	0.051373	0.482799	0.916505	TRUE	1.38e-85	3407.3	21.5452	0.0803916	21.893	17	0.188867	-0.0092939	0.00639898	0.165718	Known	Amino acid	7801
M33871	1-eicosadienoylglycerophosphocholine*	vat	13	-0.156629	0.181157	0.405716	-0.0762458	0.124583	0.540532	-0.164455	0.083087	0.0477812	0.566383	-0.164455	0.104305	-0.0469744	0.153333	0.764584	-0.143017	0.194869	0.477097	TRUE	1.68e-71	3491.79	22.0118	0.0822217	17.818	12	0.12133	-0.000292807	0.00550382	0.958526	Known	Lipid	6892
M00584	mannose	vat	28	-0.422529	0.23127	0.0792027	-0.323618	0.132404	0.0145187	-0.170946	0.0865361	0.0482193	0.557966	-0.196796	0.0419542	-0.45761	0.164715	0.0098227	0.122878	0.2953	0.680616	TRUE	1.32e-212	8392.46	38.0663	0.177198	39.0393	27	0.0628402	0.00614055	0.00505222	0.235129	Known	Carbohydrate	7793
M32808	X-11491	vat	18	0.0737504	0.126539	0.568133	0.112323	0.061814	0.0692004	0.0909655	0.0461765	0.0488436	0.552046	0.0909655	0.102491	0.0895521	0.0721905	0.23164	0.0853525	0.0820462	0.312772	TRUE	1.38e-125	5525.46	33.1222	0.124175	24.7426	17	0.100621	0.00085021	0.00556996	0.880589	Unknown		6584
M35186	1-arachidonoylglycerophosphoethanolamine*	vat	26	0.433185	0.28227	0.137949	0.306055	0.139187	0.0278864	0.186976	0.0950175	0.0490899	0.54222	0.229675	0.0135518	0.351266	0.167888	0.0467292	0.32486	0.25467	0.21382	TRUE	3.58e-141	5137.16	30.7284	0.116463	30.7163	25	0.198585	-0.00447016	0.00475301	0.356336	Known	Lipid	7798
M37112	chiro-inositol	vat	13	-0.0119619	0.0562153	0.835385	-0.0511748	0.0319215	0.108902	-0.0441994	0.0224809	0.049289	0.532322	-0.0441994	0.0175892	-0.0672979	0.0412356	0.12862	-0.0790532	0.0535038	0.165294	TRUE	2.57e-119	13638.5	21.6564	0.259256	8.22938	12	0.766958	-0.00380631	0.00608354	0.544292	Known	Lipid	2729
M12035	pelargonate (9:0)	vat	36	-0.526282	0.473826	0.274488	-0.253718	0.186657	0.17406	-0.24433	0.124724	0.0501171	0.529498	-0.24433	0.0860156	-0.255419	0.295812	0.393768	-0.192519	0.376589	0.612409	TRUE	5.39e-156	6012.69	21.9087	0.133662	45.5702	35	0.108838	0.00302889	0.00485081	0.536527	Known	Lipid	7803
M01359	oleate (18:1n9)	vat	21	-0.573166	0.523734	0.287467	0.209033	0.207123	0.312868	0.285606	0.145868	0.050232	0.51942	0.285606	0.0289081	-0.0369716	0.338022	0.913994	-0.0445724	0.386296	0.909291	TRUE	5.88e-76	2642.51	22.2017	0.063488	16.0638	20	0.712656	0.0124584	0.00729729	0.104063	Known	Lipid	7768
M33009	homostachydrine*	vat	5	-0.435578	0.306042	0.249834	-0.224624	0.12231	0.0662825	-0.193914	0.100281	0.0531497	0.538141	-0.193914	5.79718e-05	-0.2286	0.164722	0.237504	-0.223878	0.172053	0.263074	TRUE	4.27e-23	2843.29	21.3157	0.0679855	0.9251	4	0.920932	0.0119197	0.0142616	0.464611	Known	Xenobiotics	3003
M33507	X-12092	vat	45	-0.0623616	0.0305658	0.0474981	-0.0366059	0.0265905	0.16862	-0.0401852	0.0208473	0.053906	0.534659	-0.0401852	0.053906	-0.036841	0.0263804	0.16956	0.048574	0.0842108	0.567005	TRUE		-40089.8	77.2484	35.6097	53.014	44	0.165486	0.00204406	0.00187291	0.281182	Unknown		7500
M32518	X-11204	vat	41	-0.0164088	0.612282	0.978756	-0.175125	0.200869	0.383297	-0.262461	0.138318	0.057759	0.561417	-0.193315	0.212348	0.277634	0.440925	0.532495	0.342609	0.496063	0.49377	TRUE	8e-151	5667.8	22.427	0.126968	53.6961	40	0.0724887	-0.00252605	0.00606203	0.679182	Unknown		7799
M33173	2-hydroxyacetaminophen sulfate*	vat	49	0.00432661	0.00659137	0.514765	-0.00185002	0.00516276	0.720089	-0.00661676	0.00349166	0.0580899	0.553563	-0.00661676	0.07185	0.000936233	0.00530991	0.860786	-0.00957803	0.0090771	0.296623	TRUE		-43117.8	24.6833	10.3806	53.1974	48	0.280972	-0.00769573	0.00389671	0.0541667	Known	Xenobiotics	1688
M00599	pyruvate	vat	14	-0.200313	0.289004	0.501432	-0.0857185	0.142209	0.546666	-0.190158	0.101425	0.0608103	0.568343	-0.190158	0.00890831	-0.100231	0.183178	0.593528	-0.107161	0.215297	0.626984	TRUE	4.28e-60	2107.65	21.7769	0.0512921	6.67974	13	0.917893	0.000259441	0.00691403	0.970684	Known	Carbohydrate	7682
M15365	glycerol 3-phosphate (G3P)	vat	14	0.0928772	0.372227	0.80718	-0.215144	0.231504	0.352716	-0.292652	0.157675	0.0634473	0.581799	-0.292652	0.0415489	-0.225069	0.279045	0.434422	-0.257866	0.337832	0.458916	TRUE	6.74e-57	2029.34	21.237	0.0494797	10.7822	13	0.629058	-0.00701403	0.00613442	0.275175	Known	Lipid	7781
M32553	phenol sulfate	vat	16	0.0815336	0.318439	0.801642	-0.0969871	0.103478	0.348619	-0.168289	0.0908537	0.0639817	0.575835	-0.135777	0.119367	-0.0017735	0.136932	0.989837	-0.0210595	0.216052	0.92364	TRUE	3.8e-68	2715	21.9046	0.0651168	27.9563	15	0.0218441	-0.0104929	0.0128062	0.42631	Known	Amino acid	7810
M01564	citrate	vat	48	-0.429793	0.354642	0.231736	-0.361189	0.166361	0.0299228	-0.207739	0.113334	0.0668055	0.590318	-0.207739	0.0942949	-0.460163	0.26128	0.0847112	-0.515566	0.316676	0.110199	TRUE	3.05e-206	7738.2	23.9549	0.165671	56.4074	47	0.163553	0.00247084	0.00369336	0.506842	Known	Energy	7813
M33801	ADpSGEGDFXAEGGGVR*	vat	9	0.109393	0.213636	0.624367	0.177488	0.0912308	0.0517162	0.128782	0.0704749	0.0676488	0.587095	0.128782	0.0201373	0.258047	0.127923	0.0783965	-0.0436594	0.168128	0.801669	TRUE	4.81e-55	3284	30.9218	0.0777078	4.94696	8	0.763229	0.000835685	0.00869283	0.926108	Known	Peptide	3939
M32379	scyllo-inositol	vat	13	-0.224159	0.147006	0.155526	-0.132849	0.106796	0.213518	-0.13234	0.0742087	0.0745295	0.635462	-0.13234	0.140125	-0.166536	0.11569	0.175582	-0.0287148	0.220299	0.898453	TRUE	4.94e-68	2889.48	27.4651	0.0690141	17.5339	12	0.130593	0.00432471	0.00543411	0.442957	Known	Lipid	6500
M22030	2-hydroxyisobutyrate	vat	20	0.162268	0.373173	0.668851	0.111805	0.171135	0.513555	0.209886	0.118888	0.0774952	0.649357	0.209886	0.0875937	0.0669206	0.241368	0.784578	0.403045	0.332239	0.239952	TRUE	2.77e-94	3820.6	27.3745	0.0892751	20.2932	19	0.377131	0.000817511	0.00602942	0.893653	Known	Amino acid	6539
M18467	eicosapentaenoate (EPA; 20:5n3)	vat	12	0.419421	0.209766	0.0734526	0.159584	0.138132	0.247969	0.158491	0.0898106	0.0776097	0.639294	0.158491	0.116167	0.160971	0.184982	0.402783	0.0878826	0.213875	0.689032	TRUE	7.09e-73	2952.22	27.3269	0.0704076	13.879	11	0.239763	-0.00936662	0.00668165	0.19123	Known	Lipid	7816
M32787	X-11470	vat	18	-0.072982	0.110489	0.518309	-0.19171	0.105694	0.0697051	-0.113364	0.0644982	0.0788102	0.638363	-0.028351	0.748959	-0.176808	0.0983855	0.0901082	-0.112258	0.181982	0.545498	TRUE	2.19e-97	3814.79	25.4958	0.0891515	17.6463	17	0.411477	-0.0018284	0.00396791	0.651146	Unknown		7271
M12261	taurodeoxycholate	vat	13	0.141872	0.151009	0.367652	0.068803	0.0506873	0.174654	0.0672446	0.0382834	0.079004	0.629442	0.0672446	0.127166	0.0497536	0.0709635	0.496603	0.0755495	0.0819018	0.374474	TRUE	1.22e-63	9071.75	21.5447	0.188833	15.9119	12	0.195305	-0.00523987	0.0101104	0.614538	Known	Lipid	1564
M36095	thymol sulfate	vat	5	0.327073	0.148181	0.114395	0.0790814	0.0620072	0.202182	0.081579	0.0467014	0.0806681	0.632334	0.081579	0.172974	0.0835612	0.0672922	0.28216	0.0899468	0.0775846	0.31081	TRUE	1.06e-29	2242.22	21.8647	0.0543903	6.57282	4	0.16026	-0.0253306	0.0144448	0.177776	Known	Xenobiotics	4172
M33389	X-12038	vat	59	-0.298162	0.663088	0.654664	0.118538	0.170276	0.486332	0.236994	0.135745	0.0808321	0.623562	0.196699	0.134443	0.00228927	0.36903	0.995072	0.0723632	0.420508	0.86397	TRUE	1.75e-216	8528.03	22.0834	0.179547	94.9342	58	0.00159029	0.0051913	0.00629532	0.41302	Unknown		7758
M35439	glutaroyl carnitine	vat	42	0.0836938	0.196888	0.673054	0.102024	0.10934	0.350776	0.140005	0.0813415	0.0852149	0.647101	0.140005	0.0852149	0.149156	0.173009	0.393633	0.241229	0.221711	0.282935	TRUE	0	12867.2	35.8543	0.248233	57.4228	41	0.045761	0.00121154	0.00384874	0.754558	Known	Amino acid	7701
M19368	X-06267	vat	12	-0.810183	0.407193	0.0746608	-0.463848	0.217737	0.0331461	-0.261466	0.152703	0.0868516	0.649383	-0.261466	0.13144	-0.626747	0.35338	0.103783	-0.602879	0.446358	0.203934	TRUE	8.37e-50	1970.21	21.7097	0.0481067	14.1731	11	0.223564	0.00956913	0.00649365	0.171354	Unknown		7075
M34469	X-12786	vat	12	-0.0240536	0.141513	0.86842	-0.115134	0.105429	0.274813	-0.131999	0.0774712	0.0884103	0.651021	-0.131999	0.0161282	-0.0872538	0.112042	0.452548	-0.199229	0.156883	0.230318	TRUE	1.18e-64	2736.01	22.1808	0.0655878	5.51646	11	0.903605	-0.00409799	0.00449579	0.38347	Unknown		6566
M35326	X-13548	vat	45	-0.315475	0.337156	0.354656	-0.217474	0.179388	0.225393	-0.198247	0.11671	0.0893895	0.648408	-0.198247	0.11514	-0.313718	0.409393	0.447589	-0.14753	0.410201	0.720827	TRUE	1.51e-209	9845.23	22.6705	0.201688	51.1458	44	0.213524	0.00131559	0.00350469	0.709224	Unknown		6022
M35159	cysteine-glutathione disulfide	vat	9	-0.470232	0.340301	0.209518	0.0858818	0.0946147	0.364037	0.121246	0.0714779	0.0898341	0.64205	0.121246	0.0673677	-0.00383512	0.135098	0.978048	0.113832	0.147373	0.462078	TRUE	1.95e-47	5134.92	24.9104	0.116418	6.87944	8	0.549694	0.0221535	0.0124614	0.118683	Known	Amino acid	1997
M19323	docosahexaenoate (DHA; 22:6n3)	vat	6	-0.245613	0.350726	0.522332	-0.143127	0.183038	0.434242	-0.224627	0.132807	0.0907645	0.639297	-0.224627	0.0937191	-0.0500914	0.266633	0.858367	0.0215485	0.28559	0.942781	TRUE	1.39e-35	1727.38	20.4984	0.0424261	5.09159	5	0.404805	0.000759158	0.0114723	0.950415	Known	Lipid	7818
M32339	alanine	vat	40	0.0789036	0.629826	0.900964	0.110557	0.198818	0.578161	0.264157	0.156567	0.0915688	0.635749	0.123204	0.399948	-0.116989	0.427119	0.785605	-0.10338	0.43667	0.814092	TRUE	1.86e-160	6207.4	22.9535	0.137397	59.0438	39	0.020677	0.00182688	0.00601134	0.762858	Known	Amino acid	7788
M35433	hydroxyisovaleroyl carnitine	vat	8	0.00404646	0.289584	0.989304	0.0144821	0.159566	0.927684	0.184266	0.109922	0.0936711	0.641185	0.184266	0.222991	0.0329001	0.190599	0.86784	0.157428	0.26865	0.576277	TRUE	8.09e-49	2685.21	28.8493	0.064448	13.2462	7	0.0663313	0.00709617	0.00959745	0.487583	Known	Amino acid	5588
M35854	threitol	vat	13	-0.176452	0.233073	0.464917	-0.0751787	0.132034	0.569092	-0.152784	0.0916391	0.0954676	0.644406	-0.152784	0.106408	-0.0596933	0.165782	0.725051	-0.124908	0.182358	0.506383	TRUE	5e-68	2835.09	21.1891	0.0678027	12.7959	12	0.384047	0.000653266	0.00582671	0.912751	Known	Carbohydrate	7381
M34400	1,7-dimethylurate	vat	13	-0.00410306	0.112803	0.971636	0.0379213	0.0890831	0.670338	0.103689	0.0626013	0.0976523	0.650124	0.103689	0.0996844	0.0420273	0.0762191	0.591478	0.0833416	0.142539	0.569585	TRUE	7.43e-86	4269.78	21.0599	0.0987372	12.1456	12	0.434059	0.00544623	0.00474117	0.275041	Known	Xenobiotics	6057
M01573	guanosine	vat	13	-0.37132	0.160668	0.0412186	-0.0699426	0.0746587	0.348846	-0.0922801	0.0557899	0.0981144	0.644373	-0.0922801	0.0584697	-0.0432088	0.128981	0.743407	0.0150931	0.130636	0.909931	TRUE	8.97e-60	5835.87	21.3808	0.130243	9.17002	12	0.688344	0.0150944	0.00815037	0.0910334	Known	Nucleotide	2343
M35189	X-13431--nonanoylcarnitine*	vat	22	0.0861294	0.0865821	0.331732	0.037877	0.0657815	0.56475	0.0721168	0.0437649	0.0993888	0.64404	0.0721168	0.0323888	0.0401089	0.06536	0.546029	0.0465003	0.118729	0.699261	TRUE	6.39e-255	9906.35	60.1055	0.202686	12.4562	21	0.926477	-0.000704316	0.00375498	0.853105	Identified	Lipid	6591
M33666	X-12244--N-acetylcarnosine	vat	30	-0.0723871	0.320348	0.822871	-0.0393541	0.145261	0.786453	-0.155616	0.0949223	0.101129	0.646691	-0.155616	0.167183	0.0970211	0.250223	0.701041	-0.393301	0.333077	0.247272	TRUE	2.21e-178	7789.22	29.6454	0.166581	40.8496	29	0.0709745	-0.0015034	0.00540434	0.782916	Identified	Peptide	6608
M20699	erythritol	vat	27	0.310427	0.140903	0.0370226	0.27199	0.104395	0.00917685	0.116277	0.0724935	0.108722	0.686218	0.116277	0.187442	0.196242	0.0966418	0.0526382	0.215199	0.178611	0.239115	TRUE	1.17e-151	6482.05	23.5245	0.14261	38.4957	26	0.0544315	-0.00591128	0.00342102	0.0963361	Known	Xenobiotics	7776
M33165	X-11820	vat	15	0.172761	0.195282	0.392401	0.0932725	0.110499	0.398614	0.153311	0.0959984	0.110261	0.687012	0.153311	0.110261	0.101782	0.159462	0.533594	0.177346	0.192049	0.371419	TRUE	1.34e-95	4339.47	27.3552	0.100188	30.4777	14	0.0065553	-0.000773814	0.00668372	0.9096	Unknown		7710
M33150	X-11805	vat	11	0.019355	0.0457108	0.681927	0.0572151	0.0416792	0.169831	0.0487287	0.0306024	0.111314	0.684793	0.0487287	0.0455307	0.0585919	0.0406194	0.179751	0.154133	0.0772087	0.0738407	TRUE	3.7e-52	4475.06	20.8846	0.102996	6.34045	10	0.785896	0.00422826	0.00488778	0.409467	Unknown		2814
M00064	phenylalanine	vat	6	-0.368778	0.792837	0.666027	0.727799	0.551675	0.187085	0.626479	0.399143	0.116517	0.707843	0.626479	0.148119	0.921258	0.917472	0.361408	1.10007	0.940055	0.294649	TRUE	5.77e-37	1615.96	25.6847	0.0397969	5.88932	5	0.317138	0.0112854	0.00776778	0.219921	Known	Amino acid	7803
M36468	X-14541	vat	16	0.0303557	0.19455	0.878237	0.102376	0.0687898	0.136687	0.0730708	0.0465568	0.116532	0.699192	0.0730708	0.185604	0.137095	0.104863	0.210771	-0.13642	0.127627	0.302019	TRUE	1.24e-86	11389.3	21.9822	0.226168	21.0881	15	0.13404	0.00210408	0.00916221	0.821687	Unknown		1941
M34062	X-12524	vat	30	0.192443	0.431827	0.659278	0.269032	0.250272	0.282394	0.266898	0.171872	0.12045	0.713886	0.266898	0.0583456	0.248057	0.330032	0.45834	0.303204	0.431992	0.488352	TRUE	1.88e-144	5349.03	22.4942	0.120688	19.5135	29	0.907406	0.00090535	0.00481703	0.852273	Unknown		7809
M33935	piperine	vat	10	0.0756959	0.14628	0.618827	0.135881	0.0754814	0.0718296	0.0870243	0.0564075	0.122884	0.719538	0.0870243	0.150774	0.144338	0.0912974	0.148343	0.142242	0.105848	0.2119	TRUE	2.3e-43	1680.72	22.1597	0.0413268	10.3766	9	0.320863	0.000641333	0.00744075	0.933432	Known	Xenobiotics	7173
M32497	10-undecenoate (11:1n1)	vat	33	-0.077694	0.0922826	0.406285	-0.140087	0.0836173	0.0938678	-0.0962946	0.0625567	0.123727	0.715851	-0.0962946	0.123727	-0.109493	0.0727131	0.141921	0.0836533	0.183701	0.651913	TRUE	1.09e-211	8149.39	33.2479	0.172953	46.7112	32	0.0450038	-0.000768639	0.0027679	0.783088	Known	Lipid	7806
M32425	dehydroisoandrosterone sulfate (DHEA-S)	vat	23	0.255942	0.182082	0.174452	0.107205	0.087659	0.221337	0.0907863	0.0594758	0.1269	0.725571	0.0907863	0.173015	0.168258	0.1709	0.335552	0.124063	0.200381	0.542186	TRUE	4.02e-91	3284.67	24.635	0.0777224	27.6094	22	0.188988	-0.00546749	0.00560877	0.34075	Known	Lipid	7793
M33195	X-11850	vat	8	-0.0859624	0.0915333	0.38391	-0.0652038	0.0500718	0.192846	-0.056021	0.0368416	0.128363	0.725402	-0.056021	0.223342	-0.0739705	0.0534788	0.209118	-0.0892157	0.0704981	0.246184	TRUE	2.61e-38	2071.42	21.3275	0.0504544	10.9156	7	0.142343	0.00309432	0.00798465	0.711736	Unknown		4868
M34327	X-12717	vat	9	0.0248314	0.231363	0.917541	0.0227418	0.0561203	0.685306	0.0627623	0.0418071	0.133295	0.744614	0.0627623	0.212501	0.0395435	0.0816815	0.641277	0.0325511	0.0751029	0.676159	TRUE	7.19e-42	5601.9	21.4215	0.125677	11.5998	8	0.169972	0.00295869	0.0175538	0.870917	Unknown		1632
M33415	X-12063	vat	25	0.0505351	0.0697389	0.475985	0.0816041	0.0486536	0.0934946	0.0599291	0.0404348	0.138309	0.763844	0.0599291	0.138309	0.0653428	0.0527031	0.227026	0.120246	0.0848344	0.169213	TRUE	0	14346.6	72.4122	0.269094	37.1261	24	0.0425085	0.000673869	0.00403212	0.868732	Unknown		7197
M32795	X-11478	vat	14	-0.142589	0.126224	0.2807	-0.0938973	0.0821455	0.253013	-0.0894242	0.0610763	0.143156	0.781727	-0.0894242	0.186457	-0.0983414	0.0871145	0.279352	-0.139092	0.126362	0.290973	TRUE	3.16e-104	4352.19	32.419	0.100452	15.9667	13	0.250932	0.00253613	0.00501964	0.62254	Unknown		6593
M33359	X-12013	vat	9	-0.0275331	0.0525843	0.616719	-0.0580916	0.0453521	0.200228	-0.0493475	0.033915	0.14566	0.786563	-0.0493475	0.136332	-0.0455974	0.0466569	0.357048	-0.0517106	0.0645124	0.44596	TRUE	2.77e-71	10629.6	22.8359	0.214314	7.63312	8	0.470103	-0.00278235	0.00504275	0.598282	Unknown		1948
M32755	X-11438	vat	24	0.067723	0.130033	0.607699	-0.0191745	0.0956488	0.841114	-0.0957086	0.0659548	0.146745	0.783716	-0.0957086	0.144441	0.0438236	0.122713	0.724255	0.0117449	0.173738	0.946688	TRUE	2.74e-138	5832.28	22.6157	0.130173	22.7384	23	0.476133	-0.00546787	0.00374932	0.15887	Unknown		7084
M34339	X-12729	vat	20	-0.0342433	0.0472681	0.478103	0.0252741	0.0343406	0.461741	0.0343352	0.0236965	0.147351	0.778396	0.0343352	0.20442	0.0432519	0.0610343	0.487147	0.0379019	0.0596052	0.532439	TRUE	2.77e-159	31710.3	22.3248	0.448668	24.7684	19	0.168308	0.00919655	0.00531652	0.100775	Unknown		1753
M35126	phenylacetylglutamine	vat	18	0.203028	0.122189	0.11606	0.121476	0.0903823	0.17894	0.0873044	0.0607223	0.1505	0.786486	0.0873044	0.141234	0.205653	0.117649	0.0984951	0.0750913	0.165642	0.656041	TRUE	4.72e-85	3160.64	22.5172	0.0750069	16.2359	17	0.507181	-0.00460254	0.00421712	0.291263	Known	Amino acid	7812
M35257	2-linoleoylglycerophosphocholine*	vat	22	-0.33976	0.474747	0.48247	-0.184409	0.160051	0.249243	-0.153111	0.106874	0.151961	0.785671	-0.153111	0.232539	-0.210244	0.245964	0.402323	-0.227291	0.263917	0.398843	TRUE	2.12e-78	3121.06	22.1017	0.0741369	30.2411	21	0.0872491	0.00356667	0.00872042	0.686885	Known	Lipid	6894
M32348	2-aminobutyrate	vat	49	-0.694667	0.331037	0.0412658	-0.254922	0.162828	0.117446	-0.156393	0.109632	0.153717	0.786382	-0.156393	0.183888	-0.365644	0.267187	0.177529	-0.151409	0.339074	0.657218	TRUE	1.51e-198	7330.32	23.7296	0.15832	55.3134	48	0.218035	0.005981	0.00344798	0.0893593	Known	Amino acid	7814
M22116	4-methyl-2-oxopentanoate	vat	14	-1.08682	0.522949	0.0598076	-0.161015	0.203253	0.428249	-0.211173	0.154381	0.171351	0.867464	-0.211173	0.1067	-0.208342	0.267044	0.449259	-0.255407	0.317227	0.435227	TRUE	8.73e-71	2626.09	23.6467	0.0631182	9.3467	13	0.746284	0.0142698	0.00814229	0.105166	Known	Amino acid	7776
M35322	hydroquinone sulfate	vat	17	-0.0518039	0.0570006	0.377811	0.0312556	0.0425689	0.462805	0.0378187	0.0277348	0.172699	0.865274	0.0378187	0.260043	0.0363931	0.0473347	0.453186	0.0859835	0.0713143	0.245463	TRUE	2.93e-216	196913	21.5485	0.834808	23.4522	16	0.102171	0.00915131	0.00487086	0.0798483	Known	Xenobiotics	451
M00063	cholesterol	vat	48	-0.161208	0.301323	0.595227	-0.260831	0.183627	0.155479	-0.166877	0.122602	0.173475	0.860292	-0.166877	0.181159	-0.31306	0.2539	0.223706	-0.794605	0.325883	0.0185901	TRUE	2.72e-231	8889.69	22.8203	0.185747	48.6973	47	0.404536	-6.59e-05	0.00318219	0.983561	Known	Lipid	7813
M32587	X-02249	vat	14	-0.436446	0.43928	0.340056	-0.0402185	0.161244	0.803031	0.139637	0.102908	0.174808	0.85815	0.139637	0.297658	-0.107639	0.239357	0.660332	-0.0414053	0.28459	0.886555	TRUE	5e-57	2069.61	26.1595	0.0504127	22.0676	13	0.0543227	0.0139632	0.0101724	0.194969	Unknown		7818
M33192	X-11847	vat	13	-0.00533135	0.102449	0.95943	-0.0401521	0.0485397	0.408123	-0.0505132	0.0374544	0.177447	0.86239	-0.0505132	0.0232531	-0.0367725	0.0672101	0.59432	-0.0176649	0.0701758	0.805514	TRUE	5.18e-57	2359.47	21.1761	0.0570735	4.23858	12	0.978736	-0.00343771	0.00725532	0.644894	Unknown		6059
M22649	X-09108	vat	13	0.293902	0.542118	0.598535	0.231811	0.244293	0.342669	0.236027	0.175691	0.179134	0.861974	0.236027	0.296896	0.25177	0.273953	0.376186	0.262967	0.3373	0.450715	TRUE	1.52e-52	2157.36	21.4205	0.0524389	19.9042	12	0.0689198	-0.000936304	0.00789435	0.907727	Unknown		6910
M32319	trans-4-hydroxyproline	vat	6	0.117642	0.253868	0.66717	0.153183	0.141172	0.277887	0.157207	0.117393	0.180521	0.860127	0.157207	0.00130833	0.150662	0.178927	0.438179	0.165206	0.184116	0.410683	TRUE	4.17e-38	1748.21	20.2117	0.0429162	0.867961	5	0.972498	0.00124325	0.00707323	0.869016	Known	Amino acid	7802
M31536	N-(2-furoyl)glycine	vat	28	-0.0258713	0.021461	0.238867	-0.010051	0.017125	0.557257	-0.0158037	0.0119089	0.184494	0.870524	-0.0158037	0.255271	-0.0105475	0.0163486	0.524268	0.0218369	0.0439195	0.623071	TRUE		-163597	21.9945	1.31264	36.7389	27	0.100046	0.00236097	0.00380388	0.540217	Known	Xenobiotics	604
M33131	X-11786--methylcysteine	vat	12	0.136618	0.392372	0.73492	-0.100958	0.111177	0.363834	-0.102385	0.0774109	0.185962	0.869014	-0.102385	0.274603	-0.0793629	0.163568	0.637055	0.0609178	0.207812	0.774872	TRUE	1.4e-60	5082.31	24.7662	0.115363	16.1213	11	0.136687	-0.00830145	0.0132108	0.543836	Identified	Amino acid	2811
M35320	catechol sulfate	vat	12	0.212771	0.184977	0.276801	0.148899	0.118409	0.208577	0.107401	0.0814974	0.187556	0.868117	0.107401	0.291537	0.178416	0.125691	0.18347	-0.292749	0.213223	0.197103	TRUE	3.11e-55	2150.37	21.0028	0.0522778	17.1718	11	0.102895	-0.00365384	0.00529641	0.505968	Known	Xenobiotics	7807
M38178	cis-4-decenoyl carnitine	vat	15	0.211142	0.15247	0.189417	0.186123	0.105245	0.0769809	0.0955371	0.0728113	0.18948	0.868746	0.0955371	0.225508	0.196048	0.114792	0.109732	0.21005	0.158701	0.206859	TRUE	5.33e-124	4265.05	48.3347	0.0986385	16.4082	14	0.289084	-0.00462179	0.00520323	0.390543	Known	Lipid	7660
M19414	X-06350	vat	14	0.0154309	0.267567	0.95496	0.188545	0.175033	0.281394	0.150925	0.115218	0.190225	0.864012	0.150925	0.257642	0.169462	0.246667	0.50415	0.275624	0.311424	0.39221	TRUE	3.13e-72	3873.9	21.6847	0.0904082	17.4081	13	0.181315	0.0031188	0.0052929	0.566626	Unknown		5161
M15753	hippurate	vat	15	-0.0622832	0.15778	0.69943	0.0768833	0.0942169	0.414486	0.0861111	0.0658067	0.190688	0.858097	0.0861111	0.202485	0.0984289	0.133261	0.472342	0.141833	0.158175	0.385046	TRUE	1.85e-59	2191.73	21.0155	0.0532303	14.7579	14	0.394904	0.00611462	0.00587894	0.317257	Known	Xenobiotics	7806
M33877	X-12435	vat	30	-0.0260948	0.0193131	0.187467	-3.94e-05	0.0172685	0.99818	-0.0139912	0.0108296	0.196376	0.875585	-0.0139912	0.206531	0.024841	0.0273381	0.37102	0.043061	0.0331153	0.203726	TRUE		-57336.8	22.4625	3.1208	30.3367	29	0.397342	0.00378969	0.00493624	0.449075	Unknown		231
M33441	isobutyrylcarnitine	vat	17	0.0199723	0.133445	0.883021	-0.118314	0.0834091	0.15605	-0.077379	0.0600499	0.197545	0.872789	-0.077379	0.18523	-0.131391	0.097887	0.198243	-0.113636	0.135998	0.4157	TRUE	1.43e-171	5983.9	54.5765	0.133107	15.1365	16	0.514662	-0.00374715	0.00458697	0.426763	Known	Amino acid	7812
M20489	glucose	vat	39	-0.554056	0.242471	0.0281394	-0.291623	0.216254	0.177491	-0.167191	0.129837	0.19785	0.866261	-0.167191	0.176133	-0.356248	0.25166	0.165039	-0.201704	0.414943	0.629688	TRUE	2.81e-190	7263.07	22.4536	0.157096	34.433	38	0.635155	0.00518499	0.00274458	0.0667251	Known	Carbohydrate	7773
M34112	X-12544	vat	18	0.0878265	0.0952552	0.370217	0.0644361	0.0769152	0.402168	0.065734	0.0511491	0.198742	0.862397	0.065734	0.162074	0.0397846	0.0866415	0.651918	-0.0197681	0.123791	0.875007	TRUE	4.45e-75	3306.58	21.5732	0.0782004	14.3634	17	0.641233	-0.00104854	0.00381388	0.78689	Unknown		5893
M15140	kynurenine	vat	42	-0.395688	0.257029	0.131564	-0.228257	0.177694	0.19895	-0.134924	0.105038	0.198959	0.8557	-0.00193692	0.987665	-0.262404	0.245775	0.291922	0.201401	0.366355	0.585477	TRUE	1.19e-228	8965.34	25.7673	0.187032	56.0446	41	0.0588303	0.00355235	0.00307957	0.255543	Known	Amino acid	7816
M36230	X-14304--leucylalanine	vat	21	0.189964	0.130612	0.162155	-0.0290545	0.066986	0.664477	-0.0590662	0.0460422	0.199537	0.850658	-0.0590662	0.191512	0.0434186	0.107388	0.690273	0.0723146	0.132462	0.591153	TRUE	1.05e-114	11058.4	24.4174	0.221049	19.2944	20	0.50277	-0.0116216	0.0057041	0.0557808	Identified	Peptide	2434
M15778	benzoate	vat	42	-0.407482	0.559155	0.470403	-0.206958	0.210349	0.325177	-0.226215	0.178213	0.204317	0.863462	-0.437258	0.00325059	-0.280757	0.318759	0.38357	-0.326652	0.440287	0.462373	TRUE	6.26e-155	6132.29	22.2292	0.13596	80.3502	41	0.000233487	0.00203544	0.00594386	0.73381	Known	Xenobiotics	7756
M01638	arginine	vat	22	-0.0564456	0.397422	0.888478	0.00820143	0.168201	0.961111	0.156379	0.123524	0.20552	0.861057	0.156379	0.114512	-0.0406663	0.261197	0.877763	-0.0533659	0.304212	0.862427	TRUE	5.1e-115	4481.26	21.4933	0.103124	13.5124	21	0.889621	0.0030936	0.00549075	0.579412	Known	Amino acid	7528
M33937	alpha-hydroxyisovalerate	vat	16	-0.0872515	0.22003	0.697682	0.0657233	0.108863	0.546026	0.101948	0.080834	0.207235	0.860824	0.101948	0.186591	0.0603528	0.12876	0.646008	0.124401	0.174423	0.486661	TRUE	4.66e-105	4061.23	30.57	0.0943687	13.6783	15	0.550051	0.00571761	0.00618432	0.370871	Known	Amino acid	7668
M16818	X-04495	vat	11	-0.00245068	0.292002	0.993487	0.0270788	0.157537	0.863525	0.139348	0.110498	0.207278	0.853705	0.139348	0.240821	-0.0491679	0.259856	0.853712	-0.0544736	0.305884	0.862212	TRUE	6.47e-56	2204.68	22.1204	0.053528	11.5595	10	0.31562	0.00412308	0.00769676	0.605156	Unknown		7490
M01558	4-acetamidobutanoate	vat	40	-0.496005	0.333492	0.145186	-0.0534009	0.193541	0.782613	-0.171027	0.13573	0.207652	0.848056	-0.171027	0.207652	-0.0480173	0.227842	0.834181	0.335045	0.387579	0.392623	TRUE	1.08e-237	9872.06	31.4508	0.202127	56.7713	39	0.0327615	0.00410677	0.00385087	0.292948	Known	Amino acid	6930
M01572	glycerate	vat	17	0.0990972	0.664409	0.883421	0.242223	0.233646	0.299873	0.190138	0.153198	0.214558	0.868961	0.190138	0.309108	0.164456	0.419053	0.699906	0.154355	0.460653	0.741919	TRUE	1.64e-57	2125.8	21.6061	0.0517112	23.8248	16	0.0934004	0.00136705	0.00954669	0.888041	Known	Carbohydrate	7778
M01299	tyrosine	vat	34	1.24415	0.821145	0.139552	-0.396482	0.222094	0.0742293	-0.262544	0.212329	0.216274	0.868671	-0.412524	0.0257039	-0.411452	0.294244	0.17134	-0.488777	0.34809	0.16961	TRUE	1.18e-160	6462.75	24.0356	0.142245	62.3755	33	0.00149064	-0.0149626	0.00789773	0.0672203	Known	Amino acid	7807
M32564	X-11247	vat	19	-0.0651245	0.142825	0.654179	0.0614656	0.0675308	0.362724	0.0682447	0.0553846	0.217876	0.86793	0.0236157	0.607319	0.0650751	0.0969703	0.510689	0.0650751	0.123694	0.605244	TRUE	1.64e-76	2994.75	22.8549	0.0713497	29.8503	18	0.0389274	0.00732373	0.0072302	0.325291	Unknown		7403
M20675	1,5-anhydroglucitol (1,5-AG)	vat	36	0.0709159	0.181601	0.698599	-0.117601	0.106554	0.269733	-0.0929085	0.075495	0.218451	0.863148	-0.121534	0.0830412	-0.0891446	0.142471	0.535568	0.0663192	0.169528	0.698021	TRUE	8.03e-214	7750.35	31.9011	0.165888	35.356	35	0.451397	-0.00347154	0.00349607	0.327732	Known	Carbohydrate	7746
M27513	indoleacetate	vat	23	-0.133568	0.15427	0.39638	-0.105159	0.125066	0.400443	-0.10573	0.0863618	0.220851	0.865595	-0.10573	0.150008	-0.118666	0.170114	0.492755	0.0482542	0.214585	0.824154	TRUE	7.78e-106	3902.45	22.7214	0.091014	15.9129	22	0.820185	0.000757431	0.00347813	0.829711	Known	Amino acid	7618
M33960	1-oleoylglycerophosphocholine	vat	18	-0.0231576	0.313904	0.942105	-0.169924	0.189834	0.370724	-0.155283	0.127132	0.221923	0.862837	-0.155283	0.2134	0.104598	0.250382	0.681356	0.2137	0.333608	0.530343	TRUE	2.1e-71	2569.34	21.5534	0.061838	16.3816	17	0.496962	-0.0022793	0.0049461	0.651125	Known	Lipid	7812
M27716	bilirubin (Z,Z)	vat	19	0.02193	0.064796	0.73917	-0.0356374	0.0414818	0.39028	-0.0367299	0.030102	0.222396	0.857814	-0.0367299	0.264733	-0.0291648	0.0427921	0.504201	-0.00629776	0.0752312	0.934209	TRUE	8.08e-268	11610.3	71.8514	0.229549	21.5455	18	0.252789	-0.00452626	0.00431002	0.30834	Known	Cofactors and vitamins	6812
M33408	X-12056	vat	13	0.0961244	0.102694	0.369353	0.0585593	0.0669094	0.381464	0.0569022	0.0466491	0.222543	0.851622	0.0569022	0.27207	0.0797659	0.0790371	0.332786	0.0908757	0.109488	0.422739	TRUE	2.22e-76	5221.62	22.1681	0.118152	14.8015	12	0.252472	-0.0026595	0.00593845	0.662957	Unknown		4130
M32418	myristoleate (14:1n5)	vat	16	0.0786752	0.232075	0.739635	-0.0266177	0.130548	0.838438	0.0994555	0.0818439	0.224296	0.851622	0.0994555	0.313777	-0.0714922	0.168282	0.676988	-0.0936603	0.209519	0.661243	TRUE	2.29e-93	3854.97	24.8597	0.0900061	21.829	15	0.112368	0.0006433	0.00645085	0.921978	Known	Lipid	7804
M19934	myo-inositol	vat	39	0.0784884	0.230242	0.735111	-0.115885	0.167007	0.487747	-0.146608	0.120947	0.225447	0.84936	-0.146608	0.225447	-0.120323	0.189194	0.528604	0.336312	0.30067	0.270357	TRUE	4.49e-215	8735.84	23.9205	0.183121	53.7431	38	0.0467009	-0.00342816	0.00298845	0.258688	linoleat	Lipid	7803
M15335	mannitol	vat	13	0.0172994	0.0954378	0.859457	-0.0568793	0.0516161	0.270476	-0.0448978	0.0372307	0.227842	0.851778	-0.0448978	0.205124	-0.0505825	0.0689986	0.477579	-0.0378353	0.0810169	0.648862	TRUE	8.24e-69	3430.67	21.1539	0.0808987	10.8697	12	0.540118	-0.0046616	0.00658622	0.493805	Known	Carbohydrate	5917
M35626	1-myristoylglycerophosphocholine	vat	6	-0.154417	0.182447	0.445014	0.0347152	0.141087	0.805639	0.126711	0.1052	0.228403	0.847358	-0.0390004	0.793066	-0.00463012	0.129955	0.972957	0.0934379	0.233399	0.705441	TRUE	3.02e-33	1437.04	21.6461	0.0355446	10.8692	5	0.0540369	0.0131921	0.00641266	0.108798	Known	Lipid	7812
M35193	X-13435	vat	27	-0.000970384	0.184108	0.995836	0.0717067	0.114774	0.532124	0.0921992	0.077097	0.231741	0.853228	0.0921992	0.321681	0.0810245	0.132598	0.546471	0.362225	0.216967	0.107018	TRUE	9.9e-151	6083.02	29.7723	0.135015	37.8615	26	0.0623769	0.00225938	0.00383561	0.561111	Unknown		6970
M33250	X-11905	vat	23	0.0757586	0.0707067	0.296128	0.0264203	0.0560029	0.637093	0.0468432	0.039186	0.231928	0.847496	0.0468432	0.169782	0.0324223	0.0541765	0.555648	0.0681575	0.0813425	0.411094	TRUE	0	33716.8	33.5246	0.463888	16.6791	22	0.780813	-0.00187405	0.00381449	0.628311	Unknown		4761
M35472	2-tetradecenoyl carnitine	vat	19	0.00629982	0.128832	0.961569	-0.0961338	0.0893438	0.281928	-0.0744136	0.0624809	0.23366	0.847455	-0.0744136	0.208093	-0.0933617	0.12202	0.454109	-0.0971443	0.135917	0.48394	TRUE	1.79e-111	4831.55	22.7517	0.110298	16.1121	18	0.584724	-0.00322308	0.00449904	0.483475	Known	Lipid	6998
M01121	margarate (17:0)	vat	8	-1.01954	0.586339	0.132725	-0.0988917	0.22421	0.659164	-0.185359	0.156456	0.236122	0.85004	-0.185359	0.346246	-0.0776403	0.372141	0.840677	-0.0651355	0.358575	0.861005	TRUE	4.79e-42	1550.75	26.8791	0.0382515	11.0748	7	0.13539	0.0196261	0.0131182	0.185262	Known	Lipid	7796
M33941	decanoylcarnitine	vat	21	0.105854	0.123315	0.40137	0.0799605	0.0825298	0.332611	0.0687926	0.058302	0.238026	0.850593	0.0687926	0.246849	0.0613785	0.0986421	0.540817	-0.0712285	0.143156	0.624221	TRUE	1.27e-157	5580.84	40.7768	0.125264	20.7636	20	0.411163	-0.00151991	0.00440077	0.733608	Known	Lipid	7766
M33892	X-12450	vat	31	-0.0720446	0.120576	0.554809	-0.0464879	0.114567	0.68491	-0.0873062	0.0746371	0.242104	0.858852	-0.0873062	0.179665	-0.0311488	0.117986	0.793582	-0.190093	0.20104	0.351934	TRUE	3.06e-164	7033.67	21.6392	0.152892	22.8	30	0.823393	-0.000392897	0.00243795	0.873086	Unknown		6432
M35977	X-14056	vat	10	-0.142545	0.238624	0.566784	0.119092	0.158354	0.452012	0.126989	0.108757	0.24295	0.855608	0.126989	0.346814	0.18818	0.234434	0.442829	0.292371	0.246021	0.265088	TRUE	1.76e-54	2478.2	21.7584	0.0597749	13.8637	9	0.127255	0.009028	0.0067173	0.215819	Unknown		7259
M35635	3-(3-hydroxyphenyl)propionate	vat	11	0.0662043	0.130656	0.624541	0.0527933	0.0461402	0.252544	0.0544326	0.0467398	0.244186	0.853771	0.0278231	0.424353	0.0712393	0.0560135	0.232217	0.0647036	0.0630168	0.328726	TRUE	1.95e-80	19297.6	21.5417	0.331206	19.8604	10	0.0306014	-0.000996913	0.0102489	0.924644	Known	Amino acid	1163
M32675	C-glycosyltryptophan*	vat	23	0.169552	0.466879	0.720115	0.0611872	0.272494	0.822333	0.212425	0.183069	0.245904	0.853637	0.212425	0.325955	0.0836704	0.331626	0.803149	-0.0174007	0.43375	0.968362	TRUE	5.3e-124	4985	22.5307	0.113404	30.6988	22	0.102445	0.000571271	0.00547784	0.917931	Known	Amino acid	7786
M32328	hexanoylcarnitine	vat	25	0.109671	0.127022	0.396831	0.161566	0.0881999	0.0669783	0.0697531	0.0604071	0.248206	0.85552	0.0697531	0.304448	0.104313	0.0978576	0.297045	0.169948	0.15994	0.298552	TRUE	1.79e-235	8546.29	51.2205	0.179862	30.3438	24	0.173616	-0.00147752	0.00394328	0.711322	Known	Lipid	7786
M35137	N2,N2-dimethylguanosine	vat	62	0.034395	0.207285	0.868769	0.133221	0.1442	0.355557	0.121604	0.105818	0.250482	0.857282	0.166907	0.0971653	0.111342	0.144331	0.443425	0.0578	0.290823	0.843122	TRUE	0	19016.2	22.4434	0.32796	92.1851	61	0.00608827	0.00117173	0.00238949	0.625662	Known	Nucleotide	5228
M00054	tryptophan	vat	197	-0.563508	0.531216	0.290098	0.0831111	0.17438	0.63364	0.149781	0.130624	0.251523	0.854826	0.149781	0.251523	-0.404094	0.524714	0.442155	0.683018	0.561769	0.22551	TRUE	0	78829.7	23.9009	0.66921	272.428	196	0.000249474	0.00348444	0.0025157	0.167612	Known	Amino acid	7804
M27728	glycerol 2-phosphate	vat	32	-0.133889	0.161519	0.413688	-0.143682	0.11723	0.220333	-0.0910573	0.0806146	0.258671	0.873013	-0.0910573	0.239949	-0.155898	0.162003	0.343338	-0.136256	0.194658	0.489162	TRUE	4.14e-176	8514.34	21.8665	0.17931	28.6421	31	0.58787	0.000898866	0.00293728	0.761703	Known	Xenobiotics	5912
M12768	X-03088	vat	20	0.0356167	0.191359	0.854428	0.0149818	0.15828	0.92459	0.110781	0.0984164	0.260322	0.872527	0.110781	0.346529	0.0344293	0.148338	0.818942	0.0252856	0.265562	0.925141	TRUE	4.77e-84	3305.77	20.7667	0.0781827	27.1675	19	0.100812	0.00187414	0.00371535	0.620078	Unknown		7474
M15677	3-methylhistidine	vat	10	0.250077	0.145618	0.124242	0.104139	0.074246	0.160729	0.0590959	0.0526744	0.261901	0.871807	0.0590959	0.256167	0.177041	0.101248	0.114299	-0.073172	0.141282	0.617007	TRUE	4.09e-60	2720.21	20.9448	0.0652336	8.78588	9	0.457269	-0.011146	0.00792296	0.197128	Known	Amino acid	5885
M35978	X-14057	vat	18	0.385262	0.222458	0.102532	0.190159	0.103575	0.0663653	0.0982287	0.0877732	0.263089	0.869806	0.0982287	0.263089	0.239892	0.154601	0.139154	0.26401	0.188766	0.179908	TRUE	9.29e-83	4873.81	21.1194	0.111155	27.8068	17	0.0472472	-0.00999924	0.00715566	0.181375	Unknown		4716
M34123	X-12556	vat	23	-0.248588	0.295474	0.409648	0.120582	0.147424	0.413402	0.110418	0.0999452	0.269252	0.884165	0.110418	0.317429	0.130642	0.258029	0.617676	0.137415	0.299353	0.650709	TRUE	1.88e-124	4770.43	27.9575	0.109054	26.8653	22	0.216387	0.00711278	0.00544344	0.205454	Unknown		7483
M18497	taurocholate	vat	16	-0.0699438	0.0506512	0.188959	-0.0602742	0.0410867	0.142376	-0.0299588	0.0273832	0.27393	0.893489	-0.0299588	0.377761	-0.0802955	0.0493283	0.124389	-0.0865572	0.0666504	0.213666	TRUE	3.62e-131	10576.1	21.837	0.213466	23.0783	15	0.0824908	0.00448034	0.00422446	0.30684	Known	Lipid	4032
M33822	1-docosahexaenoylglycerophosphocholine*	vat	8	0.827328	0.415495	0.0935623	-0.0830049	0.194623	0.66975	-0.150238	0.13747	0.274447	0.889208	-0.150238	0.313485	0.160499	0.234753	0.516156	-0.287391	0.329315	0.411762	TRUE	1.75e-35	1283.79	21.2458	0.0318724	8.22955	7	0.312789	-0.0244025	0.00978765	0.0469592	Known	Lipid	7798
M22138	homocitrulline	vat	8	-0.940917	0.3121	0.0235546	-0.0968341	0.167108	0.562273	-0.120875	0.110875	0.275627	0.887118	-0.120875	0.436644	0.206263	0.307169	0.523439	-0.346921	0.360585	0.368045	TRUE	8.47e-44	2703.5	27.6218	0.0648588	13.7496	7	0.0558184	0.0250302	0.00890487	0.0307219	Known	Amino acid	4135
M32802	X-11485	vat	7	-0.312167	0.225059	0.224079	-0.0850267	0.110294	0.44076	-0.0929674	0.0856035	0.277469	0.887169	-0.0929674	0.162341	-0.1014	0.140614	0.497957	-0.0912246	0.139335	0.536928	TRUE	3.55e-36	2260.41	21.6821	0.0548076	3.62482	6	0.727296	0.00975102	0.00925917	0.340494	Unknown		4544
M16816	X-04494	vat	13	0.267542	0.208988	0.226821	0.129938	0.179874	0.470059	-0.129964	0.119862	0.27824	0.883823	-0.358931	0.0138053	0.164117	0.176473	0.370711	-0.501934	0.397833	0.231041	TRUE	2.01e-56	2937.52	21.3021	0.0700816	14.5627	12	0.266223	-0.00948945	0.00408695	0.0404428	Unknown		5007
M32492	caprylate (8:0)	vat	45	0.0564916	0.290943	0.846959	-0.0639362	0.169572	0.706141	-0.141156	0.130741	0.280293	0.88456	-0.144918	0.234674	0.0539764	0.227468	0.813532	-0.351383	0.351692	0.323199	TRUE	6.28e-192	7570.89	22.0758	0.162671	66.1524	44	0.0169824	-0.00248035	0.00325775	0.450591	Known	Lipid	7802
M37097	tryptophan betaine	vat	15	0.11317	0.105451	0.3027	0.0283321	0.0466335	0.543487	0.0340061	0.0315557	0.281189	0.881663	0.0340061	0.361862	0.0279924	0.0561617	0.625923	-0.126536	0.0831404	0.150284	TRUE	5.27e-107	4604.11	31.2479	0.105653	19.5553	14	0.144798	-0.00688293	0.00856005	0.43581	Known	Amino acid	7439
M32854	X-11537	vat	6	-0.144719	0.63673	0.831347	0.0207553	0.131238	0.874338	-0.0957468	0.090577	0.290477	0.904947	-0.0957468	0.430446	0.0775876	0.165549	0.659029	0.0412448	0.20018	0.844887	TRUE	2.69e-27	2253.78	22.4056	0.0546555	8.98791	5	0.109547	0.00190122	0.0241518	0.941036	Unknown		2719
M34244	X-12644	vat	24	-0.0814061	0.305474	0.792343	0.107146	0.138477	0.439082	0.129641	0.125362	0.301074	0.931986	0.143507	0.215434	0.0770819	0.160893	0.6364	0.104388	0.218951	0.63803	TRUE	4.89e-107	4238.58	23.6576	0.0980862	43.2618	23	0.00644672	0.00436601	0.00575184	0.455872	Unknown		7795
M32867	X-11550	vat	21	-0.627901	1.12996	0.584909	0.0798801	0.365375	0.826942	0.256063	0.248598	0.302995	0.931998	0.256063	0.383355	-0.0293009	0.66297	0.965186	-0.0651743	0.629468	0.918567	TRUE	1.75e-104	4060.72	22.9964	0.0943578	27.9232	20	0.11123	0.00668443	0.00824559	0.427595	Unknown		7776
M33422	gamma-glutamylphenylalanine	vat	38	0.116501	0.276915	0.676467	0.167972	0.230219	0.465625	0.129321	0.125553	0.303004	0.926164	0.129321	0.357113	0.184049	0.214626	0.396671	0.171469	0.423967	0.688219	TRUE	3.8e-151	5662.15	22.5818	0.126857	46.2892	37	0.140769	0.00016727	0.00309899	0.957253	Known	Peptide	7753
M34350	X-12740	vat	14	0.0734132	0.0644884	0.277174	0.0501128	0.0477742	0.2942	0.0342961	0.0335045	0.306013	0.929513	0.0342961	0.262301	0.060751	0.0490018	0.236974	0.0120572	0.0674549	0.860894	TRUE	1.01e-102	7314.82	22.8864	0.158038	10.8402	13	0.624202	-0.00334489	0.00471173	0.491327	Unknown		3731
M34761	X-13069	vat	18	0.0688393	0.336183	0.840336	-0.200417	0.114909	0.0811358	-0.0849157	0.0831677	0.307246	0.927463	-0.0276873	0.791547	-0.210145	0.182575	0.265664	-0.214381	0.196412	0.290286	TRUE	2.6e-70	2757.05	23.4981	0.0660591	20.4856	17	0.250146	-0.00412591	0.00866572	0.640427	Unknown		6770
M36552	X-14625	vat	20	0.123286	0.454746	0.789391	0.0547671	0.257655	0.831671	0.163839	0.163495	0.316292	0.948877	0.163839	0.405726	-0.127347	0.473897	0.79104	-0.00412675	0.457882	0.992903	TRUE	3.9e-89	3472.64	23.1208	0.0818077	27.6007	19	0.0914195	0.000523815	0.00525999	0.921775	Unknown		7511
M18335	quinate	vat	6	-0.0819826	0.183884	0.678781	-0.0670095	0.0862721	0.437323	-0.0662149	0.0661293	0.316684	0.944225	-0.0662149	0.0888218	-0.0666997	0.112387	0.578687	-0.135711	0.117558	0.300503	TRUE	6.79e-35	1438.84	21.548	0.0355877	1.73123	5	0.884942	0.00098065	0.0106713	0.931199	Known	Xenobiotics	6265
M32857	X-11540	vat	8	-0.217917	0.315453	0.515508	0.111903	0.107664	0.298629	0.0816471	0.0819452	0.319074	0.945548	0.0816471	0.26397	0.149979	0.177179	0.425271	0.145205	0.179142	0.444299	TRUE	1.36e-35	2863.95	21.6346	0.0684459	5.56907	7	0.590867	0.0109599	0.011145	0.363391	Unknown		2688
M21049	1,6-anhydroglucose	vat	15	0.0901424	0.0909599	0.339768	-0.0466955	0.0640469	0.465951	-0.0426904	0.0429753	0.32053	0.944107	-0.0426904	0.387062	-0.0328396	0.0715698	0.653386	-0.0751161	0.0901185	0.418543	TRUE	5.73e-163	14119.5	21.5847	0.265968	18.4654	14	0.186396	-0.00910891	0.0053673	0.113471	Known	Carbohydrate	3663
M22189	palmitoylcarnitine	vat	10	0.214835	0.308933	0.506493	0.219396	0.164322	0.181824	0.119114	0.12064	0.323469	0.947022	0.119114	0.283277	0.244425	0.200765	0.254384	0.249377	0.262128	0.366273	TRUE	9.39e-46	1621.07	22.9497	0.0399178	7.62079	9	0.572766	-0.00244438	0.0072627	0.745102	Known	Lipid	7701
M33653	X-12231	vat	14	0.248675	0.137918	0.0965276	-0.00565228	0.0925563	0.951305	0.0644197	0.0655605	0.325805	0.94815	0.0644197	0.212657	-0.098662	0.161393	0.551531	-0.113313	0.163236	0.499794	TRUE	4.02e-69	3690.99	21.4181	0.0865079	8.08084	13	0.838294	-0.00735512	0.00484363	0.154783	Unknown		5111
M33230	1-palmitoleoylglycerophosphocholine*	vat	14	0.712456	0.443376	0.134056	0.0755856	0.186619	0.685458	0.131357	0.134155	0.327511	0.947441	0.131357	0.355106	0.0761913	0.320984	0.816071	0.0811048	0.314136	0.800308	TRUE	5.13e-50	1726.71	22.3732	0.0424103	14.5748	13	0.334642	-0.0107982	0.00783359	0.193219	Known	Lipid	7812
M19415	X-06351	vat	6	-0.239104	0.22578	0.349306	-0.178223	0.171899	0.299835	-0.130973	0.134071	0.328623	0.945035	-0.130973	0.0786019	-0.17784	0.177467	0.362294	-0.0640941	0.244664	0.803796	TRUE	3.03e-39	2082.14	22.1379	0.0507026	1.54241	5	0.908124	0.00369063	0.00620034	0.58373	Unknown		4791
M32635	1-linoleoylglycerophosphoethanolamine*	vat	13	0.0123644	0.494355	0.980494	0.0529975	0.176677	0.764202	0.120689	0.124309	0.331607	0.948006	0.120689	0.342107	-0.0263635	0.311774	0.934006	0.0678676	0.314592	0.83282	TRUE	4.84e-47	1605.98	22.49	0.0395607	12.5331	12	0.40387	0.00228269	0.0100369	0.824262	Known	Lipid	7817
M33144	X-11799	vat	8	0.214309	0.108829	0.0964541	0.0843225	0.0601259	0.160786	0.0448475	0.0465494	0.335327	0.953036	0.0136376	0.841706	0.0999223	0.0639569	0.16218	0.0875092	0.110359	0.453841	TRUE	6.74e-62	3160.68	40.4897	0.0750079	10.7473	7	0.150026	-0.0136596	0.00776621	0.1291	Unknown		5038
M33969	stearidonate (18:4n3)	vat	11	0.175018	0.281487	0.549523	-0.14684	0.128379	0.252707	-0.0890779	0.092472	0.335399	0.947697	-0.0890779	0.392477	-0.187264	0.204681	0.381774	-0.225724	0.195596	0.275321	TRUE	4.79e-59	2258.45	25.1299	0.0547626	12.6897	10	0.241543	-0.00800895	0.00793155	0.338987	Known	Lipid	7775
M34481	X-12798	vat	25	-0.105117	0.0828672	0.217311	-0.0267943	0.0581195	0.644784	-0.0427127	0.0443463	0.335467	0.942409	-0.0427127	0.406186	-0.0181702	0.0599618	0.764478	0.186561	0.149198	0.223198	TRUE	0	16834.4	87.3176	0.301683	32.2701	24	0.120434	0.00321953	0.00334922	0.346411	Unknown		7552
M32800	X-11483	vat	12	0.0361626	0.0811824	0.665484	0.0184335	0.0489112	0.706265	0.0509405	0.0531457	0.337807	0.943531	0.0509405	0.337807	0.0404777	0.0514378	0.447948	0.107178	0.0947216	0.281907	TRUE	3.4e-108	7396.63	23.0543	0.159524	23.0251	11	0.0175317	0.00148961	0.0059659	0.807883	Unknown		4608
M32654	3-dehydrocarnitine*	vat	29	0.0246062	0.308387	0.936993	0.0311043	0.145854	0.831127	-0.0946154	0.0988329	0.338402	0.939791	-0.0946154	0.427828	0.0149136	0.1809	0.934883	-0.0599422	0.259955	0.819313	TRUE	9.38e-152	5620.4	29.7528	0.12604	40.8156	28	0.0558315	-0.00247163	0.00587956	0.677537	Known	Lipid	7809
M15122	glycerol	vat	17	0.128622	0.300021	0.674226	-0.0418898	0.193783	0.828857	-0.113476	0.119252	0.341318	0.942503	-0.0537053	0.682539	0.0271366	0.196136	0.891685	0.121015	0.285602	0.677412	TRUE	3.16e-77	2988.34	22.5635	0.0712078	24.9216	16	0.07122	-0.00552004	0.00593149	0.36678	Known	Lipid	7800
M33132	X-11787	vat	40	0.198491	0.195376	0.31608	0.0556541	0.155404	0.72025	0.100268	0.105385	0.341377	0.93734	0.100268	0.372939	0.171525	0.154809	0.274658	0.144586	0.299325	0.631769	TRUE	0	16030.3	51.2158	0.291472	44.4731	39	0.25219	-0.00188217	0.00304813	0.540598	Unknown		7811
M17805	dihomo-linoleate (20:2n6)	vat	9	-0.513184	0.414522	0.255619	-0.270713	0.18392	0.141047	-0.123622	0.12999	0.341598	0.932679	-0.123622	0.271412	-0.323978	0.218717	0.176813	-0.357118	0.286512	0.247865	TRUE	3.08e-39	1368.27	20.9006	0.0339002	5.98165	8	0.649288	0.00886846	0.00896067	0.355285	Known	Lipid	7800
M18477	glycodeoxycholate	vat	7	-0.313477	0.141895	0.0781808	0.00416693	0.0521655	0.936333	0.0357205	0.0376065	0.342188	0.92907	0.0357205	0.471847	-0.0198718	0.0664598	0.775023	-0.0443972	0.0749269	0.575125	TRUE	1.82e-35	5552.59	22.112	0.124708	10.4575	6	0.106662	0.0340074	0.0133246	0.0511271	Known	Lipid	1477
M22032	X-08766	vat	16	-0.468133	0.240446	0.07189	-0.0097088	0.157299	0.950784	0.0985883	0.103813	0.342279	0.924154	0.0985883	0.383504	-0.0905203	0.163763	0.588576	0.109037	0.247539	0.665867	TRUE	4.25e-85	3941.25	21.1886	0.0918361	17.8133	15	0.272608	0.0129553	0.0049579	0.0204508	Unknown		6050
M34245	X-12645	vat	19	-0.00260852	0.168591	0.987835	0.0452408	0.0966429	0.639696	0.0646407	0.0682798	0.34379	0.923104	0.0646407	0.276201	0.043248	0.126245	0.735889	0.183574	0.161873	0.271646	TRUE	6.02e-115	5914.94	21.6216	0.131775	13.606	18	0.754392	0.00206394	0.00473086	0.66813	Unknown		5254
M32855	X-11538	vat	25	0.0929719	0.0887918	0.305943	0.0767355	0.0624652	0.219278	0.043401	0.0459963	0.345387	0.922297	0.043401	0.364019	0.0602478	0.0666442	0.374969	-0.0591769	0.112228	0.602832	TRUE	1.48e-271	9677.44	57.6327	0.198934	25.9326	24	0.356592	-0.00260827	0.00391763	0.512176	Unknown		7804
M18349	indolelactate	vat	19	-0.0429236	0.282744	0.881123	-0.0268011	0.17244	0.876488	-0.106875	0.113301	0.345538	0.917659	-0.106875	0.353006	-0.0676706	0.230101	0.772053	-0.38077	0.33718	0.273606	TRUE	9e-95	3652.16	23.0167	0.0856756	18.5666	18	0.418953	-0.00125488	0.00504013	0.806361	Known	Amino acid	7378
M32489	caproate (6:0)	vat	37	0.340937	0.510854	0.508903	0.0620342	0.197034	0.752883	-0.145164	0.155514	0.35059	0.926014	-0.0803622	0.579777	0.0950414	0.255905	0.712522	-0.000159236	0.379449	0.999667	TRUE	4.46e-150	5748.16	21.573	0.128537	51.3588	36	0.0466242	-0.00494178	0.00494692	0.32467	Known	Lipid	7811
M19324	1-stearoylglycerophosphoinositol	vat	7	-0.0934712	0.157019	0.577571	-0.10035	0.120361	0.404429	-0.08313	0.0892632	0.351703	0.923933	-0.08313	0.330661	-0.109047	0.166971	0.537904	-0.175691	0.167341	0.334202	TRUE	6.97e-47	2977.01	22.462	0.070957	5.49908	6	0.481568	0.000611906	0.00746208	0.937827	Known	Lipid	7694
M33353	X-12007	vat	20	0.138057	0.0988092	0.179339	0.0709942	0.047072	0.131502	0.0389599	0.0421474	0.355293	0.928347	-0.0114921	0.738982	0.0789746	0.05739	0.184794	0.0860213	0.0712182	0.241923	TRUE	4.89e-186	41915.6	22.6289	0.518234	32.6202	19	0.0265798	-0.0076448	0.00690338	0.282701	Unknown		1362
M32691	X-11374	vat	18	0.0668083	0.117483	0.577478	0.0846169	0.0687086	0.218123	0.0433089	0.0468663	0.355437	0.923756	0.0433089	0.414078	0.0951252	0.0764882	0.230503	-0.0332908	0.124894	0.79302	TRUE	1.34e-86	7925.48	22.1861	0.169003	21.7629	17	0.19401	-0.00136789	0.00605606	0.824161	Unknown		2609
M32753	X-09789	vat	13	-0.0625812	0.22179	0.783056	-0.0455014	0.0858786	0.596227	-0.0572292	0.0624973	0.359821	0.930175	-0.0572292	0.197676	-0.0567182	0.122794	0.652417	-0.0610826	0.139566	0.669405	TRUE	4.03e-68	2427.48	23.6286	0.0586227	6.06354	12	0.912845	0.000211597	0.00841336	0.980386	Unknown		7805
M33508	X-12093	vat	20	-0.108377	0.085424	0.220713	0.0231174	0.0526612	0.660674	-0.0409345	0.0448131	0.361006	0.9283	-0.0512291	0.236266	-0.0448197	0.0766458	0.565587	-0.18653	0.131569	0.17246	TRUE	1.98e-236	24954.1	45.0631	0.390392	34.0705	19	0.018029	0.00505751	0.00544616	0.365364	Unknown		2854
M32198	acetylcarnitine	vat	22	-0.171263	0.27482	0.540208	0.219997	0.153346	0.15139	0.0947906	0.105204	0.367578	0.940227	0.0947906	0.353175	0.0301479	0.204805	0.884376	0.15771	0.27735	0.575638	TRUE	3.32e-124	4641.99	26.4402	0.10643	19.7775	21	0.53539	0.00532973	0.005086	0.307174	Known	Lipid	7805
M01640	ascorbate (Vitamin C)	vat	14	0.0611984	0.0386272	0.139104	0.0277534	0.0301665	0.357569	0.0197864	0.0220623	0.369802	0.940963	0.0197864	0.297785	0.029371	0.0279366	0.312251	0.0662588	0.0506415	0.213402	TRUE	1.35e-89	10772.5	22.3194	0.216572	9.64524	13	0.722655	-0.00539969	0.00413424	0.216003	Known	Cofactors and vitamins	2085
M10642	caprate (10:0)	vat	32	-0.524273	0.334782	0.127834	-0.1983	0.201971	0.326186	-0.125338	0.139796	0.369945	0.936424	-0.125338	0.416745	-0.524328	0.401248	0.200912	-0.47178	0.425406	0.275956	TRUE	1.01e-110	3837.2	21.901	0.0896284	37.7865	31	0.186913	0.00482029	0.00360164	0.190835	Known	Lipid	7799
M32762	X-11445--5-alpha-pregnan-3beta,20alpha-disulfate	vat	15	0.14678	0.163291	0.38506	0.0751113	0.0625474	0.229802	0.0382783	0.0427595	0.370681	0.933424	0.0382783	0.439129	0.122923	0.104538	0.259257	0.132457	0.111715	0.255489	TRUE	1.23e-77	7035.59	24.7176	0.152927	18.744	14	0.174964	-0.00648913	0.00928893	0.497118	Identified	Lipid	2570
M33751	X-12329	vat	28	0.0213438	0.0126113	0.102516	0.00988529	0.0141491	0.48477	0.00857458	0.00962671	0.373086	0.934639	0.00857458	0.332144	0.014918	0.0172542	0.394872	0.0102858	0.0237532	0.668435	TRUE		-60303.7	21.3003	2.82594	22.7754	27	0.697019	-0.00450692	0.00287548	0.129121	Unknown		867
M33833	X-12405	vat	8	0.479936	0.302038	0.163163	-0.105266	0.133951	0.431951	-0.0817939	0.0921812	0.374908	0.934387	-0.0817939	0.368144	-0.0754856	0.165535	0.662193	-0.197653	0.204229	0.365382	TRUE	3.56e-48	2328.39	21.3432	0.0563637	6.80477	7	0.449486	-0.0192029	0.00983263	0.0986512	Unknown		6676
M34040	X-12510--2-aminooctanoic acid	vat	20	-0.00178648	0.0889652	0.9842	-0.0291696	0.065376	0.655466	-0.0439016	0.0497441	0.37748	0.935996	-0.0439016	0.401848	-0.0184471	0.0672268	0.786738	0.203745	0.174135	0.256453	TRUE	1.55e-258	9404	69.5642	0.194405	21.0574	19	0.333635	-0.002123	0.00359118	0.561757	Identified	Amino acid	7566
M15488	acetylphosphate	vat	18	-0.369099	0.915589	0.69219	-0.0350951	0.323849	0.913703	0.203288	0.231305	0.379469	0.936151	0.203288	0.363693	-0.175273	0.567127	0.761036	-0.163034	0.589816	0.785562	TRUE	1.08e-68	2382.62	23.138	0.0576012	15.9146	17	0.529895	0.0051941	0.00803896	0.527364	Known	Energy	7789
M34283	asparagine	vat	45	0.107578	0.217047	0.622671	-0.0313914	0.153763	0.838232	0.100537	0.116446	0.387926	0.952182	0.100537	0.387926	0.00413549	0.17227	0.980956	0.101374	0.333723	0.762737	TRUE	1.07e-251	10085.3	26.1838	0.205595	67.9417	44	0.0117543	-0.000106626	0.00276097	0.969373	Known	Amino acid	7761
M01604	urate	vat	26	-0.255553	0.373658	0.500574	-0.207498	0.222121	0.350219	-0.124409	0.144329	0.388697	0.94928	-0.124409	0.469274	-0.244647	0.24842	0.33415	-0.294402	0.436857	0.506553	TRUE	1.29e-200	7315.13	42.9449	0.158044	35.4705	25	0.080027	0.00192007	0.00483448	0.694758	Known	Nucleotide	7819
M01444	pipecolate	vat	16	0.192913	0.284281	0.508454	0.0191717	0.131821	0.884365	0.074948	0.0870278	0.389131	0.945587	0.074948	0.495359	0.0240587	0.22884	0.917663	0.213754	0.231278	0.369996	TRUE	2.59e-85	3555.29	21.7656	0.0835924	23.9313	15	0.0662691	-0.00337985	0.00747437	0.658058	Known	Amino acid	7792
M33883	X-12441--12-hydroxyeicosatetraenoate (12-HETE)	vat	15	-0.029662	0.0981272	0.76722	0.00109384	0.0451339	0.980665	0.0271663	0.031707	0.39156	0.946757	0.0271663	0.310782	0.00252936	0.0547619	0.963813	0.063086	0.0693305	0.378258	TRUE	1.87e-85	6900.14	26.7881	0.150426	10.0037	14	0.761913	0.00421411	0.00688628	0.55112	Identified	Lipid	2761
M01645	laurate (12:0)	vat	41	-0.112683	0.274541	0.683728	-0.0138683	0.158135	0.930116	-0.09599	0.112759	0.394612	0.949412	-0.09599	0.396837	0.058205	0.273241	0.832396	0.110226	0.336915	0.74525	TRUE	1.98e-194	7411	22.372	0.159784	40.3786	40	0.453524	0.000205002	0.00306302	0.946981	Known	Lipid	7793
M02730	gamma-glutamylglutamine	vat	22	0.301982	0.321201	0.35835	0.121417	0.18884	0.520249	0.113165	0.133472	0.396519	0.949302	0.202937	0.0935801	0.176468	0.246576	0.482076	0.0512943	0.340065	0.881544	TRUE	8.14e-115	4289.69	25.849	0.099152	24.2968	21	0.278902	-0.00315411	0.00478312	0.517145	Known	Peptide	7662
M32729	X-11412	vat	48	0.0786389	0.303554	0.796745	-0.0311907	0.164377	0.849504	-0.0886335	0.104716	0.397321	0.946559	-0.0886335	0.442943	-0.0784279	0.21036	0.710953	-0.030266	0.316822	0.9243	TRUE	5.75e-213	8960.65	21.9882	0.186953	57.2019	47	0.146362	-0.0019861	0.0033291	0.553708	Unknown		6935
M33442	pseudouridine	vat	28	0.577492	0.597609	0.342778	-0.0825501	0.266826	0.757034	-0.157643	0.187629	0.400805	0.9502	-0.157643	0.453325	-0.0534288	0.392727	0.892794	-0.262279	0.488389	0.595646	TRUE	3.45e-110	4076.92	22.4174	0.0946987	33.8943	27	0.169141	-0.00815943	0.00622043	0.201081	Known	Nucleotide	7785
M01284	threonine	vat	18	-0.137113	0.578815	0.815752	0.00824667	0.208605	0.968466	0.121812	0.145303	0.401845	0.948042	0.123968	0.31602	-0.036551	0.349874	0.91802	0.0148114	0.367666	0.968335	TRUE	1.72e-73	3251.4	21.7722	0.0769957	19.9126	17	0.278724	0.0039959	0.00858009	0.647695	Known	Amino acid	6020
M33391	X-12040	vat	16	0.0154094	0.0297776	0.6129	0.0221	0.0213301	0.300159	0.012061	0.0144289	0.403215	0.94668	0.012061	0.495028	0.0183021	0.0218793	0.416	0.0291053	0.0332978	0.395848	TRUE		-145927	22.7224	1.36428	22.5112	15	0.0950847	-0.000904327	0.00634796	0.888747	Unknown		559
M36399	X-14473	vat	13	0.116531	0.213855	0.596691	0.0304684	0.105649	0.773046	0.0582589	0.0698195	0.404043	0.944063	0.0582589	0.404172	0.0101761	0.120939	0.934331	-0.0948802	0.159863	0.563861	TRUE	1.59e-75	3341.27	23.8338	0.0789563	12.0066	12	0.445153	-0.00208456	0.00719498	0.777415	Unknown		6884
M32412	butyrylcarnitine	vat	50	-0.0530444	0.0499906	0.29396	-0.0594573	0.0466021	0.202008	-0.0255233	0.0306845	0.405523	0.942987	-0.0255233	0.405523	-0.0446313	0.0442479	0.318091	-0.0364378	0.0762922	0.635053	TRUE		-39974.4	47.6109	39.5627	34.3254	49	0.944524	0.00152906	0.00219267	0.488949	Known	Lipid	7796
M22481	X-08988	vat	39	0.0084528	0.127331	0.947429	0.0110143	0.132229	0.933615	-0.0646033	0.0785097	0.410582	0.950204	-0.0646033	0.419498	-0.0627596	0.122832	0.612351	-0.0990846	0.255699	0.700544	TRUE	1.42e-203	7649.77	25.8169	0.164088	39.4806	38	0.403615	-0.00164137	0.00221644	0.463645	Unknown		7776
M36673	X-14745	vat	13	-0.103368	0.66368	0.879052	0.059002	0.152423	0.698688	0.0933854	0.113593	0.411015	0.946698	0.0933854	0.324878	0.0794083	0.254071	0.759992	0.0753308	0.238495	0.757535	TRUE	9.76e-51	2187.48	21.7105	0.0531325	8.36803	12	0.75575	0.0043228	0.0143663	0.769104	Unknown		5602
M36738	gamma-glutamylglutamate	vat	10	-0.197192	0.152883	0.233147	-0.0242197	0.0797553	0.761376	-0.0481101	0.0586117	0.411744	0.943904	-0.0481101	0.192178	-0.0191056	0.0924334	0.840848	0.0133846	0.113763	0.908926	TRUE	6.77e-67	16778.2	22.9522	0.300979	3.5652	9	0.937635	0.00834825	0.00790697	0.321894	Known	Peptide	931
M32709	X-03056--N-[3-(2-Oxopyrrolidin-1-yl)propyl]acetamide	vat	36	-0.000419561	0.144229	0.997696	-0.122264	0.0997586	0.220349	-0.0554096	0.0680482	0.41549	0.948019	-0.0554096	0.454376	-0.165474	0.143845	0.257795	-0.229885	0.186185	0.225162	TRUE	2.39e-223	8640.16	29.7583	0.181479	41.4611	35	0.209574	-0.00137188	0.00307457	0.658281	Identified	Amino acid	7812
M33420	gamma-tocopherol	vat	13	0.0201623	0.161112	0.902667	0.105509	0.089855	0.240309	0.0499	0.0613951	0.416351	0.945544	0.0499	0.486817	0.113425	0.0997747	0.277808	0.117071	0.11495	0.328555	TRUE	6.88e-86	4234.96	21.3916	0.0980108	16.3934	12	0.173873	0.0013437	0.00644763	0.838724	Known	Cofactors and vitamins	6226
M34513	X-12830	vat	13	0.202124	0.123895	0.131075	0.0617447	0.0842802	0.463795	0.0432885	0.053461	0.4181	0.945101	0.0432885	0.456975	0.181617	0.148709	0.245426	0.147833	0.149328	0.341723	TRUE	3.27e-64	5087.17	21.2543	0.115461	14.2199	12	0.286888	-0.00799097	0.00556564	0.178889	Unknown		3415
M36009	X-14086	vat	14	0.144499	0.232662	0.54617	0.045077	0.095567	0.637156	0.057304	0.0708707	0.418762	0.942214	0.057304	0.266353	0.023364	0.14704	0.876193	0.0288004	0.150673	0.851365	TRUE	3e-72	6163.7	23.635	0.136561	6.87955	13	0.908252	-0.0034299	0.00871704	0.700873	Unknown		2686
M27718	creatine	vat	11	-0.0906537	0.296431	0.7667	-0.159125	0.120258	0.185772	-0.0709134	0.0877733	0.419139	0.938718	-0.0709134	0.549671	-0.139016	0.131599	0.315657	-0.132259	0.184167	0.489103	TRUE	1.9e-70	2930.93	29.2085	0.0699352	18.2373	10	0.05109	0.000669333	0.00911521	0.94307	Known	Amino acid	7822
M33137	X-11792	vat	15	-0.0190605	0.13139	0.886882	-0.0300879	0.0459819	0.512891	0.0263398	0.0327397	0.421095	0.938771	0.0263398	0.515662	-0.0270707	0.0471138	0.574692	-0.0139905	0.0632201	0.828055	TRUE	1.46e-100	10460.3	28.2496	0.211623	21.4445	14	0.0907726	0.00320472	0.00879182	0.721337	Unknown		2442
M12017	3-methoxytyrosine	vat	16	0.233136	0.424648	0.591648	0.176159	0.181839	0.332662	0.0953841	0.119314	0.424037	0.941015	0.0953841	0.48706	0.490536	0.30369	0.12709	0.611492	0.387635	0.135535	TRUE	2.01e-76	3556.87	22.043	0.0836264	19.8472	15	0.177874	-0.00261832	0.00761044	0.735927	Known	Amino acid	5997
M34289	X-12680	vat	15	-0.100489	0.192946	0.611254	-0.0333897	0.120077	0.780959	-0.0624589	0.0784987	0.426226	0.941571	-0.0624589	0.342874	-0.0206223	0.126108	0.87244	-0.00524757	0.170343	0.975859	TRUE	6.78e-70	6652.51	21.4934	0.145814	9.85179	14	0.772937	0.001315	0.00609457	0.832519	Unknown		2311
M02342	serotonin (5HT)	vat	16	0.141794	0.222698	0.534588	0.0512162	0.139168	0.712861	0.0747007	0.0939565	0.426581	0.938091	0.0747007	0.448844	0.0478463	0.17331	0.786259	0.0874175	0.204772	0.675515	TRUE	2.37e-78	3656.05	22.014	0.0857589	16.5311	15	0.34766	-0.00170146	0.00502452	0.739913	Known	Amino acid	6139
M32634	X-11317	vat	44	0.116917	0.29827	0.697052	0.0656304	0.183368	0.720406	0.0875434	0.11028	0.427294	0.935426	0.0875434	0.49337	0.0542096	0.21789	0.804705	-0.0510779	0.33242	0.878601	TRUE	3.63e-197	7652.97	23.3019	0.164146	57.7559	43	0.0656764	-0.000365749	0.00334681	0.913499	Unknown		7811
M35551	X-13741	vat	12	0.21909	0.277546	0.4482	-0.0158607	0.085984	0.853652	-0.0450075	0.0567372	0.427625	0.931955	-0.00299568	0.963791	-0.0187816	0.112241	0.870146	0.00139795	0.135364	0.991945	TRUE	2.75e-55	2771.01	23.345	0.0663713	18.8499	11	0.0638414	-0.0124793	0.0126354	0.346619	Unknown		5325
M18283	X-05426	vat	10	-0.484541	0.298654	0.143371	0.00687611	0.112794	0.95139	-0.0619906	0.078779	0.431345	0.935864	-0.0619906	0.505884	0.0678045	0.237624	0.781839	0.0423455	0.203284	0.839627	TRUE	1.59e-46	1992.47	22.3621	0.0486241	12.5919	9	0.181959	0.0137983	0.00932381	0.177167	Unknown		6357
M34732	isovalerate	vat	4	7.13049	13.4757	0.64957	0.270463	0.297838	0.363832	0.17898	0.227589	0.431622	0.932304	0.17898	0.581904	0.41408	0.403388	0.380187	0.429785	0.464107	0.422725	TRUE	5.82e-20	827.038	20.7845	0.0207594	6.11993	3	0.105919	-0.116366	0.225492	0.657205	Known	Lipid	7080
M36553	X-14626	vat	22	0.0759843	0.107923	0.489514	0.0770602	0.100448	0.442985	0.0528831	0.0673852	0.432578	0.930234	0.0528831	0.328486	0.0670804	0.0926539	0.477061	0.00235016	0.173299	0.989308	TRUE	1.05e-152	6045.01	32.1946	0.134284	13.5452	21	0.888333	-0.000821837	0.00299906	0.786871	Unknown		6904
M21127	1-palmitoylglycerol (1-monopalmitin)	vat	14	-0.526224	0.479334	0.293821	0.0191596	0.190715	0.919978	0.103307	0.131741	0.43294	0.926911	0.103307	0.500081	-0.153488	0.24889	0.548088	0.200668	0.33798	0.562885	TRUE	1.32e-58	2247.46	21.9602	0.0545106	17.5783	13	0.174197	0.0103647	0.00750561	0.192478	Known	Lipid	7429
M32557	X-06126	vat	14	-0.0619327	0.240807	0.80139	-0.106132	0.0900519	0.238573	-0.053405	0.0682792	0.434123	0.925367	-0.053405	0.394409	-0.097384	0.158993	0.550768	-0.103693	0.152883	0.509508	TRUE	2.2e-49	1665.57	21.5282	0.0409694	10.965	13	0.613747	0.0003197	0.00865722	0.971149	Unknown		7785
M36756	leucylleucine	vat	11	-0.137152	0.35168	0.705612	-0.0471804	0.12477	0.705327	0.0694955	0.0890775	0.435291	0.923805	0.0694955	0.503186	-0.0907197	0.153611	0.567907	-0.0370171	0.195139	0.853343	TRUE	4.92e-52	3727.53	22.0856	0.0872897	13.5799	10	0.193031	0.00594095	0.00962956	0.552554	Known	Peptide	3386
M34365	3-(cystein-S-yl)acetaminophen*	vat	68	0.0329998	0.0196549	0.0978875	-0.00242249	0.00825797	0.769253	-0.00448676	0.00576833	0.436671	0.922705	-0.00448676	0.377952	-0.0024001	0.0158115	0.879805	-0.0116196	0.0188274	0.539217	TRUE		-40515.8	21.018	26.1096	52.1461	67	0.908862	-0.00728052	0.0036492	0.0501637	Known	Xenobiotics	1024
M31787	3-carboxy-4-methyl-5-propyl-2-furanpropanoate (CMPF)	vat	14	-0.0965826	0.104329	0.372818	0.0147265	0.0527632	0.780164	0.0298669	0.0386067	0.439156	0.923938	0.0298669	0.476544	-0.00354227	0.064205	0.956841	0.0159634	0.0694244	0.821717	TRUE	5.16e-77	3070.5	23.3271	0.0730233	15.353	13	0.285835	0.00870674	0.00661098	0.212431	Known	Lipid	7812
M34407	isovalerylcarnitine	vat	26	0.141582	0.173536	0.422599	0.0968264	0.105852	0.36033	0.0536448	0.0698165	0.442268	0.926476	0.0536448	0.530888	0.0813973	0.125034	0.520984	-0.365106	0.212446	0.0980521	TRUE	6.73e-193	7403.88	37.3579	0.159655	37.586	25	0.0507443	-0.00238563	0.00407728	0.56394	Known	Amino acid	7789
M01585	N-acetylalanine	vat	23	-6.17359	4.13867	0.150652	0.0452471	0.330533	0.891116	-0.181764	0.237663	0.444393	0.926931	-0.181764	0.434439	0.246497	0.61208	0.69104	0.218922	0.638226	0.734842	TRUE	8.76e-83	2907.09	22.0025	0.0694057	21.0632	22	0.516833	0.0488456	0.033683	0.161787	Known	Amino acid	7720
M36559	X-14632	vat	19	-0.110853	0.0982545	0.274896	-0.0214982	0.0653287	0.742097	-0.046026	0.0612404	0.452314	0.939421	-0.046026	0.452314	-0.0229317	0.0668878	0.735691	-0.184784	0.163542	0.273356	TRUE	5.73e-123	20166.1	21.7025	0.341029	35.4845	18	0.0082091	0.00444403	0.00524057	0.408217	Unknown		1703
M31548	DSGEGDFXAEGGGVR*	vat	13	-0.0149736	0.185272	0.937037	-0.0161758	0.0850866	0.849223	0.0464087	0.0619409	0.453712	0.938314	0.0464087	0.409508	-0.0545998	0.134424	0.691762	-0.0435365	0.127685	0.739024	TRUE	6.37e-62	3128.89	20.928	0.0743092	9.90308	12	0.624463	0.00267642	0.0076135	0.731827	Known	Peptide	5371
M34535	X-12851	vat	8	-0.00656062	0.0187573	0.738466	0.00581181	0.0167066	0.727933	0.0110175	0.0147176	0.454102	0.935143	0.0110175	0.312898	0.00673234	0.014523	0.657029	0.0635227	0.0543736	0.280944	TRUE	2.12e-60	3539.35	22.1487	0.0832487	3.85186	7	0.796673	0.00586127	0.00387753	0.18139	Unknown		4808
M32504	docosapentaenoate (n3 DPA; 22:5n3)	vat	11	-0.316478	0.28576	0.296799	0.00326747	0.139181	0.98127	0.0715265	0.0959156	0.455835	0.93475	0.0715265	0.550951	-0.105363	0.185017	0.581599	0.00829625	0.228936	0.971806	TRUE	9.95e-69	3047.74	24.3472	0.0725211	15.6377	10	0.110484	0.0135416	0.00915435	0.1732	Known	Lipid	7821
M27256	X-10500	vat	37	0.771892	0.466012	0.106585	0.0960074	0.240354	0.689568	0.104114	0.140312	0.458077	0.9354	0.104114	0.518612	0.37762	0.339621	0.273558	-0.62547	0.545825	0.25939	TRUE	1.38e-152	5859.03	21.8282	0.130692	47.5726	36	0.09393	-0.00747801	0.00490779	0.136569	Unknown		7751
M35451	X-13658	vat	18	-0.000667848	0.0188134	0.972121	0.00455321	0.0132061	0.730259	0.00789598	0.0108623	0.467278	0.950196	0.00789598	0.525074	0.00378741	0.0122066	0.760124	0.0108476	0.032024	0.738957	TRUE	0	131441	22.7539	0.771339	22.2396	17	0.17568	0.00284618	0.00462587	0.547025	Unknown		1412
M22177	levulinate (4-oxovalerate)	vat	62	-0.343898	0.211276	0.108825	-0.274011	0.148622	0.0652306	-0.0660835	0.091102	0.468219	0.948144	-0.0660835	0.508133	-0.259783	0.201869	0.202993	-0.259783	0.323039	0.424412	TRUE	2.3e-277	11644.5	22.6435	0.23007	73.2951	61	0.134464	0.00350777	0.00235743	0.141998	Known	Amino acid	6982
M37203	4-androsten-3beta,17beta-diol disulfate 2*	vat	20	0.261779	0.253488	0.315419	0.100972	0.103	0.326934	0.0522102	0.0723605	0.470584	0.948979	0.0522102	0.459573	0.10482	0.171279	0.547803	0.0643272	0.182973	0.729031	TRUE	8.92e-89	3048.49	26.7109	0.0725378	18.0853	19	0.51675	-0.00562851	0.00652481	0.399688	Known	Lipid	7776
M32452	propionylcarnitine	vat	39	-0.0425704	0.236125	0.857911	0.046159	0.148133	0.755341	-0.0669586	0.0934524	0.473683	0.951281	-0.0669586	0.530034	0.1481	0.236334	0.534632	0.127919	0.321464	0.692911	TRUE	1.7e-228	8698.68	28.9951	0.182484	49.4721	38	0.100686	-0.00039422	0.00339383	0.908156	Known	Lipid	7813
M01493	ornithine	vat	11	0.594643	0.569155	0.323372	0.0598113	0.241249	0.804194	0.130566	0.18223	0.47369	0.94738	0.130566	0.465727	0.299713	0.347415	0.408518	0.0675108	0.420759	0.875721	TRUE	1.08e-49	1759.43	22.194	0.0431797	9.64779	10	0.471918	-0.00731619	0.0085004	0.411751	Known	Amino acid	7746
M34419	1-linoleoylglycerophosphocholine	vat	15	-0.0205326	0.452376	0.964488	0.0163276	0.18802	0.930799	-0.0989974	0.1392	0.476966	0.950023	-0.0989974	0.553786	0.0320681	0.209139	0.880323	0.245392	0.270863	0.380283	TRUE	9.88e-77	3044.56	22.4692	0.0724509	20.1983	14	0.124014	-0.00152248	0.00810818	0.853956	Known	Lipid	7795
M21047	3-methyl-2-oxobutyrate	vat	18	0.0700591	0.596222	0.907922	-0.105164	0.2315	0.649633	-0.116927	0.166156	0.481609	0.955355	-0.116927	0.477859	-0.0576148	0.383961	0.882488	-0.13617	0.457318	0.769495	TRUE	2.15e-74	2711.51	21.8675	0.0650385	16.7122	17	0.474023	-0.00266383	0.00814444	0.747852	Known	Amino acid	7648
M02137	biliverdin	vat	32	-0.0148289	0.0741936	0.842933	-0.0375458	0.0582312	0.519076	-0.0275626	0.0392683	0.482738	0.953703	-0.0275626	0.420479	-0.030352	0.0577769	0.603091	0.0551138	0.109198	0.617328	TRUE	0	22050.7	57.8656	0.361383	23.5337	31	0.829101	-0.000646244	0.00319474	0.84106	Known	Cofactors and vitamins	6686
M37253	2-hydroxyglutarate	vat	13	-0.0614573	0.247681	0.808604	0.0494465	0.156999	0.752802	-0.0715702	0.103076	0.487465	0.959142	-0.0715702	0.519594	0.0676461	0.209098	0.751874	0.162764	0.2265	0.486141	TRUE	4.33e-72	3409.66	20.9087	0.080443	13.9508	12	0.303858	-0.000280107	0.00606034	0.963964	Known	Lipid	6287
M22175	aspartylphenylalanine	vat	8	-0.257072	0.205284	0.257071	-0.0589077	0.116885	0.614277	-0.0583968	0.0849012	0.491565	0.96331	-0.0583968	0.457944	-0.0655981	0.13256	0.635854	-0.0208578	0.159938	0.899909	TRUE	2.41e-47	2781.8	30.1298	0.0666127	6.01124	7	0.538437	0.00774694	0.00728798	0.328692	Known	Peptide	3948
M34674	X-12990--docosapentaenoic acid (n6-DPA)	vat	13	-0.143281	0.228182	0.542869	0.0316992	0.0994987	0.750038	0.0516332	0.075523	0.49418	0.964545	0.0516332	0.559269	0.0203698	0.137551	0.884731	0.111317	0.149669	0.471336	TRUE	2.21e-65	6293.04	23.0444	0.139029	16.4499	12	0.171488	0.00869067	0.00936926	0.373535	Identified	Lipid	2581
M32814	X-11497	vat	12	-0.476219	0.919982	0.615967	-0.297744	0.227382	0.190383	-0.113377	0.166027	0.494681	0.96166	-0.131187	0.484985	-0.362178	0.384683	0.366668	-0.362178	0.437516	0.425376	TRUE	9.93e-50	1814.16	21.3867	0.044464	10.8039	11	0.459837	0.00511576	0.0127444	0.69656	Unknown		7481
M01105	linoleate (18:2n6)	vat	17	-0.87229	0.707532	0.2366	-0.264973	0.235128	0.259771	-0.106215	0.156178	0.496448	0.96125	-0.106215	0.592723	-0.272811	0.456278	0.558272	-0.311686	0.424284	0.473204	TRUE	5.51e-58	2105.11	22.1614	0.0512333	25.8653	16	0.0559538	0.011458	0.0101643	0.277334	Known	Lipid	7780
M00569	caffeine	vat	12	0.351632	0.124362	0.0179286	-0.0303378	0.0531663	0.568257	-0.0227793	0.0336747	0.498753	0.961881	-0.0227793	0.612601	-0.0387311	0.0751088	0.616293	0.116319	0.0964739	0.253226	TRUE	1.98e-74	3152.46	26.8816	0.0748272	19.6309	11	0.0506662	-0.0302675	0.00967784	0.0107359	Known	Xenobiotics	7719
M33971	10-heptadecenoate (17:1n7)	vat	6	0.189923	1.00671	0.859546	-0.122856	0.234612	0.600517	-0.11698	0.173121	0.499223	0.958983	-0.11698	0.360066	-0.14469	0.272632	0.618335	-0.168486	0.318394	0.619327	TRUE	1.66e-29	1019.2	20.807	0.0254656	2.72536	5	0.742238	-0.00588327	0.0190109	0.772416	Known	Lipid	7795
M32758	X-11441	vat	22	-0.0458574	0.0913571	0.621178	-0.0580269	0.0651399	0.373034	-0.0296743	0.0441815	0.501809	0.960153	-0.0296743	0.544082	-0.0695923	0.0633018	0.28405	-0.133689	0.118473	0.271862	TRUE	5.74e-233	9443.72	54.7074	0.195066	25.7408	21	0.216507	0.000813963	0.00384352	0.834425	Unknown		7072
M18474	estrone 3-sulfate	vat	13	0.00523967	0.0348929	0.883353	0.0126196	0.0308514	0.682506	0.0151828	0.0227561	0.504646	0.961797	0.0151828	0.351217	0.00647765	0.0345732	0.854509	0.0351069	0.0444036	0.444504	TRUE	6.71e-172	78022.9	22.3778	0.666929	6.14669	12	0.908508	0.00168278	0.00447662	0.714137	Known	Lipid	957
M25599	X-10429	vat	21	0.112581	0.141061	0.434677	0.0447745	0.121928	0.713455	-0.0573273	0.086976	0.509821	0.967863	-0.0573273	0.466557	0.0538973	0.114148	0.641916	0.0106722	0.23065	0.963554	TRUE	7.41e-124	5186.21	23.1394	0.117445	16.3901	20	0.692148	-0.00464615	0.00303684	0.142514	Unknown		6807
M33390	X-12039	vat	15	-0.036224	0.0869791	0.683862	0.0747732	0.0616527	0.225201	0.0297431	0.0451544	0.510091	0.964607	0.0297431	0.357589	0.0882643	0.0972994	0.379681	0.0950546	0.0914249	0.316102	TRUE	1.04e-90	4744.27	22.4783	0.108521	7.17715	14	0.927667	0.00478357	0.00539073	0.391002	Unknown		5461
M15749	3-phenylpropionate (hydrocinnamate)	vat	17	0.145857	0.105578	0.187357	0.0325113	0.0851153	0.702485	0.0399019	0.0606696	0.510736	0.962084	0.0399019	0.482083	0.108	0.0954289	0.274424	0.072645	0.128101	0.578523	TRUE	1.21e-102	4729.59	23.3167	0.108222	14.0059	16	0.598278	-0.00498047	0.00406157	0.239009	Known	Amino acid	6182
M33194	X-11849	vat	13	-0.0158838	0.0731376	0.832046	-0.0221549	0.0417556	0.595706	-0.0200436	0.0307223	0.514135	0.964748	-0.0200436	0.409726	-0.0112487	0.0482425	0.81956	-0.0303843	0.0563088	0.599343	TRUE	6.4e-72	3923.88	21.3815	0.0914683	7.51581	12	0.821732	-0.000348996	0.00556837	0.95115	Unknown		5350
M15996	aspartate	vat	4	-0.256615	0.450897	0.626667	-0.0907003	0.195812	0.64322	-0.10411	0.159911	0.515014	0.962681	-0.10411	0.465856	-0.0788521	0.216334	0.739668	-0.0625891	0.265608	0.828879	TRUE	3.21e-23	851.725	22.242	0.0213666	2.39117	3	0.49528	0.00486585	0.0133337	0.750141	Known	Amino acid	7721
M34109	metoprolol acid metabolite*	vat	34	-0.0106946	0.00933678	0.260527	0.00155462	0.00756674	0.837217	0.00321135	0.00494511	0.516081	0.960979	0.00321135	0.561412	0.000644852	0.00852977	0.940194	0.00593367	0.013181	0.655531	TRUE		-54470.1	22.243	3.51289	41.2634	33	0.153052	0.00845604	0.00465459	0.0786384	Known	Xenobiotics	286
M01561	alpha-tocopherol	vat	11	0.473398	0.349524	0.20863	0.235569	0.176042	0.180851	0.0798602	0.123512	0.517906	0.960696	0.0798602	0.59856	0.262075	0.271361	0.356929	0.379776	0.315358	0.256215	TRUE	1.35e-63	2845.13	21.6849	0.0680266	15.083	10	0.129065	-0.0117195	0.0094334	0.245505	Known	Cofactors and vitamins	7725
M18476	glycocholate	vat	9	0.059212	0.0895739	0.529734	0.0425826	0.0584002	0.465909	0.0298023	0.0460927	0.517909	0.957049	0.0298023	0.622561	0.047124	0.0523865	0.394632	0.0249975	0.098802	0.806643	TRUE	1.49e-59	3256.83	21.7241	0.0771144	13.8038	8	0.087026	-0.00296323	0.00634104	0.654476	Known	Lipid	5995
M35754	X-13859	vat	43	-0.356644	0.222242	0.116224	-0.178135	0.142332	0.210734	-0.0603634	0.0936797	0.519342	0.956062	-0.0304819	0.774565	-0.115217	0.181248	0.528427	-0.335167	0.298446	0.267799	TRUE	3.55e-188	7852.94	22.8695	0.167716	58.0623	42	0.050563	0.00444264	0.00290883	0.134367	Unknown		7002
M35160	oleoylcarnitine	vat	11	0.0549405	0.355621	0.880631	0.212855	0.168706	0.207061	0.0750493	0.117055	0.521427	0.956278	0.0750493	0.56408	0.288992	0.229175	0.235931	0.327663	0.292198	0.288334	TRUE	7.65e-49	1771.46	23.2785	0.0434623	12.356	10	0.261939	0.000491882	0.00802619	0.952472	Known	Lipid	7708
M35240	X-13477	vat	8	-0.382037	0.515268	0.486425	-0.16409	0.22842	0.472528	-0.11057	0.173658	0.524313	0.957955	-0.11057	0.556015	-0.213795	0.273086	0.459357	-0.280562	0.327873	0.420485	TRUE	3.55e-41	1802.55	25.05	0.0441919	8.18635	7	0.316449	0.00571687	0.0100218	0.589086	Unknown		5952
M35255	2-stearoylglycerophosphocholine*	vat	13	1.40501	0.467812	0.0120075	-0.0354302	0.153105	0.816995	-0.0618406	0.0973975	0.525474	0.956481	-0.0618406	0.618708	-0.0774468	0.239443	0.751925	-0.296924	0.261477	0.278312	TRUE	2.49e-75	3257.33	23.1474	0.0771252	19.5311	12	0.0764913	-0.0347254	0.0108321	0.00836781	Known	Lipid	7730
M32735	X-01911	vat	18	0.114077	0.153897	0.46928	-0.00897575	0.0681334	0.895192	-0.0315919	0.0499802	0.527329	0.956275	-0.0315919	0.49479	-0.00617202	0.0892597	0.94568	0.00493522	0.111989	0.965363	TRUE	2.51e-90	3852.19	23.8739	0.0899471	14.5725	17	0.626245	-0.00620202	0.00619718	0.331829	Unknown		6360
M33140	X-11795	vat	12	0.0468845	0.495897	0.926544	0.193667	0.197893	0.327754	-0.0844776	0.134718	0.530614	0.958655	-0.0844776	0.594557	0.28597	0.322709	0.394496	0.270939	0.350381	0.45566	TRUE	3.52e-41	1444.05	21.841	0.035712	15.2687	11	0.170521	-0.00305214	0.0108588	0.784382	Unknown		7763
M32315	serine	vat	37	-0.758319	0.382482	0.0553018	-0.0920088	0.178764	0.606766	0.0912862	0.145978	0.531746	0.957142	0.157283	0.251559	-0.281839	0.255125	0.276614	-0.294712	0.32102	0.364703	TRUE	4.21e-167	6223.18	27.4974	0.137698	59.4	36	0.0083584	0.0108966	0.00457832	0.0228899	Known	Amino acid	7796
M34035	linolenate [alpha or gamma; (18:3n3 or 6)]	vat	5	-0.0526549	0.308398	0.875296	-0.0706657	0.175574	0.687328	-0.090653	0.145716	0.533862	0.957405	-0.090653	0.498696	-0.0810875	0.20562	0.713441	-0.118726	0.222142	0.621348	TRUE	2.03e-30	1282.04	20.9809	0.0318301	3.38237	4	0.495989	-0.00123237	0.00866194	0.895881	Known	Lipid	7786
M01670	urea	vat	14	-0.0912976	0.605013	0.88256	0.294651	0.24588	0.230781	0.105362	0.169368	0.533882	0.953922	0.105362	0.600255	0.465392	0.382765	0.245652	0.492878	0.433776	0.276365	TRUE	3.05e-56	2055.65	21.3647	0.0500895	18.3202	13	0.145735	0.00319491	0.00922843	0.735185	Known	Amino acid	7796
M33423	p-acetamidophenylglucuronide	vat	59	-0.00493691	0.00451675	0.278982	0.00474635	0.00307467	0.122662	0.00147185	0.00236995	0.534569	0.95165	0.00147185	0.534569	0.00578635	0.00432205	0.18586	0.00215509	0.00598608	0.720142	TRUE		-41826.1	23.4575	14.614	82.198	58	0.0200095	0.00680544	0.00410566	0.102898	Known	Xenobiotics	1494
M35464	X-13671	vat	17	0.665926	0.393224	0.111017	0.282236	0.199839	0.157857	0.0870975	0.141039	0.536877	0.95227	0.0870975	0.551099	0.329889	0.359975	0.373053	0.337326	0.309364	0.291694	TRUE	3.04e-65	2372.43	23.3068	0.057369	17.171	16	0.374619	-0.00897149	0.0056892	0.135663	Unknown		7311
M35327	X-13549	vat	19	0.626303	0.688219	0.375527	-0.253994	0.331216	0.44317	-0.124495	0.204823	0.543309	0.960175	-0.124495	0.600236	-0.473433	0.396288	0.247721	-0.703375	0.570002	0.233077	TRUE	6.61e-78	3012.24	22.3333	0.0717368	24.2133	18	0.148163	-0.00795374	0.00685144	0.261731	Unknown		7330
M34214	1-arachidonoylglycerophosphoinositol*	vat	23	0.0827933	0.208752	0.695656	0.129559	0.139539	0.35316	0.0507373	0.0847655	0.549466	0.967537	0.0507373	0.625378	0.227394	0.188517	0.240543	0.326758	0.264682	0.230029	TRUE	5.47e-144	5386.9	33.5946	0.121438	33.0651	22	0.0609645	-0.000789457	0.0044248	0.860106	Known	Lipid	7797
M33885	X-12443	vat	13	0.012518	0.0773929	0.874438	-0.00969066	0.0583077	0.868001	-0.0230602	0.0386214	0.550452	0.965775	-0.0230602	0.530833	0.0823202	0.106786	0.455684	0.0142433	0.107076	0.896381	TRUE	4.88e-79	4289.79	21.4159	0.099154	10.8914	12	0.538251	-0.00311223	0.00586677	0.60632	Unknown		5357
M21044	2-hydroxybutyrate (AHB)	vat	18	-0.0893483	0.282824	0.756151	-0.0503073	0.146005	0.730426	0.0602791	0.101047	0.55081	0.962927	0.0602791	0.613508	0.0058694	0.217766	0.978811	0.0620954	0.280431	0.827397	TRUE	6.35e-82	3119.89	22.7998	0.0741112	23.7154	17	0.127378	0.00339462	0.00579182	0.565982	Known	Amino acid	7815
M25459	X-10395	vat	32	0.147415	0.106774	0.177594	0.09981	0.101303	0.324496	0.043557	0.0731971	0.551801	0.961201	0.043557	0.585641	0.101288	0.0919511	0.279141	-0.00316537	0.210051	0.988073	TRUE	1.55e-178	7203.28	24.487	0.156004	36.9347	31	0.213631	-0.00291832	0.00203185	0.161267	Unknown		7784
M16822	X-04499--3,4-dihydroxybutyrate	vat	21	-0.361415	0.54638	0.516252	0.00191294	0.197634	0.992277	0.0771469	0.131056	0.556092	0.965217	0.0771469	0.564193	-0.0744324	0.324698	0.821014	0.10207	0.351016	0.774209	TRUE	5.96e-82	3152.52	23.0859	0.0748287	20.8433	20	0.406407	0.00664675	0.00802464	0.417789	Identified	Amino acid	6948
M32616	X-11299	vat	12	0.280032	0.233058	0.257219	0.0507298	0.0614957	0.40941	0.0278278	0.0473271	0.55654	0.962556	0.0278278	0.51629	0.109269	0.108555	0.335764	0.105277	0.106061	0.342232	TRUE	1.22e-42	1511.86	21.0624	0.0373274	9.02697	11	0.619403	-0.0130665	0.0118229	0.294962	Unknown		7347
M00527	lactate	vat	13	-0.633014	0.70602	0.389136	0.0633588	0.255755	0.804342	0.103219	0.175869	0.557265	0.960392	0.103219	0.653731	-0.118019	0.34711	0.73973	-0.150877	0.400357	0.712861	TRUE	3.18e-61	2372.42	21.746	0.0573688	20.5416	12	0.0575103	0.0112892	0.0102455	0.294043	Known	Carbohydrate	7814
M32672	pyroglutamine*	vat	20	-0.298448	0.168547	0.0935428	0.0269291	0.0950752	0.776993	0.0363256	0.0620104	0.558011	0.95828	0.0363256	0.608125	0.0390233	0.119965	0.748518	0.241815	0.172515	0.17713	TRUE	3.82e-131	5074.13	32.4969	0.115199	24.7991	19	0.167262	0.0111046	0.00515956	0.0451965	Known	Amino acid	7800
M16821	X-04498	vat	23	-0.0200511	0.24258	0.934906	-0.0423627	0.13482	0.753356	-0.0565003	0.0968325	0.559567	0.957569	-0.0565003	0.423077	-0.0209286	0.185428	0.91116	0.0845453	0.234766	0.722187	TRUE	2.1e-112	4273.28	22.1116	0.0988101	11.6712	22	0.963803	-0.000727556	0.00443959	0.871393	Unknown		7160
M24074	X-09706	vat	22	-0.169632	0.272654	0.540872	-0.095825	0.151294	0.526492	-0.0627388	0.107997	0.561288	0.957144	-0.0627388	0.578873	-0.0457308	0.200563	0.821842	-0.0775372	0.250063	0.759564	TRUE	1.54e-102	3929.25	21.6583	0.091582	23.0053	21	0.343694	0.00214165	0.00495038	0.669917	Unknown		7697
M01712	cortisol	vat	13	-0.21918	0.369264	0.564814	0.190313	0.174926	0.276613	-0.0887442	0.152931	0.561718	0.954529	-0.0887442	0.561718	0.247532	0.268262	0.374331	0.329751	0.33837	0.34903	TRUE	2.58e-74	3247.19	21.3129	0.0769035	23.1246	12	0.0266868	0.0031485	0.00804905	0.703147	Known	Lipid	7795
M34416	1-stearoylglycerophosphoethanolamine	vat	14	-0.205656	0.276622	0.471512	-0.0262934	0.121225	0.828288	0.0701359	0.120919	0.5619	0.95151	-0.0218616	0.80593	-0.0758766	0.133732	0.580124	-0.0523186	0.165985	0.757612	TRUE	7.29e-84	3815.17	23.7955	0.0891596	26.1392	13	0.0162837	0.00782935	0.00707702	0.290279	Known	Lipid	7369
M33633	X-12212	vat	11	-0.0344742	0.13213	0.800033	-0.00673837	0.0790349	0.932056	0.032329	0.0562522	0.565485	0.954255	0.032329	0.663787	0.0159886	0.081101	0.847664	0.262198	0.15704	0.125951	TRUE	8.55e-49	2781.77	21.6106	0.0666119	17.48	10	0.0643942	0.00403925	0.00650252	0.549887	Unknown		4566
M33510	X-12095--N1-methyl-3-pyridone-4-carboxamide	vat	26	0.25541	0.164798	0.134268	0.0603172	0.131769	0.647132	0.0485467	0.0848406	0.567179	0.953803	0.0485467	0.530938	0.0943013	0.174885	0.594505	-0.0201593	0.234191	0.932088	TRUE	3.76e-145	5709.95	22.8871	0.127792	20.85	25	0.700943	-0.004824	0.00329464	0.156117	Identified	Nucleotide	7711
M31591	androsterone sulfate	vat	30	-0.0100958	0.0356142	0.778897	0.0160748	0.0364801	0.659469	0.0138809	0.0242808	0.567538	0.951115	0.0138809	0.526644	0.00672902	0.0348	0.848023	0.0850096	0.0693074	0.229854	TRUE	0	12660.5	54.9089	0.245223	23.6434	29	0.74631	0.00231087	0.00251109	0.365294	Known	Lipid	7785
M35631	1-palmitoylglycerophosphoethanolamine	vat	28	-0.0908313	0.184665	0.626939	-0.114699	0.133378	0.389818	-0.0495899	0.0870818	0.569042	0.950358	-0.0495899	0.591628	-0.14005	0.208693	0.507868	-0.108249	0.261335	0.68199	TRUE	1.67e-151	5865	24.5439	0.130808	30.4221	27	0.295523	0.000853736	0.00328951	0.797268	Known	Lipid	7763
M18369	gamma-glutamylleucine	vat	37	-0.132699	0.273143	0.630121	-0.103157	0.188529	0.584263	-0.068431	0.121042	0.571836	0.951754	-0.068431	0.578396	-0.125461	0.267579	0.641987	0.0478755	0.383135	0.901253	TRUE	4.45e-166	6370.99	21.596	0.140509	37.2573	36	0.411017	0.000803007	0.00303602	0.792951	Known	Peptide	7802
M22130	phenyllactate (PLA)	vat	20	0.133783	0.381088	0.729622	-0.0244484	0.150117	0.870627	0.075318	0.13341	0.572373	0.949397	0.075318	0.572373	-0.095401	0.192071	0.625102	-0.297949	0.235243	0.22062	TRUE	2.95e-118	5534.81	27.2313	0.124359	30.7363	19	0.0431441	-0.00115064	0.00699898	0.871247	Known	Amino acid	6064
M33675	X-12253	vat	8	-0.279685	0.289253	0.370925	-0.0911956	0.107056	0.394299	-0.0446679	0.0805662	0.579288	0.957598	-0.0446679	0.457365	-0.105291	0.122806	0.41962	-0.0989296	0.151071	0.533481	TRUE	3.98e-38	1602.05	21.316	0.0394677	3.89566	7	0.791714	0.0079439	0.00939024	0.430008	Unknown		6004
M37058	succinylcarnitine	vat	51	-0.00497781	0.216246	0.981728	0.0604501	0.156814	0.699875	0.0478323	0.0863122	0.579457	0.954631	0.0478323	0.626634	0.0391791	0.170097	0.818772	0.108312	0.283281	0.703822	TRUE	0	15206.6	36.0555	0.280699	64.8868	50	0.076722	0.000740456	0.00269381	0.784569	Known	Energy	6948
M36754	octadecanedioate	vat	12	0.000697526	0.225284	0.99759	-0.00516384	0.130476	0.96843	-0.0488222	0.0890094	0.583345	0.957789	-0.0488222	0.618162	0.0423763	0.195517	0.832378	0.236193	0.228741	0.32397	TRUE	2.92e-77	3068.77	29.6542	0.0729852	13.3199	11	0.272932	-0.00171175	0.00693616	0.810066	Known	Lipid	7300
M35305	1-palmitoylglycerophosphoinositol*	vat	11	0.176225	0.183058	0.360862	0.0999579	0.111716	0.370921	0.0476243	0.0870595	0.584357	0.95622	0.0476243	0.589074	0.129843	0.110717	0.268076	0.179273	0.146917	0.250368	TRUE	1.59e-68	3515.44	21.2129	0.0827327	10.2554	10	0.41838	-0.00407379	0.0050541	0.440998	Known	Lipid	6282
M17807	X-18601	vat	24	0.0464753	0.146288	0.75371	0.0777446	0.0838423	0.353785	0.0357492	0.0662016	0.589194	0.9609	0.0357492	0.589194	0.106437	0.11996	0.384117	0.17785	0.171988	0.311848	TRUE	8.67e-102	3875.2	24.3047	0.0904359	36.9222	23	0.0331284	-0.000401593	0.00485569	0.934833	Unknown		7663
M21630	X-08402	vat	27	-0.178995	0.142378	0.220306	-0.0938028	0.122533	0.443956	0.0434609	0.0806639	0.590032	0.959048	0.0434609	0.61637	-0.0992489	0.123171	0.427676	0.0687621	0.247317	0.783186	TRUE	1.17e-215	8170.73	40.2541	0.173327	30.0701	26	0.264715	0.00571044	0.00297698	0.0665754	Unknown		7726
M15500	carnitine	vat	235	0.356555	0.257814	0.16799	0.194037	0.161962	0.230902	0.0550041	0.102823	0.592692	0.960162	0.0550041	0.592692	0.429887	0.26009	0.0997047	0.0430023	0.45465	0.924727	TRUE	0	305189	26.7823	0.88678	279.115	234	0.0230171	-0.00170435	0.00133658	0.203524	Known	Lipid	7797
M15506	choline	vat	25	-0.15055	0.905227	0.869365	0.0750603	0.349049	0.829734	0.156056	0.292978	0.594272	0.959523	0.270114	0.32293	0.135103	0.610249	0.826661	-0.0349029	0.648158	0.957501	TRUE	4.76e-88	3312.48	22.7211	0.0783291	41.7993	24	0.0135886	0.00292591	0.00815552	0.723044	Known	Lipid	7750
M32578	X-11261	vat	20	-0.220985	0.171815	0.214678	-0.123743	0.0793564	0.118919	-0.0291646	0.0553664	0.598363	0.962928	-0.0291646	0.673331	-0.1349	0.093825	0.166764	-0.14301	0.123974	0.262989	TRUE	2e-122	4829.65	30.6107	0.110259	29.6627	19	0.0562506	0.00692167	0.00568855	0.239406	Unknown		7771
M01303	malate	vat	17	0.551256	0.314027	0.0995779	0.109036	0.178619	0.541569	0.0648436	0.124728	0.603147	0.967424	0.0648436	0.656254	0.265966	0.224933	0.254312	0.129215	0.287283	0.6589	TRUE	9.47e-73	2768.76	23.2204	0.0663211	21.8288	16	0.148806	-0.00885929	0.00514231	0.105467	Known	Energy	7384
M15650	N1-methyladenosine	vat	8	-1.94029	2.5176	0.470138	-1.05917	0.662261	0.109748	-0.314453	0.610084	0.606255	0.969211	-0.314453	0.606255	-0.942212	0.898762	0.329322	0.644288	1.26049	0.624974	TRUE	3.78e-37	1397.92	22.512	0.0346098	14.1914	7	0.0478795	0.011136	0.016685	0.52932	Known	Nucleotide	7813
M36376	X-14450--phenylalanylleucine	vat	5	-0.0262269	0.463457	0.95843	0.0450131	0.104138	0.665565	0.0439399	0.0854194	0.606971	0.967174	0.0439399	0.381981	0.0484971	0.138482	0.743848	0.0511649	0.142896	0.738397	TRUE	1.1e-25	2105.38	22.6426	0.0512397	1.38481	4	0.84683	0.00284203	0.0184502	0.887359	Identified	Peptide	2555
M33972	10-nonadecenoate (19:1n9)	vat	7	0.0189041	0.464747	0.969128	-0.0939854	0.178975	0.599491	-0.0691003	0.135379	0.609757	0.968438	-0.0691003	0.675365	-0.0870428	0.202233	0.68193	-0.0485193	0.225975	0.837104	TRUE	4.54e-39	1580.73	22.6703	0.0389628	8.9125	6	0.178559	-0.00223193	0.0108669	0.845369	Known	Lipid	7789
M01361	pentadecanoate (15:0)	vat	20	0.104957	0.490137	0.832847	-0.23324	0.208615	0.263549	-0.087854	0.174912	0.615474	0.974334	-0.151324	0.366415	-0.387733	0.321859	0.243123	-0.634262	0.482556	0.204366	TRUE	1.28e-77	3056.85	21.9198	0.0727222	34.6629	19	0.0153304	-0.00323927	0.00766682	0.677661	Known	Lipid	7502
M36099	4-ethylphenylsulfate	vat	7	-0.0632488	0.178066	0.736933	-0.0313968	0.0873321	0.719213	-0.0325019	0.0653035	0.618692	0.976248	-0.0325019	0.615944	-0.0553532	0.118215	0.656139	-0.0507228	0.123292	0.695068	TRUE	1.84e-27	1124.86	21.5839	0.0280341	5.907	6	0.433688	0.00175153	0.00930917	0.858156	Known	Xenobiotics	6012
M27531	hyodeoxycholate	vat	17	-0.0462757	0.0773348	0.558513	0.00509178	0.0519858	0.921976	0.0184079	0.0370233	0.619051	0.973653	0.0184079	0.688078	0.0267964	0.0551081	0.633381	0.0411643	0.0763523	0.597216	TRUE	4.21e-109	5568.63	22.73	0.125024	24.5403	16	0.0783504	0.0050609	0.00487876	0.316015	Known	Lipid	6025
M34359	X-12749	vat	45	-0.0102243	0.245128	0.966923	0.0507181	0.17484	0.771753	0.0621181	0.125923	0.621799	0.97482	0.0940063	0.44676	0.0233188	0.177632	0.896155	-0.435445	0.340418	0.207549	TRUE	7.57e-218	9405.42	22.768	0.194429	73.0141	44	0.00388337	0.00101943	0.0029528	0.731595	Unknown		7178
M03141	betaine	vat	30	0.318486	0.381544	0.410935	-0.0493658	0.162601	0.761432	0.0732287	0.148585	0.622124	0.972194	0.0509054	0.72298	0.00339682	0.258823	0.989619	0.0523405	0.356683	0.884351	TRUE	2.21e-176	7252.8	29.5537	0.156908	64.8718	29	0.000147408	-0.00420558	0.00601639	0.490306	Known	Amino acid	7806
M34389	1-methylxanthine	vat	16	0.0460569	0.11961	0.705981	0.0280418	0.0853795	0.742581	0.0311205	0.0635687	0.624447	0.972697	0.0311205	0.576185	0.0246459	0.0932433	0.795132	-0.0217548	0.146466	0.883902	TRUE	7.87e-117	5239.18	38.9929	0.118502	11.5061	15	0.715964	-0.000573108	0.00388763	0.884904	Known	Xenobiotics	5504
M18494	taurochenodeoxycholate	vat	13	0.0222312	0.0824922	0.792537	-0.00434887	0.0633209	0.945244	0.0220637	0.0451948	0.625415	0.971092	0.0220637	0.639176	-0.000106088	0.0624998	0.998674	-0.0160474	0.103323	0.879156	TRUE	9.44e-83	4279.14	21.2408	0.0989323	13.0103	12	0.368292	-1.22e-05	0.00481524	0.998028	Known	Lipid	5716
M33884	X-12442--5,8-tetradecadienoate	vat	13	0.15804	0.179465	0.397358	0.102949	0.107097	0.336414	0.0362437	0.0746846	0.627471	0.971181	0.0362437	0.638509	0.164591	0.133655	0.241737	0.168298	0.161349	0.317475	TRUE	3.04e-86	3591.43	27.7403	0.0843708	12.8052	12	0.383357	-0.00483392	0.00640383	0.466194	Identified	Lipid	7780
M32549	X-02269	vat	11	0.0342789	0.213798	0.87616	0.00758597	0.0802657	0.924703	-0.0286705	0.0594537	0.629641	0.971447	-0.0286705	0.594462	0.0272965	0.109579	0.808322	0.0132763	0.1185	0.913012	TRUE	7.88e-57	1879.56	30.475	0.0459941	8.20476	10	0.608844	-0.00289514	0.00944509	0.766179	Unknown		7701
M32754	X-11437	vat	14	0.0325975	0.0513568	0.537521	0.0236447	0.0467978	0.613382	-0.0159725	0.0333215	0.631692	0.971527	-0.0159725	0.622024	0.034507	0.0549298	0.540751	0.0245275	0.075908	0.751742	TRUE	9.56e-87	4017.47	21.2444	0.0934466	12.2907	13	0.503962	-0.00573465	0.00461409	0.237659	Unknown		6782
M32846	X-11529	vat	25	-0.000166882	0.0332094	0.996034	0.0134428	0.0307419	0.66191	0.0103474	0.0216725	0.633046	0.970537	0.0103474	0.635551	0.0233128	0.0300691	0.445732	-0.0518625	0.0586434	0.38527	TRUE	0	28916.9	105.046	0.42598	24.3573	24	0.441322	0.00133175	0.0031266	0.674111	Unknown		6664
M01302	methionine	vat	22	-0.886674	0.917114	0.345186	-0.377059	0.374	0.313368	-0.121206	0.253885	0.633073	0.967527	-0.121206	0.6379	-0.386405	0.554614	0.493625	-0.466378	0.64904	0.480327	TRUE	8.3e-87	3132.51	21.4174	0.0743887	21.6083	21	0.422373	0.00678825	0.0078019	0.394582	Known	Amino acid	7795
M32405	indolepropionate	vat	18	-0.172912	0.13976	0.233861	-0.00239425	0.086969	0.978037	0.0315247	0.0663391	0.63464	0.966882	0.0315247	0.505491	-0.040706	0.107725	0.710205	0.370825	0.136064	0.0143916	TRUE	2.04e-118	4491.41	27.7833	0.103334	8.65818	17	0.950379	0.00688658	0.00414374	0.115992	Known	Amino acid	7803
M36515	X-14588	vat	10	-0.0183825	1.5543	0.990853	-0.158375	0.66306	0.811219	-0.309235	0.65222	0.635409	0.965028	-0.309235	0.635409	-0.0307484	0.851444	0.97198	0.0817832	1.0198	0.937837	TRUE	4.08e-60	2799.46	22.3884	0.0670073	17.54	9	0.040901	-0.00196467	0.00940815	0.839803	Unknown		7777
M34306	X-12696	vat	27	0.0193465	0.0749221	0.79835	0.0122769	0.0590133	0.835201	0.0222418	0.0477312	0.64123	0.970835	0.0222418	0.694453	0.00987034	0.0528681	0.853347	0.102421	0.19275	0.599675	TRUE	5.25e-156	5965.08	31.8313	0.132744	36.5866	26	0.0813971	0.000156213	0.00257606	0.952128	Unknown		7409
M27273	X-10506	vat	13	-0.0458596	0.453796	0.921323	-0.0796624	0.227776	0.726534	0.0786592	0.17258	0.648546	0.978861	0.0786592	0.571652	-0.195958	0.360476	0.596664	-0.262918	0.410223	0.533627	TRUE	7.93e-64	2317.91	21.4968	0.056124	7.79197	12	0.801169	0.00226665	0.00763988	0.772233	Unknown		7710
M35270	X-13496	vat	41	0.105348	0.566987	0.853562	0.0294844	0.207758	0.887145	0.0617995	0.135699	0.64881	0.976228	0.0116104	0.938119	0.118725	0.480164	0.805973	0.201742	0.482695	0.67822	TRUE	8.82e-165	6252.09	22.6528	0.138249	53.5412	40	0.0744766	-0.000456759	0.00570828	0.936633	Unknown		7656
M35114	7-methylguanine	vat	11	0.298048	0.257012	0.276025	-0.0306617	0.136944	0.822836	-0.048635	0.106966	0.649341	0.974011	-0.048635	0.52098	-0.0288575	0.192565	0.883855	-0.032618	0.215413	0.882655	TRUE	1.28e-66	4406.5	20.6025	0.101578	5.01836	10	0.889948	-0.00950577	0.00640775	0.172098	Known	Nucleotide	6091
M36585	X-14658	vat	11	0.244792	0.288104	0.417539	-0.117216	0.105833	0.268054	-0.0314038	0.0701661	0.654468	0.978681	-0.0314038	0.737542	-0.202118	0.173438	0.270917	-0.220844	0.175768	0.237511	TRUE	1.39e-43	2931.75	21.4027	0.0699535	17.8376	10	0.0577658	-0.012023	0.0118613	0.337231	Unknown		3533
M32740	X-11423--O-sulfo-L-tyrosine	vat	52	-0.32729	0.32634	0.320734	-0.0501638	0.165279	0.761501	-0.0494525	0.111164	0.656421	0.978591	-0.0494525	0.627957	-0.0713795	0.298282	0.81183	0.449507	0.379165	0.241307	TRUE	4.39e-248	9417.04	23.1981	0.194623	42.9775	51	0.780332	0.00293133	0.00323715	0.369529	Identified	Amino acid	7765
M32586	bilirubin (E,E)*	vat	18	-0.0455579	0.0907072	0.622332	-0.028403	0.0547086	0.603643	-0.0171592	0.0390166	0.660088	0.981048	-0.0171592	0.697333	-0.0408614	0.0549827	0.467526	0.108472	0.116176	0.36354	TRUE	1.47e-177	6566.58	52.109	0.144201	21.7379	17	0.19501	0.00165092	0.00456871	0.722562	Known	Cofactors and vitamins	7748
M33138	X-11793--oxidized bilirubin*	vat	26	-0.058482	0.101629	0.570345	-0.0404046	0.0743178	0.586666	-0.0226428	0.0522648	0.664846	0.985108	-0.0226428	0.643388	-0.0446804	0.0742222	0.552607	0.161825	0.157976	0.315473	TRUE	5.25e-216	7604.1	46.0932	0.163268	21.8917	25	0.64199	0.00146733	0.00356849	0.684581	Identified	Cofactors and vitamins	7611
M36103	p-cresol sulfate	vat	15	0.0243777	0.103243	0.81702	0.0505015	0.0780967	0.517856	-0.0229665	0.0531282	0.665534	0.98313	-0.0229665	0.713987	0.0801093	0.0858721	0.366687	0.0455017	0.116615	0.70227	TRUE	7.63e-85	3528.92	22.1693	0.0830238	19.4761	14	0.147541	-0.00307129	0.00524581	0.568254	Known	Amino acid	7758
M33782	X-10346	vat	14	-0.00904551	0.0503469	0.860415	-0.0133219	0.0390263	0.732834	-0.0128132	0.0297976	0.66719	0.982589	-0.0128132	0.607045	-0.0169875	0.0461222	0.718567	-0.0371593	0.0600591	0.546795	TRUE	4.45e-149	11887.5	21.5794	0.23375	9.088	13	0.766265	-0.000449735	0.00484414	0.927562	Unknown		4207
M33627	X-12206	vat	11	-0.0243391	0.426556	0.955744	-0.148505	0.166821	0.373356	-0.0521292	0.121424	0.667693	0.980358	-0.0521292	0.663286	-0.243466	0.278605	0.402685	-0.27799	0.286066	0.354084	TRUE	7.52e-47	3708.77	20.8848	0.0868885	9.72341	10	0.465086	-0.000633961	0.00929531	0.947116	Unknown		2795
M36776	7-alpha-hydroxy-3-oxo-4-cholestenoate (7-Hoca)	vat	16	-0.901312	0.519344	0.104603	0.152343	0.230861	0.509324	0.0696308	0.162512	0.668313	0.978313	0.0696308	0.682759	0.23007	0.396293	0.57016	0.239385	0.375447	0.533347	TRUE	1.48e-55	1949.86	21.495	0.0476332	16.4858	15	0.350521	0.0150958	0.00766903	0.0691481	Known	Lipid	7784
M33364	gamma-glutamylthreonine*	vat	10	-0.297734	0.330601	0.394111	0.0613694	0.161254	0.703518	0.0522217	0.124573	0.675065	0.98523	0.0522217	0.520506	0.232753	0.258346	0.391092	0.232753	0.247486	0.37153	TRUE	3.06e-54	3328.1	21.9713	0.0786695	3.83059	9	0.922205	0.00920966	0.00805902	0.286176	Known	Peptide	4016
M35331	X-13553	vat	8	-0.179413	0.175161	0.345216	-0.0533903	0.158485	0.736208	-0.0494807	0.119076	0.677746	0.986182	-0.0494807	0.623603	-0.0924711	0.174313	0.612179	0.189154	0.245595	0.466381	TRUE	9.53e-41	3441.17	20.9482	0.0811261	5.01884	7	0.657664	0.00525883	0.00519932	0.350838	Unknown		3085
M34221	X-12627	vat	13	-0.121947	0.241435	0.623459	-0.0463116	0.11235	0.680186	-0.0329194	0.0809563	0.684278	0.992714	-0.0329194	0.643004	-0.0580141	0.138364	0.682416	-0.0113745	0.172841	0.948614	TRUE	8.35e-58	2085.23	22.176	0.0507739	9.23591	12	0.682659	0.00277508	0.00709007	0.702974	Unknown		7419
M01114	deoxycholate	vat	17	0.0987167	0.109573	0.381866	-0.0241275	0.0688698	0.726087	-0.0190804	0.0474526	0.687616	0.994587	-0.0190804	0.694287	0.0497212	0.110475	0.6587	-0.0287169	0.139566	0.839575	TRUE	1.66e-83	4436.5	21.2676	0.102199	16.7452	16	0.402265	-0.00650017	0.00543781	0.250501	Known	Lipid	5194
M32322	glutamate	vat	3	1.59055	6.73304	0.852318	-0.082362	0.345494	0.811579	-0.0989783	0.247183	0.688843	0.993406	-0.0989783	0.780008	0.0727589	0.514837	0.900564	-0.151223	0.539525	0.805588	TRUE	6.77e-13	406.147	25.318	0.0102907	4.1106	2	0.128054	-0.0298752	0.118747	0.843091	Known	Amino acid	7804
M02132	citrulline	vat	48	-0.377412	0.301332	0.216726	-0.134701	0.176352	0.444975	-0.0461768	0.115474	0.689239	0.991036	-0.0461768	0.688729	-0.137202	0.302135	0.65184	-0.0278352	0.413457	0.94661	TRUE	5.35e-209	7774.4	22.7324	0.166317	46.8376	47	0.479233	0.00363194	0.00305183	0.240117	Known	Amino acid	7773
M35397	X-13619	vat	31	0.542552	0.460796	0.248599	0.247397	0.219383	0.259449	0.063757	0.159498	0.689351	0.988274	0.063757	0.668545	0.299839	0.328191	0.368205	-0.0104218	0.437728	0.981163	TRUE	4.1e-151	5790.52	21.9758	0.129362	26.1507	30	0.667417	-0.00499074	0.00450621	0.277169	Unknown		7791
M00577	fructose	vat	3	-0.426025	0.792633	0.686031	0.0669021	0.281094	0.811877	0.0911401	0.228063	0.689432	0.985482	0.0911401	0.46225	0.0203189	0.307627	0.953346	0.0282606	0.323485	0.938343	TRUE	6.64e-13	360.247	22.3927	0.00913552	0.591002	2	0.744159	0.0131992	0.0193743	0.619271	Known	Carbohydrate	7781
M33658	X-12236	vat	9	0.0370147	0.148322	0.810096	-0.0178457	0.0767849	0.816218	0.0217002	0.0547367	0.691776	0.985932	0.0217002	0.712757	-0.0441762	0.0978878	0.66376	-0.11489	0.129323	0.400247	TRUE	4.15e-47	5518.37	22.9452	0.124035	9.27672	8	0.319493	-0.000921722	0.00808295	0.912413	Unknown		1924
M37506	palmitoyl sphingomyelin	vat	48	-0.128486	0.483525	0.791635	-0.0460077	0.178003	0.796048	-0.0471649	0.121612	0.698141	0.992095	-0.0471649	0.71581	-0.392801	0.368004	0.291252	0.164439	0.42025	0.697351	TRUE	7.66e-187	6891.82	22.7299	0.150271	53.3369	47	0.243704	0.000809296	0.00463223	0.862074	Known	Lipid	7814
M17945	2-hydroxystearate	vat	36	0.0355738	0.415782	0.932319	0.158201	0.208886	0.448835	0.0646171	0.167358	0.699421	0.991016	-0.0540251	0.727321	0.467876	0.353964	0.194804	0.639113	0.443757	0.158687	TRUE	1.39e-126	4861	22.1868	0.110896	60.4934	35	0.00474179	0.000332496	0.00434504	0.939451	Known	Lipid	7763
M34420	bradykinin, des-arg(9)	vat	26	-0.0532337	0.058843	0.374631	-0.0270573	0.030949	0.381979	-0.00835473	0.0217372	0.700717	0.989967	-0.00835473	0.750695	-0.0396427	0.0340116	0.254792	-0.0631346	0.0518848	0.235036	TRUE	1.02e-191	10871.3	34.5803	0.218124	36.5848	25	0.0631824	0.00409235	0.00479354	0.4017	Known	Peptide	4570
M32445	3-methylxanthine	vat	14	0.11545	0.166026	0.500068	-0.017969	0.0860618	0.834611	-0.0231664	0.061365	0.705789	0.994242	-0.0231664	0.698529	0.0079396	0.111573	0.944353	-0.158315	0.135395	0.263283	TRUE	2.08e-83	4183.61	23.3523	0.0969373	12.3511	13	0.499085	-0.00566807	0.00630815	0.386576	Known	Xenobiotics	5396
M32560	X-07765	vat	13	0.0548081	0.0631539	0.404013	0.0119357	0.0512004	0.81567	-0.013147	0.0368822	0.721496	1.01343	-0.013147	0.663408	-0.00195908	0.0650447	0.976467	-0.0771723	0.0773972	0.338401	TRUE	2.9e-88	11389.7	21.5623	0.226175	8.05009	12	0.781204	-0.00634126	0.00478384	0.211856	Unknown		2170
M37190	5alpha-androstan-3beta,17beta-diol disulfate	vat	21	0.0800931	0.0780623	0.317771	0.0521545	0.0548854	0.341989	0.0153735	0.0437784	0.725464	1.01607	0.0153735	0.725464	0.0424745	0.0606783	0.491994	0.0006923	0.088327	0.993824	TRUE	1.04e-152	6186.51	36.2308	0.136998	31.4531	20	0.0494863	-0.00463967	0.00463347	0.329246	Known	Lipid	7345
M19362	X-06226	vat	21	0.182854	0.319611	0.573951	0.033997	0.233445	0.884212	-0.0547966	0.156544	0.726308	1.01433	-0.0547966	0.712006	0.262741	0.368266	0.483808	-0.256788	0.476142	0.595627	TRUE	8.72e-92	3354.34	22.423	0.0792408	17.9817	20	0.588614	-0.00329487	0.00386327	0.404355	Unknown		7623
M32393	gamma-glutamylvaline	vat	15	-0.0344631	0.673511	0.959968	-0.124146	0.227369	0.585057	0.0550504	0.157773	0.727149	1.01259	0.0550504	0.732856	-0.35771	0.33655	0.30583	-0.223038	0.433996	0.615324	TRUE	2.97e-64	2288.86	22.2385	0.0554595	14.6297	14	0.403926	0.00130448	0.0095076	0.892972	Known	Peptide	7753
M21188	1-stearoylglycerol (1-monostearin)	vat	26	-0.201611	0.352861	0.573068	-0.0407708	0.153069	0.789965	0.0434846	0.127723	0.733509	1.01853	0.0434846	0.733509	-0.0354183	0.212854	0.869183	0.155892	0.305021	0.613774	TRUE	3.18e-118	4968.23	22.3792	0.113066	39.0477	25	0.0364362	0.00427882	0.00573463	0.462832	Known	Lipid	6965
M36097	4-acetaminophen sulfate	vat	30	0.0162651	0.0101622	0.120698	0.000370563	0.0060302	0.951	0.00136327	0.00401196	0.734005	1.01631	0.00136327	0.760404	-0.00444612	0.0110096	0.689293	-0.0117607	0.0128236	0.366649	TRUE		-57096.6	21.5833	3.14889	36.0074	29	0.173347	-0.00793123	0.00488811	0.115892	Known	Xenobiotics	498
M27738	threonate	vat	18	0.199036	0.132604	0.152838	0.100688	0.108975	0.35551	0.0262345	0.0777999	0.735962	1.01613	0.0262345	0.729062	0.1022	0.129685	0.44151	0.0908354	0.155126	0.565864	TRUE	2.28e-101	4168.62	21.0977	0.0966233	16.1119	17	0.515914	-0.00624882	0.00388318	0.127122	Known	Cofactors and vitamins	7782
M15630	N-acetylornithine	vat	28	-0.0633108	0.0516977	0.231693	-0.019156	0.0455437	0.674042	-0.0115104	0.0341509	0.736082	1.01342	-0.0115104	0.736082	-0.0401056	0.0405016	0.330857	-0.0909653	0.0962506	0.352995	TRUE		-40827.6	68.2759	21.908	25.6738	27	0.536758	0.00349709	0.00262022	0.193561	Known	Amino acid	7574
M36802	n-Butyl Oleate	vat	9	0.0994971	0.371071	0.796325	0.0318129	0.195095	0.870469	0.0494658	0.148261	0.738651	1.01408	0.0494658	0.649842	-0.171336	0.284279	0.563396	-0.212447	0.31306	0.516529	TRUE	7.57e-36	1764.54	20.8605	0.0432999	4.32088	8	0.827075	-0.00109352	0.00743488	0.887216	Known	Lipid	4542
M33221	X-11876	vat	18	-0.0168436	0.15069	0.912391	-0.011395	0.0989298	0.9083	-0.0216575	0.0652556	0.739975	1.01304	-0.0216575	0.777645	0.00296865	0.102205	0.977166	0.0636384	0.149917	0.676532	TRUE	7.25e-87	4764.56	21.2135	0.108935	23.482	17	0.134208	-0.000188558	0.0050251	0.970532	Unknown		4965
M34912	X-13215	vat	47	0.0306522	0.196923	0.877	0.0688628	0.161984	0.670748	0.0315752	0.0951463	0.739995	1.01022	0.0315752	0.740715	0.0354775	0.179412	0.844117	0.100818	0.301812	0.739865	TRUE	1.93e-235	10645.9	22.0719	0.214572	46.2656	46	0.461293	1.31e-05	0.00242808	0.995734	Unknown		6305
M32869	X-11552	vat	17	-0.395876	0.274822	0.170277	-0.0764182	0.0980323	0.435673	-0.0237473	0.0719607	0.741397	1.0093	-0.0237473	0.73349	-0.0804367	0.167245	0.637061	-0.0842459	0.17493	0.636613	TRUE	4.77e-81	8686.79	21.3139	0.18228	15.03	16	0.522444	0.0118372	0.00843691	0.180969	Unknown		2170
M35187	X-13429	vat	12	0.0401296	0.0818122	0.634358	0.00298422	0.0530819	0.955167	0.0130458	0.0399283	0.743871	1.00984	0.0130458	0.671296	0.033231	0.0602175	0.592086	0.00782963	0.0801525	0.92394	TRUE	8.58e-152	6625.5	61.137	0.145308	6.52057	11	0.836475	-0.00209951	0.00553541	0.712404	Unknown		6344
M30805	X-10810	vat	17	0.0955552	0.124944	0.456265	0.0670502	0.112575	0.551441	0.0276919	0.0851632	0.745058	1.00863	0.0276919	0.536524	0.0673184	0.105981	0.534284	-0.0128589	0.228214	0.955764	TRUE	1.32e-80	2851.87	22.6537	0.0681767	4.42827	16	0.997944	-0.00260108	0.00350412	0.469375	Unknown		7232
M12129	beta-hydroxyisovalerate	vat	25	-0.184514	0.220942	0.412239	-0.050321	0.135842	0.711055	0.0306379	0.09438	0.745467	1.00638	0.0306379	0.725583	-0.0362563	0.158452	0.82095	0.0397855	0.231575	0.865032	TRUE	7e-129	5046.7	22.8805	0.114647	20.5275	24	0.666418	0.00425717	0.00395279	0.292646	Known	Amino acid	7283
M33380	X-12029	vat	40	-0.0156259	0.210902	0.941327	-0.0653016	0.175373	0.709625	-0.0340221	0.105631	0.747389	1.00618	-0.0340221	0.777436	-0.028437	0.158368	0.858425	0.101264	0.339928	0.767361	TRUE	2.66e-196	8068.08	21.5837	0.171523	50.637	39	0.100381	-0.000306103	0.0028635	0.915432	Unknown		7564
M34516	X-12833	vat	19	0.0175995	0.0287154	0.548059	0.00578503	0.0180396	0.748449	-0.00399198	0.012447	0.748424	1.00479	-0.00399198	0.790061	0.0119895	0.024164	0.625777	0.0149512	0.0289708	0.612083	TRUE		-73688.2	21.9087	2.12213	26.1218	18	0.0970052	-0.00497578	0.00563061	0.389184	Unknown		243
M03147	xanthine	vat	5	-0.42738	0.651097	0.558422	-0.182939	0.295063	0.535259	0.0649889	0.203002	0.748863	1.00261	0.0649889	0.814305	-0.435429	0.310304	0.233207	0.703242	0.563142	0.279841	TRUE	3.73e-27	1118.91	22.5237	0.02789	7.4312	4	0.114782	0.0146444	0.0173781	0.461282	Known	Nucleotide	6845
M12593	X-02973	vat	25	0.97699	0.521859	0.0739585	-0.023232	0.292861	0.936772	-0.0745491	0.235107	0.751179	1.00295	-0.318583	0.183314	0.625608	0.454906	0.181757	0.528003	0.616952	0.400558	TRUE	6.16e-103	3956.07	21.9296	0.0921497	38.6009	24	0.0300601	-0.0118741	0.00535419	0.03673	Unknown		7759
M00553	cotinine	vat	16	0.0130821	0.0287856	0.65646	0.0283469	0.0216139	0.189685	0.00459646	0.0145481	0.752041	1.00135	0.00459646	0.783617	0.0307658	0.0271687	0.275244	0.0297115	0.035956	0.421567	TRUE	1.02e-237	84844.3	22.3753	0.68528	19.8563	15	0.177515	-0.00200512	0.00544667	0.718278	Known	Xenobiotics	1270
M36098	4-vinylphenol sulfate	vat	11	-0.141264	0.144248	0.353016	-0.099634	0.076163	0.190816	-0.0173104	0.055104	0.753414	1.00043	-0.0173104	0.74628	-0.122396	0.0952186	0.227616	-0.0993096	0.134667	0.477797	TRUE	7.54e-56	2194.44	21.9199	0.0532926	9.42692	10	0.492122	0.0069247	0.00744732	0.376728	Known	Xenobiotics	7483
M00059	histidine	vat	7	-0.18966	0.740644	0.808095	0.359773	0.506503	0.477514	0.105508	0.337387	0.754492	0.999136	0.105508	0.813928	1.02413	0.888465	0.292882	1.09479	0.914435	0.276366	TRUE	1.71e-49	2279.59	27.7306	0.0552472	10.5925	6	0.101818	0.00438987	0.00841131	0.624026	Known	Amino acid	7804
M34336	X-12726	vat	21	-0.0206637	0.0605826	0.736783	0.0269645	0.0567701	0.634803	-0.0126708	0.0414603	0.7599	1.00356	-0.0126708	0.794087	0.00143554	0.0469439	0.975908	-0.033242	0.11164	0.768958	TRUE	1.02e-276	16070.3	22.146	0.291987	27.4199	20	0.123858	0.000718239	0.00310824	0.819726	Unknown		5495
M34322	X-12712	vat	40	-0.00597416	0.0218977	0.786468	-0.0098135	0.0192847	0.61084	-0.00347899	0.0114429	0.761105	1.00243	-0.00347899	0.764267	-0.00744829	0.0199854	0.711399	-0.0149851	0.0326232	0.648542	TRUE		-45507.2	22.1393	6.95507	40.0863	39	0.421805	0.000511944	0.00379127	0.893299	Unknown		260
M00606	uridine	vat	21	-0.406871	0.683217	0.558522	-0.296702	0.305628	0.33165	-0.0608678	0.200729	0.761712	1.00052	0.0134627	0.950334	-0.450184	0.457316	0.336676	-0.481771	0.558182	0.39831	TRUE	2.15e-88	3215.47	23.7668	0.0762094	26.3175	20	0.155579	0.00393258	0.00729374	0.59603	Known	Nucleotide	7800
M33384	salicyluric glucuronide*	vat	12	-0.0293908	0.0284914	0.326578	0.00118428	0.0211356	0.955316	-0.00484192	0.0159781	0.761863	0.99802	-0.00484192	0.737477	0.0138034	0.0307448	0.662173	0.00907754	0.0341304	0.795184	TRUE	9.88e-113	47826.3	21.3073	0.551044	8.9904	11	0.622778	0.00694724	0.0066757	0.322533	Known	Xenobiotics	832
M34344	X-12734	vat	12	0.00332627	0.0540676	0.952157	-0.0101252	0.038175	0.790832	-0.00818237	0.0274059	0.765274	0.999793	-0.00818237	0.803227	-0.00181324	0.0376921	0.962494	0.0105764	0.0570325	0.856255	TRUE	5.56e-98	6302.82	21.5297	0.139215	15.7929	11	0.148997	-0.00167649	0.00608705	0.788602	Unknown		5616
M32847	X-11530	vat	20	-0.0531745	0.0782558	0.505469	-0.0454353	0.0618396	0.462505	-0.013719	0.0460691	0.765862	0.997879	-0.013719	0.695333	-0.0495617	0.0612093	0.428133	0.0634129	0.124985	0.617736	TRUE	3.75e-256	9213.1	65.9837	0.191213	10.9858	19	0.924316	0.00211234	0.00338667	0.540635	Unknown		7409
M21151	saccharin	vat	10	-0.0347588	0.0587782	0.57061	0.00653682	0.0452755	0.885201	-0.00942015	0.0317628	0.766789	0.996415	-0.00942015	0.769711	-0.00742812	0.0496607	0.884396	-0.00228631	0.0598657	0.970369	TRUE	3.11e-73	7845.81	21.4777	0.167589	9.2367	9	0.415718	0.00325597	0.00620109	0.613775	Known	Xenobiotics	2449
M00060	leucine	vat	213	0.0810538	0.364682	0.824328	0.161632	0.224482	0.47151	0.0348992	0.119782	0.770778	0.998929	0.0556534	0.647503	0.24348	0.299545	0.417227	0.385406	0.49768	0.439554	TRUE	0	91781.3	23.682	0.701978	276.159	212	0.00199379	-0.000235107	0.0017541	0.893504	Known	Amino acid	7799
M32759	X-11442	vat	25	-0.06046	0.0806241	0.460917	-0.0572623	0.0645355	0.374918	-0.0124013	0.0425689	0.770804	0.996305	-0.0124013	0.787192	-0.0440918	0.0610476	0.477119	0.0558784	0.121396	0.649447	TRUE	1.91e-247	9815.53	50.8364	0.201202	27.9491	24	0.262192	0.00248322	0.0034071	0.473457	Unknown		7142
M33955	1-palmitoylglycerophosphocholine	vat	34	0.169672	0.423077	0.691055	-0.122377	0.221735	0.581011	-0.0420688	0.146494	0.773982	0.997759	-0.0420688	0.755461	-0.194173	0.35752	0.590704	-0.297445	0.442172	0.505828	TRUE	1.37e-137	4923.13	22.2423	0.112154	28.0561	33	0.711807	-0.00229617	0.00430415	0.597389	Known	Lipid	7803
M33652	X-12230	vat	9	-0.0746448	0.12294	0.562909	-0.101675	0.0950182	0.284595	0.0194187	0.0693946	0.779607	1.00235	0.0194187	0.745445	-0.0993878	0.105576	0.374062	0.205281	0.17888	0.284297	TRUE	1.93e-44	2006.74	21.3023	0.0489554	5.94355	8	0.653555	0.00496919	0.00536109	0.384823	Unknown		5649
M01508	pantothenate	vat	26	0.288453	0.23357	0.228794	0.00376547	0.148279	0.97974	0.0272413	0.0996098	0.784484	1.00596	0.0272413	0.808433	-0.0211941	0.199127	0.916087	-0.0696569	0.253233	0.785523	TRUE	1.65e-122	4780.37	22.2275	0.109257	31.8093	25	0.163605	-0.00519729	0.00408897	0.215892	Known	Cofactors and vitamins	7604
M33188	X-11843	vat	3	0.030917	0.106209	0.819665	0.00488947	0.0675149	0.942267	-0.0167587	0.0619959	0.786915	1.00642	-0.0167587	0.704028	0.00568769	0.0720518	0.944268	0.00861715	0.0995136	0.938884	TRUE	1.44e-21	1461.04	21.0107	0.0361171	1.01268	2	0.602699	-0.00475748	0.00860543	0.678491	Unknown		3938
M32863	X-11546	vat	15	-0.0583602	0.0841459	0.500164	-0.0244178	0.0443378	0.581825	0.0105248	0.0402241	0.793588	1.01229	0.0105248	0.793588	-0.0614828	0.0567319	0.296791	-0.0769374	0.0893393	0.403646	TRUE	8.77e-78	9711.44	22.3617	0.199494	27.1892	14	0.0181912	0.00672318	0.00720361	0.367673	Unknown		2015
M32346	glycochenodeoxycholate	vat	14	0.058414	0.0906403	0.531404	-0.00652449	0.0582044	0.910747	-0.0110736	0.0426124	0.794965	1.0114	-0.0110736	0.783898	0.00944167	0.0639091	0.884818	-0.029001	0.0879726	0.746908	TRUE	7.62e-82	3403.85	22.5253	0.0803168	11.673	13	0.554626	-0.00427251	0.00491881	0.402101	Known	Lipid	7087
M32632	X-11315	vat	29	-0.0575144	0.128786	0.658734	0.014354	0.111411	0.897486	-0.018549	0.0715736	0.795512	1.00945	-0.018549	0.797294	-0.0395022	0.139968	0.779849	-0.0123023	0.185311	0.947541	TRUE	2.09e-167	6789.05	23.7933	0.148363	28.5056	28	0.437914	0.00111255	0.00302228	0.715657	Unknown		7785
M34878	X-13183--stearamide	vat	11	0.0756129	0.18686	0.695183	-0.0406511	0.0957278	0.67109	-0.0226846	0.0875643	0.795587	1.00692	-0.0226846	0.795587	-0.0278082	0.100584	0.787819	0.173861	0.167326	0.323252	TRUE	2.22e-55	5833.22	21.5947	0.130192	20.6087	10	0.0239932	-0.00581321	0.00966814	0.562493	Identified	Lipid	2503
M01605	ursodeoxycholate	vat	11	0.0530212	0.110306	0.642217	-0.0112524	0.0682609	0.869067	0.0127303	0.04962	0.797522	1.00674	0.0127303	0.75875	-0.075423	0.105853	0.492429	-0.0819036	0.121708	0.516226	TRUE	2.78e-81	5033.74	21.2246	0.114386	6.97815	10	0.727506	-0.00246256	0.0060212	0.692114	Known	Lipid	5477
M37459	ergothioneine	vat	3	0.213807	0.483365	0.734875	-0.063917	0.102929	0.534612	-0.0190194	0.0754037	0.80086	1.00834	-0.0190194	0.855916	-0.114995	0.136928	0.4894	-0.0803153	0.16699	0.678022	TRUE	5.21e-14	1802.55	20.7002	0.0441918	3.85947	2	0.145187	-0.0380444	0.0759602	0.704401	Known	Xenobiotics	4453
M12626	X-03003	vat	8	-3.47431	1.57456	0.0694753	-0.0529905	0.329126	0.87209	-0.0599175	0.241073	0.803713	1.00931	-0.0599175	0.827343	-0.579513	0.632448	0.389984	-0.598994	0.630533	0.37376	TRUE	2.13e-26	899.175	20.4939	0.0225314	9.08983	7	0.246271	0.0456867	0.0208203	0.0706511	Unknown		7689
M02734	gamma-glutamyltyrosine	vat	49	0.117152	0.382859	0.760961	0.0160486	0.164222	0.92215	-0.026764	0.110976	0.809424	1.01387	-0.026764	0.818976	0.0483853	0.30288	0.873748	0.036106	0.356307	0.919708	TRUE	1.02e-218	8530.86	23.1128	0.179595	53.3011	48	0.277656	-0.0015342	0.00388278	0.694535	Known	Peptide	7468
M33204	X-11859	vat	14	-0.0211435	0.312551	0.94718	-0.197176	0.156554	0.207859	-0.0268057	0.111791	0.810498	1.0126	-0.0268057	0.828237	-0.194887	0.233133	0.418284	-0.331123	0.274068	0.248498	TRUE	3.14e-63	5864.25	20.7872	0.130794	15.8786	13	0.25575	-0.000140573	0.00707235	0.984469	Unknown		2721
M34338	X-12728	vat	44	0.00438483	0.00644571	0.500066	-0.00306074	0.00558381	0.583592	0.000991827	0.00415309	0.811248	1.01094	-0.00418732	0.300304	-0.00487294	0.00467928	0.303516	-0.00967972	0.0112335	0.393643	TRUE		-49315.2	24.3139	4.7643	66.8366	43	0.0114155	-0.00299778	0.00433617	0.493154	Unknown		537
M32838	X-11521	vat	12	0.242163	0.312346	0.456102	-0.0466205	0.14287	0.744186	0.0297117	0.124725	0.811712	1.00893	0.0297117	0.811712	-0.106491	0.19771	0.600876	-0.192397	0.248084	0.454377	TRUE	1.73e-65	2743.9	23.0789	0.0657646	19.8571	11	0.0473396	-0.00614728	0.00825268	0.473485	Unknown		7193
M22548	X-09026	vat	15	0.614736	0.57149	0.301632	0.0420859	0.205008	0.837347	0.0334872	0.141981	0.813544	1.00863	0.0334872	0.812056	0.159176	0.282517	0.58206	-0.110974	0.335755	0.745901	TRUE	4.43e-66	2370.78	22.8709	0.0573314	13.7751	14	0.466601	-0.00905506	0.00862389	0.312848	Unknown		7627
M36134	X-14208--phenylalanylserine	vat	14	0.0795343	0.0957271	0.422286	0.0557876	0.0631561	0.377059	-0.0106809	0.0455536	0.814621	1.00739	-0.0106809	0.836444	0.0547981	0.0637076	0.40529	0.0399419	0.111869	0.726789	TRUE	7.46e-83	8138.76	27.3771	0.172766	16.7691	13	0.210075	-0.00601844	0.00539355	0.28633	Identified	Peptide	2455
M12067	undecanoate (11:0)	vat	28	-0.362771	0.31512	0.260122	-0.14598	0.247752	0.555715	-0.0364728	0.15645	0.815662	1.00612	-0.0364728	0.823158	-0.26426	0.307847	0.398221	0.207522	0.430206	0.633424	TRUE	8.89e-140	5409.68	23.543	0.121889	29.3801	27	0.342712	0.0047196	0.0039109	0.238382	Known	Lipid	7500
M12774	X-03094	vat	33	0.137304	0.300335	0.650738	-0.0578985	0.174471	0.740002	0.026883	0.116358	0.817287	1.00557	0.026883	0.830714	0.0320725	0.263869	0.904018	-0.0268647	0.328724	0.935375	TRUE	6.99e-152	5553.74	25.8316	0.124731	37.3725	32	0.235876	-0.0015145	0.00373019	0.687524	Unknown		7804
M01515	salicylate	vat	18	-0.00526644	0.0158725	0.74435	-0.0241305	0.0154119	0.117418	-0.00215419	0.00937718	0.818304	1.00428	-0.00215419	0.853037	-0.0273706	0.014653	0.0791114	-0.0293039	0.031719	0.368488	TRUE	2.17e-178	25922	21.7613	0.399485	26.1446	17	0.071866	0.00131654	0.00441742	0.769512	Known	Xenobiotics	2374
M35678	hexadecanedioate	vat	28	0.0709514	0.101693	0.491558	0.0220824	0.0721226	0.759468	-0.0109358	0.0483534	0.821074	1.00514	-0.0109358	0.834706	0.066274	0.080021	0.414814	0.025999	0.136719	0.850603	TRUE	1.83e-201	8086.22	35.3684	0.171842	31.7169	27	0.24273	-0.00347359	0.00369393	0.355693	Known	Lipid	6887
M34404	1,3,7-trimethylurate	vat	8	0.103605	0.0857662	0.272499	0.0066364	0.0422348	0.875141	0.00738988	0.0332191	0.823957	1.00614	0.00738988	0.718221	0.0525816	0.0588223	0.40106	0.045685	0.0652233	0.506259	TRUE	9.1e-65	25565.2	23.4434	0.396165	2.66057	7	0.914529	-0.00999168	0.0082114	0.269365	Known	Xenobiotics	796
M35527	4-hydroxyhippurate	vat	8	-0.0451592	0.321942	0.893036	-0.0687984	0.0932137	0.460471	-0.0158061	0.0713189	0.824605	1.00441	-0.0158061	0.825716	-0.169298	0.166747	0.343764	-0.171748	0.163995	0.32978	TRUE	3.71e-37	5707.87	20.9196	0.127751	7.09101	7	0.419466	0.00124082	0.0132092	0.928219	Known	Xenobiotics	4368
M01356	nonadecanoate (19:0)	vat	15	0.0361117	0.241119	0.883247	0.0473162	0.166678	0.776504	-0.0248584	0.112663	0.82537	1.00282	-0.0248584	0.844547	0.0677683	0.202473	0.742811	-0.000194624	0.285922	0.999466	TRUE	1.58e-80	3319.29	21.2402	0.0784775	17.7273	14	0.219484	-0.00162846	0.00540489	0.767956	Known	Lipid	7783
M32769	X-11452	vat	6	-0.229544	0.328652	0.523377	0.017815	0.122323	0.884207	0.0194667	0.0883216	0.825554	1.00055	0.0194667	0.787088	-0.0666818	0.161812	0.697342	-0.0236813	0.183684	0.902443	TRUE	1.71e-31	1258.68	23.6759	0.031268	3.32961	5	0.649311	0.00927571	0.011792	0.475497	Unknown		6519
M33488	lathosterol	vat	17	-0.0868658	0.152759	0.578011	-0.024257	0.0855438	0.776746	-0.012718	0.0583216	0.827377	1.00026	-0.0377914	0.570313	-0.013944	0.0924119	0.881949	-0.0642669	0.117349	0.591486	TRUE	8.1e-129	7359.54	22.0904	0.158851	25.9085	16	0.055329	0.00361704	0.00646796	0.584263	Known	Lipid	5457
M19364	X-06246	vat	21	-0.222813	0.2035	0.287244	-0.116043	0.145027	0.423626	-0.0193121	0.0903248	0.830698	1.00178	-0.0193121	0.860241	-0.135051	0.133974	0.325477	-0.221959	0.219003	0.322928	TRUE	2.54e-102	4217.5	22.7613	0.0976461	29.4927	20	0.0785006	0.00494428	0.00418119	0.251593	Unknown		7358
M00542	3-hydroxybutyrate (BHBA)	vat	10	-0.0241069	0.052103	0.655919	-0.0167444	0.0495224	0.735275	-0.00788348	0.0370918	0.831686	1.00049	-0.00788348	0.813057	-0.00731063	0.0542558	0.89578	0.0179277	0.077331	0.821855	TRUE	1.11e-59	2384.83	21.6002	0.0576518	7.26974	9	0.609058	0.0020573	0.00464014	0.669244	Known	Lipid	7820
M36115	X-14189--leucylalanine	vat	13	0.0337614	0.0796379	0.679784	0.00811081	0.057047	0.88694	-0.008378	0.0395385	0.832189	0.998627	-0.008378	0.844153	0.0110819	0.0513591	0.832789	-0.0259977	0.0943031	0.787482	TRUE	3.01e-81	7453.1	28.2944	0.160546	13.9421	12	0.304422	-0.00323873	0.00511576	0.539614	Identified	Peptide	2745
M27672	3-indoxyl sulfate	vat	5	1.75704	1.14242	0.221658	0.00443312	0.143178	0.9753	-0.0237841	0.112451	0.832492	0.99653	-0.0237841	0.87723	-0.00845447	0.15627	0.959448	-0.00845447	0.157331	0.959722	TRUE	2.83e-29	2117.37	21.7313	0.0515164	7.4981	4	0.111793	-0.0600038	0.0382363	0.214595	Known	Amino acid	7787
M21184	1-oleoylglycerol (1-monoolein)	vat	16	0.294719	0.275719	0.303194	0.0933039	0.0947728	0.324869	0.0143312	0.0686181	0.834562	0.996553	0.0143312	0.807721	0.116753	0.140539	0.419144	0.116753	0.152686	0.456336	TRUE	1.04e-71	3164.27	22.832	0.0750866	11.0473	15	0.749234	-0.00930272	0.00885999	0.31152	Known	Lipid	5717
M32910	X-11593--O-methylascorbate*	vat	61	-0.0783159	0.13614	0.567303	-0.00672403	0.133883	0.959944	0.0157248	0.0762993	0.836718	0.996679	0.0157248	0.823166	-0.0013379	0.131088	0.991891	0.0666407	0.257764	0.79688	TRUE	0	23398.1	41.4552	0.375181	51.0293	60	0.788724	0.00159477	0.00191204	0.407608	Identified	Cofactors and vitamins	7788
M33637	X-12216	vat	10	0.178133	0.0963106	0.101544	0.0141905	0.0805354	0.860136	0.0120548	0.058495	0.836726	0.994252	0.0120548	0.835185	0.0258447	0.085475	0.769245	-0.321839	0.120016	0.0251384	TRUE	3.54e-68	4673.93	20.3074	0.107084	8.83004	9	0.453109	-0.00973651	0.00448559	0.0617587	Unknown		5369
M18357	glycylvaline	vat	8	0.240487	0.318264	0.478481	0.00612048	0.0880125	0.944559	0.0138969	0.0675013	0.836888	0.992018	0.0138969	0.76025	0.00842158	0.114903	0.943624	0.0115284	0.134536	0.934113	TRUE	2.13e-38	4040.27	21.0455	0.0939272	3.18621	7	0.867259	-0.00996213	0.0136743	0.493731	Known	Peptide	2108
M33609	X-12188	vat	20	0.0216262	0.0280927	0.451394	-0.00994317	0.0234458	0.671499	-0.00325594	0.0159314	0.838063	0.990994	-0.00325594	0.852197	-0.00652431	0.020775	0.756908	-0.00998328	0.0304952	0.746966	TRUE	0	335374	22.9085	0.895909	22.8609	19	0.243523	-0.005282	0.00468976	0.274838	Unknown		832
M31522	pyroglutamylglycine	vat	4	0.0557955	0.27176	0.856329	-0.086356	0.0958801	0.367766	-0.0157797	0.0787236	0.841133	0.99221	-0.0157797	0.839217	-0.118118	0.144133	0.472542	-0.11334	0.155014	0.517614	TRUE	3.02e-21	3349.48	21.1416	0.0791351	2.92799	3	0.402862	-0.00445779	0.0158938	0.805464	Known	Peptide	1586
M33968	5-dodecenoate (12:1n7)	vat	19	0.198613	0.214972	0.368467	0.0143969	0.100255	0.885815	0.0187373	0.0957335	0.844826	0.994154	-0.0730074	0.294436	0.033219	0.118522	0.78246	-0.0198363	0.1666	0.906543	TRUE	7.18e-103	4310.92	23.0614	0.0995939	33.4777	18	0.014601	-0.00645388	0.00690009	0.362714	Known	Lipid	7770
M32593	heme*	vat	11	-0.00884712	0.22599	0.969627	0.0934034	0.129925	0.4722	-0.0173355	0.0889977	0.845561	0.992615	-0.0709073	0.532204	0.144801	0.183894	0.449297	-0.0738504	0.215329	0.738724	TRUE	7.43e-46	1949.57	21.4163	0.0476266	12.7889	10	0.235716	-0.000321511	0.00755818	0.966998	Known	Cofactors and vitamins	6380
M27447	1-linoleoylglycerol (1-monolinolein)	vat	15	0.0089495	0.15372	0.954459	0.0298435	0.0789337	0.705369	-0.0108226	0.0560793	0.846969	0.991872	-0.0108226	0.844619	0.034989	0.124842	0.783371	0.0399588	0.122301	0.748709	TRUE	2.58e-71	6005.94	22.4669	0.133532	13.5745	14	0.48187	-0.000886928	0.0063992	0.89189	Known	Lipid	2797
M35675	2-hydroxypalmitate	vat	48	-0.217349	0.23975	0.369362	-0.0680365	0.169947	0.688906	0.0240233	0.124792	0.847345	0.989927	-0.0150109	0.89223	-0.0989113	0.194043	0.61262	-0.0411299	0.296946	0.89043	TRUE	9.76e-218	8721.71	22.4965	0.182879	76.3297	47	0.00435916	0.00330321	0.00280575	0.245132	Known	Lipid	7797
M01107	allantoin	vat	19	0.0988976	0.12612	0.44374	0.0933495	0.0926795	0.313825	0.0124664	0.0667801	0.851913	0.992877	0.0124664	0.802341	0.0713926	0.106907	0.512732	0.0713926	0.155928	0.652534	TRUE	8.81e-121	5627.87	21.7209	0.126186	10.0109	18	0.931552	-0.00301016	0.00372614	0.430337	Known	Nucleotide	5705
M36808	dimethylarginine (SDMA + ADMA)	vat	35	-0.559234	0.419456	0.191585	-0.0847691	0.228343	0.710462	-0.0325291	0.175973	0.853345	0.992166	-0.0325291	0.853345	-0.323667	0.308729	0.301856	-0.226436	0.468784	0.632172	TRUE	1.17e-166	6910.78	21.8897	0.150623	50.2395	34	0.0359365	0.00619865	0.0044934	0.177018	Known	Amino acid	7347
M34534	laurylcarnitine	vat	13	-0.116612	0.240559	0.637359	-0.030317	0.111904	0.786453	-0.0152148	0.0825061	0.853694	0.990203	-0.0152148	0.836304	-0.0667963	0.171349	0.703495	-0.156644	0.199572	0.447731	TRUE	3.32e-58	2798.01	22.2364	0.0669749	9.55831	12	0.654647	0.00295894	0.0065941	0.662341	Known	Lipid	5170
M31555	pyridoxate	vat	12	0.12627	0.140821	0.390971	0.108686	0.117689	0.355743	0.0148044	0.0804435	0.853986	0.988184	0.0148044	0.835819	0.124663	0.135336	0.37674	-0.212686	0.213425	0.340404	TRUE	1.86e-70	2962.24	21.088	0.0706297	8.67419	11	0.651938	-0.0047233	0.00489777	0.357598	Known	Cofactors and vitamins	7703
M34314	X-12704	vat	12	0.191299	0.15361	0.241394	0.062435	0.0630901	0.322362	0.00822006	0.0457163	0.857305	0.989668	0.00822006	0.836984	0.0827654	0.0885697	0.370124	0.0623597	0.101559	0.551685	TRUE	1.45e-63	8362.46	22.0096	0.176676	8.40053	11	0.677039	-0.0104912	0.00840365	0.24032	Unknown		1813
M11438	phosphate	vat	5	0.408818	0.623361	0.558743	0.143062	0.307625	0.641893	0.0455258	0.254024	0.857766	0.987854	0.0455258	0.906681	0.139469	0.30907	0.675189	0.116857	0.302086	0.718578	TRUE	3.69e-31	1716.95	22.2516	0.0421808	9.34938	4	0.052936	-0.00725932	0.00939115	0.495843	Known	Energy	7789
M15958	phenylacetate	vat	9	0.0447847	0.132238	0.744791	0.0963619	0.114036	0.398103	0.0143235	0.0809979	0.859636	0.987666	0.0143235	0.836127	0.102418	0.115527	0.401195	0.1126	0.201554	0.591684	TRUE	6.23e-63	3617.2	20.9146	0.0849249	5.84699	8	0.664367	-0.0017305	0.00593824	0.779179	Known	Amino acid	4754
M34533	X-12850	vat	17	-0.0590845	0.119807	0.629038	0.0125471	0.0849673	0.882604	-0.00922948	0.0533628	0.862685	0.988832	-0.00922948	0.880024	0.0713161	0.11654	0.549172	-0.207018	0.168895	0.238042	TRUE	3.73e-105	4731.85	25.4636	0.108268	21.0087	16	0.178178	0.00265793	0.00544416	0.632456	Unknown		6251
M34409	stearoylcarnitine	vat	6	1.33215	1.17696	0.32095	-0.089382	0.234876	0.703538	-0.0314004	0.181613	0.862732	0.98656	-0.0314004	0.798193	-0.228018	0.324269	0.51333	-0.242627	0.318805	0.480958	TRUE	2.81e-27	886.507	25.1599	0.0222207	2.28629	5	0.808279	-0.0251653	0.0214615	0.306031	Known	Lipid	7183
M34384	stachydrine	vat	7	-0.227518	0.171904	0.242948	-0.0266064	0.056176	0.635767	-0.00731359	0.0423223	0.862803	0.984325	-0.00731359	0.855677	-0.034564	0.0785751	0.675423	-0.0532165	0.0815934	0.538431	TRUE	7.09e-29	2113.49	20.5531	0.051427	5.41634	6	0.491626	0.0182244	0.0137891	0.243523	Known	Xenobiotics	6745
M37104	cyclo(leu-pro)	vat	15	-0.122214	0.129856	0.36379	-0.0356275	0.0815454	0.662181	0.00957498	0.0555556	0.863163	0.982429	0.00957498	0.890898	-0.0587205	0.0834302	0.493081	0.0133607	0.140465	0.925569	TRUE	1.21e-90	5218.4	21.6316	0.118088	22.1027	14	0.0765296	0.00634737	0.00530571	0.252933	Known	Peptide	4833
M01644	heptanoate (7:0)	vat	37	0.34043	0.401628	0.402406	0.107294	0.175234	0.540347	0.0201162	0.12043	0.867342	0.984879	0.0201162	0.876073	0.143968	0.240403	0.553015	0.322874	0.321473	0.32191	TRUE	8.62e-158	5899.65	22.4854	0.131479	41.3004	36	0.250111	-0.00354977	0.00421313	0.405201	Known	Lipid	7802
M33515	X-12100--hydroxytryptophan*	vat	46	0.500047	0.568672	0.384003	0.0720275	0.176949	0.683969	0.0194835	0.11711	0.867866	0.983177	0.0194835	0.880527	0.447602	0.397017	0.265544	0.498315	0.430728	0.253412	TRUE	1.42e-188	7185.57	23.8211	0.15568	55.1357	45	0.143114	-0.00476451	0.00548879	0.39008	Identified	Amino acid	7499
M32388	dodecanedioate	vat	6	-0.254495	0.38089	0.540609	-0.0848368	0.129368	0.511967	-0.0166202	0.10192	0.870463	0.983826	-0.0166202	0.824106	-0.112432	0.162419	0.519614	-0.131578	0.174292	0.484311	TRUE	2.51e-57	3508.64	24.2822	0.0825858	2.69133	5	0.747444	0.00800459	0.0123497	0.552209	Known	Lipid	6478
M33509	X-12094	vat	9	0.0874861	0.360018	0.814969	-0.0366494	0.150269	0.807314	0.0191066	0.11792	0.871283	0.982467	0.0191066	0.821306	-0.0479615	0.188129	0.805201	-0.0727432	0.222864	0.752496	TRUE	1.17e-51	1954.58	22.8621	0.0477431	4.11697	8	0.846419	-0.00168162	0.00836531	0.846397	Unknown		7467
M33901	X-12456	vat	23	0.101568	0.0911846	0.277919	0.0306913	0.0713028	0.666878	0.00780896	0.0486101	0.872373	0.98142	0.00780896	0.869514	0.0398483	0.0744905	0.598054	-0.0371798	0.114926	0.749363	TRUE	8.1e-166	9114.18	32.9981	0.189549	21.038	22	0.518389	-0.00437916	0.00360326	0.237726	Unknown		4774
M33084	ADSGEGDFXAEGGGVR*	vat	10	-0.0324505	0.160839	0.845143	-0.0182764	0.0772854	0.813061	-0.00933733	0.060204	0.876747	0.984062	-0.00933733	0.898791	-0.0176184	0.0720864	0.812397	0.0378038	0.135013	0.785806	TRUE	1.59e-57	2807.44	27.6422	0.0671857	13.3825	9	0.14605	0.00129974	0.00791813	0.873686	Known	Peptide	5588
M32836	HWESASXX*	vat	7	0.369745	0.307196	0.28261	0.0104534	0.10172	0.918148	0.012456	0.0803847	0.876856	0.981918	0.012456	0.827508	-0.0378695	0.134468	0.787692	-0.0378695	0.142197	0.798911	TRUE	4.66e-50	1778.34	29.9492	0.0436239	3.03428	6	0.804532	-0.0160417	0.013312	0.2821	Known	Peptide	7700
M16823	X-04500	vat	11	0.0413692	0.0576136	0.490947	-0.0231387	0.0413366	0.575641	-0.00447769	0.0297399	0.880321	0.983532	-0.00447769	0.877147	-0.0351887	0.0547445	0.534825	-0.07318	0.0653237	0.288783	TRUE	2.17e-86	6998.39	21.2673	0.152242	9.48606	10	0.486677	-0.00527582	0.00567828	0.377072	Unknown		3647
M27278	X-10510	vat	23	-0.420024	0.285678	0.156314	-0.204922	0.157094	0.19208	0.0203114	0.137979	0.882969	0.984227	-0.0904239	0.449922	-0.260266	0.171939	0.144334	-0.310681	0.242834	0.214086	TRUE	2.88e-121	4641.57	28.8823	0.106421	39.9218	22	0.0110414	0.00953248	0.00548414	0.0968202	Unknown		7792
M19396	X-06307	vat	8	0.538214	0.376882	0.203189	0.123073	0.159821	0.44126	0.0176761	0.120568	0.883443	0.982502	0.0176761	0.846726	0.164031	0.169752	0.366085	-0.039931	0.249918	0.87757	TRUE	1.09e-45	1744.08	22.9248	0.042819	4.02672	7	0.776695	-0.0146447	0.0100459	0.195171	Unknown		6774
M00513	creatinine	vat	23	-0.429181	0.550474	0.444291	0.03415	0.319267	0.914818	0.0333119	0.228865	0.884274	0.981181	0.0333119	0.863707	0.0581383	0.372335	0.877342	0.0581383	0.49922	0.908346	TRUE	1.21e-105	3827.69	22.0612	0.0894261	15.8177	22	0.82483	0.00416701	0.00451073	0.366084	Known	Amino acid	7810
M15676	3-methyl-2-oxovalerate	vat	35	0.218973	0.317118	0.494702	-0.0528341	0.185068	0.775273	-0.0215056	0.150466	0.886348	0.981241	0.0168125	0.908073	0.118127	0.232291	0.614365	-0.0409563	0.361	0.910339	TRUE	2.83e-171	6790.15	24.2947	0.148383	54.1096	34	0.015621	-0.00311651	0.00361367	0.394678	Known	Amino acid	7779
M18281	2-hydroxyhippurate (salicylurate)	vat	13	-0.0228545	0.0339449	0.514665	-0.00557458	0.0235963	0.81324	-0.00227571	0.0159344	0.886435	0.979107	-0.00227571	0.89509	-0.00714396	0.0249315	0.779349	-0.0229941	0.0341414	0.513395	TRUE	1.55e-78	7505.85	21.734	0.161499	14.0758	12	0.295891	0.0049905	0.00703508	0.492855	Known	Xenobiotics	2592
M33610	X-12189	vat	29	-0.00127714	0.0213796	0.952805	-0.0100261	0.0180291	0.578138	-0.00164686	0.0117081	0.888138	0.978765	-0.00164686	0.905576	-0.0161877	0.0214709	0.457181	-0.0279827	0.0301316	0.36099	TRUE		-52549.6	22.6402	3.86812	39.3711	28	0.0751361	-9.18e-05	0.00398325	0.981777	Unknown		481
M33178	2-methoxyacetaminophen sulfate*	vat	505	0.00254845	0.00755097	0.735881	0.00337877	0.00424066	0.425593	0.000374198	0.00267605	0.888792	0.97727	0.000374198	0.888663	0.0078364	0.0092302	0.396286	0.0163239	0.011675	0.162671	TRUE		-39162.8	19.5962	197.018	502.821	504	0.506453	-0.0006615	0.00214822	0.758263	Known	Xenobiotics	1086
M32739	X-11422--xanthine	vat	8	-0.467096	0.455231	0.344437	0.192024	0.228851	0.401427	0.022919	0.170865	0.893296	0.980004	0.022919	0.87736	0.257057	0.295101	0.412586	0.264486	0.304574	0.413964	TRUE	1.98e-43	1914.03	21.5548	0.0467985	5.28877	7	0.624769	0.0124636	0.0107323	0.289622	Identified	Nucleotide	6346
M33939	N-acetylthreonine	vat	13	-0.196805	0.447526	0.668624	0.0692147	0.218251	0.751142	-0.0199881	0.150833	0.894574	0.979196	-0.0199881	0.877779	-0.0028062	0.299194	0.992671	-0.0392351	0.313236	0.902394	TRUE	2e-68	2751.39	21.3769	0.0659322	8.91052	12	0.710554	0.00331515	0.00789976	0.682819	Known	Amino acid	6909
M36131	X-14205--alpha-glutamyltyrosine	vat	18	0.0556889	0.189685	0.772848	0.00953189	0.0781754	0.902955	-0.00724325	0.0550933	0.895402	0.977899	-0.00724325	0.896957	0.0872958	0.129018	0.507752	0.105517	0.140609	0.463258	TRUE	2e-105	13643.8	24.7611	0.25933	17.52	17	0.419706	-0.00261388	0.00750872	0.732294	Identified	Peptide	1789
M34530	X-12847	vat	10	-0.0628797	0.0675336	0.379049	-0.0335644	0.0564057	0.551808	0.00573845	0.0442673	0.896858	0.977293	0.00573845	0.878661	-0.036726	0.0622789	0.569897	0.0695415	0.0985293	0.498176	TRUE	1.4e-71	5705.2	20.6075	0.127699	6.48894	9	0.69016	0.00789776	0.00587018	0.215383	Unknown		4036
M36300	X-14374	vat	8	0.137267	0.581064	0.821109	-0.272334	0.19566	0.163961	-0.0177146	0.138415	0.898163	0.976526	-0.0177146	0.924796	-0.375983	0.264638	0.198366	-0.403241	0.418571	0.36745	TRUE	1.6e-48	2199.77	21.611	0.0534153	12.8678	7	0.0753955	-0.00356241	0.0125288	0.78571	Unknown		7627
M32651	X-11334	vat	26	-0.11071	0.336662	0.745125	0.0594334	0.15989	0.710105	-0.0124213	0.10023	0.901373	0.977828	-0.0124213	0.910666	0.099593	0.224052	0.660499	0.176157	0.281903	0.537709	TRUE	3.85e-111	5348.63	22.4625	0.12068	30.4998	25	0.206119	0.00162755	0.00525275	0.759351	Unknown		5462
M33477	erythronate*	vat	49	-0.481609	0.585415	0.414845	-0.299521	0.183263	0.102179	0.0182916	0.147651	0.901407	0.975688	0.0491057	0.736774	-0.62459	0.341647	0.0737413	-0.546444	0.398823	0.177017	TRUE	5.41e-201	7827.48	23.4239	0.167263	77.3524	48	0.00460034	0.00508915	0.00576613	0.381948	Known	Carbohydrate	7752
M01365	myristate (14:0)	vat	25	0.193346	0.199398	0.34231	0.106959	0.146171	0.464331	-0.0125306	0.103363	0.90351	0.975791	-0.0125306	0.891358	0.0876973	0.166064	0.602284	-0.252554	0.23659	0.296377	TRUE	4.97e-117	4337.77	21.5077	0.100152	18.9062	24	0.756975	-0.00443218	0.00367093	0.239559	Known	Lipid	7811
M34527	X-12844	vat	17	-0.219241	0.441266	0.626501	-0.179386	0.139565	0.198679	-0.0147305	0.1301	0.909853	0.980462	-0.0147305	0.909853	-0.184664	0.187756	0.339985	-0.184664	0.225815	0.425502	TRUE	1.29e-87	3347.75	26.3627	0.0790975	26.4261	16	0.04832	0.00434901	0.00894519	0.633863	Unknown		7768
M33453	alpha-ketoglutarate	vat	18	0.178356	0.194063	0.371713	0.0143947	0.110265	0.896134	-0.00938233	0.0832457	0.910263	0.978734	-0.00938233	0.894058	0.0611605	0.162526	0.71134	-0.159631	0.211645	0.461027	TRUE	4.26e-91	3946.28	22.043	0.0919426	12.1766	17	0.789325	-0.00478959	0.00447231	0.300085	Known	Energy	6130
M38150	phenylalanylphenylalanine	vat	4	0.773262	0.49531	0.258872	0.111716	0.188313	0.553017	-0.0177874	0.160899	0.911973	0.978408	-0.0177874	0.916811	0.130671	0.191841	0.544646	0.0299902	0.336523	0.934604	TRUE	1.34e-21	1106.82	22.2056	0.0275967	3.36059	3	0.339298	-0.020159	0.0119379	0.233343	Known	Peptide	4961
M03127	hypoxanthine	vat	25	0.033465	0.41489	0.93641	-0.00366273	0.163268	0.982102	0.0146648	0.134908	0.913439	0.977823	0.0595613	0.638023	-0.0354741	0.279704	0.900134	-0.100676	0.316922	0.753484	TRUE	1.74e-119	4935.71	23.4227	0.112409	40.0112	24	0.0213278	-0.000317212	0.00660293	0.962098	Known	Nucleotide	7287
M33638	X-12217	vat	8	0.0464884	0.174058	0.798346	0.0381429	0.123886	0.758167	0.00965934	0.089308	0.913871	0.976134	0.00965934	0.917943	0.0329982	0.121527	0.793817	0.0235078	0.173133	0.895819	TRUE	1.32e-41	1866.45	21.3175	0.0456877	7.71482	7	0.358411	-0.00168639	0.00650062	0.803982	Unknown		6469
M00053	glutamine	vat	8	1.27282	0.558729	0.0629668	0.149154	0.435963	0.732257	-0.0332727	0.308462	0.914101	0.97424	-0.0332727	0.935962	0.410207	0.448102	0.39041	0.176257	0.747081	0.820243	TRUE	5.68e-46	1733.25	29.9746	0.0425643	12.6168	7	0.0820138	-0.0150251	0.00535923	0.0310168	Known	Amino acid	7821
M33531	X-12116	vat	10	-0.116277	0.211194	0.596965	-0.028267	0.0962728	0.769053	0.00731295	0.0694224	0.916106	0.97424	0.00731295	0.906399	-0.0196033	0.116342	0.869918	-0.00161561	0.14074	0.991091	TRUE	1.58e-55	4401.25	20.6001	0.10147	7.22344	9	0.613868	0.00540682	0.00872594	0.552738	Unknown		3039
M33197	X-11852	vat	10	0.0445489	0.0546947	0.438929	0.0251591	0.0427139	0.555851	-0.00334501	0.0322578	0.917411	0.973497	-0.00334501	0.89348	0.0283789	0.0534437	0.608268	0.0283789	0.0631069	0.663565	TRUE	2.57e-59	5506.17	22.0374	0.123795	5.39752	9	0.798371	-0.00592017	0.0054598	0.309816	Unknown		2974
M35628	1-oleoylglycerophosphoethanolamine	vat	8	-0.482126	0.834796	0.584582	-0.00983356	0.19857	0.960503	-0.0155294	0.151805	0.91852	0.972551	-0.0155294	0.858549	-0.0733786	0.306896	0.817878	-0.035761	0.285883	0.903969	TRUE	8.36e-33	1004.94	22.9962	0.0251179	2.30628	7	0.940965	0.00901197	0.0158546	0.590379	Known	Lipid	7749
M33910	X-12465	vat	14	-0.094119	0.111628	0.415634	-0.00932349	0.0927076	0.919893	0.0064501	0.0658818	0.922008	0.974122	0.0064501	0.920574	-0.0504849	0.109494	0.652363	0.158595	0.163	0.348321	TRUE	7.78e-63	2828.48	21.0907	0.0676553	12.5332	13	0.484479	0.00459215	0.0041147	0.286257	Unknown		5883
M33864	X-12428	vat	9	0.0353615	0.117026	0.771305	0.0271103	0.0777054	0.727175	-0.00465736	0.055337	0.932926	0.983519	-0.00465736	0.929881	0.0570768	0.107203	0.608903	0.0330987	0.134576	0.811916	TRUE	3.72e-42	6257.23	20.7625	0.138347	7.3185	8	0.502691	-0.00250615	0.00643584	0.708552	Unknown		1439
M34539	X-12855	vat	20	-0.103181	0.198533	0.609593	0.0261509	0.100893	0.795485	0.00592421	0.0714061	0.933879	0.982392	0.00592421	0.925826	0.00209068	0.150026	0.989027	-0.00190733	0.166221	0.990964	TRUE	4.84e-119	6190.52	22.5612	0.137074	15.0892	19	0.716912	0.00349311	0.00593086	0.563199	Unknown		5120
M34499	X-12816	vat	7	-0.00688842	0.0966311	0.945934	0.0203365	0.0670771	0.761752	-0.0042421	0.0517046	0.934611	0.981039	-0.0042421	0.939854	0.0195789	0.0683695	0.784226	0.0286088	0.0957102	0.775091	TRUE	9.22e-41	2524.59	21.459	0.0608262	7.09417	6	0.312226	0.000248996	0.0070068	0.973027	Unknown		4524
M33587	eicosenoate (20:1n9 or 11)	vat	13	-0.299476	0.265159	0.282747	0.0953953	0.13903	0.492619	0.00781512	0.100914	0.938271	0.982758	0.00781512	0.93809	0.137831	0.222374	0.54697	0.19254	0.225121	0.409153	TRUE	1.22e-54	1926.9	21.6678	0.0470984	11.9299	12	0.451327	0.00859028	0.00685467	0.236116	Known	Lipid	7799
M34456	gamma-glutamylisoleucine*	vat	26	0.0902073	0.244773	0.715706	0.0555638	0.13919	0.68975	0.00686011	0.0939602	0.941798	0.98433	0.00686011	0.943154	0.0210314	0.168059	0.901411	-0.18383	0.231433	0.43449	TRUE	1.06e-127	6259.47	21.297	0.13839	26.2091	25	0.396506	-0.00152694	0.00410994	0.713507	Known	Peptide	5522
M01123	inosine	vat	13	-0.000151338	0.0300974	0.996078	-0.00216774	0.0274335	0.937018	0.0015339	0.0211175	0.942095	0.982529	0.0015339	0.922816	0.00124555	0.0253968	0.961691	0.0234123	0.0528859	0.665861	TRUE	1.88e-77	6840.86	26.0593	0.149326	6.74461	12	0.874019	0.000301089	0.00383149	0.938776	Known	Nucleotide	2675
M01769	cortisone	vat	39	-0.110311	0.295081	0.710661	-0.171785	0.198549	0.386929	0.00830746	0.140482	0.952844	0.991611	-0.0363921	0.783784	-0.158994	0.24893	0.526842	-0.0916554	0.372953	0.807194	TRUE	1.7e-168	6654.85	22.611	0.145857	56.2639	38	0.0284394	0.00146703	0.00319933	0.649245	Known	Lipid	7575
M33683	X-12261	vat	12	-0.0571459	0.0513757	0.292028	0.0383111	0.0392521	0.329052	0.00148204	0.0268242	0.955939	0.992706	0.00148204	0.958327	0.0550768	0.0510481	0.303713	0.0627268	0.0673263	0.371498	TRUE	4.74e-83	23019.9	21.9282	0.371369	12.2978	11	0.341677	0.00766615	0.00568572	0.207301	Unknown		1050
M35431	2-methylbutyroylcarnitine	vat	26	-0.45504	0.366661	0.226586	0.124572	0.171205	0.466845	-0.00616604	0.11599	0.957605	0.992315	0.0782096	0.486587	0.221655	0.331356	0.50967	0.267536	0.322745	0.414984	TRUE	8.97e-95	3509.36	22.0596	0.0826014	27.6703	25	0.323252	0.00780746	0.00602385	0.20727	Known	Amino acid	7420
M18254	paraxanthine	vat	13	0.23134	0.164152	0.186384	0.0488915	0.0721465	0.497981	-0.0025284	0.0493894	0.959172	0.991824	-0.0025284	0.964236	0.107819	0.113605	0.361311	0.107819	0.117945	0.378644	TRUE	1.23e-62	2442.76	21.8823	0.05897	15.6427	12	0.208155	-0.0136348	0.0090453	0.159881	Known	Xenobiotics	7504
M01649	valine	vat	6	0.0290524	0.574669	0.962104	0.0550782	0.322702	0.864477	0.0137097	0.272681	0.959901	0.990471	0.0137097	0.971609	0.0176409	0.311399	0.957018	-0.688254	0.538051	0.256986	TRUE	1.46e-39	1672.18	26.6497	0.0411254	9.97843	5	0.0758486	-0.000309841	0.00768549	0.969774	Known	Amino acid	7808
M33203	X-11858	vat	17	-0.0161441	0.0442546	0.720352	-0.00604408	0.0323539	0.851808	-0.00105593	0.0233508	0.963932	0.992523	-0.00105593	0.951719	0.0032189	0.0527753	0.952121	-0.00460441	0.051928	0.930445	TRUE	6.41e-114	9641.96	22.0898	0.198349	8.92432	16	0.916498	0.00207682	0.00517446	0.693814	Unknown		3427
M34441	X-12771	vat	17	0.0810822	0.159912	0.619497	-0.0102184	0.0881276	0.907692	0.00268258	0.0612401	0.96506	0.991584	0.00268258	0.963564	0.00711527	0.11324	0.950677	-0.00661723	0.138352	0.962444	TRUE	7.32e-115	7088.08	21.645	0.153893	14.7122	16	0.545811	-0.00288432	0.00543463	0.603377	Unknown		4734
M32757	X-11440	vat	23	0.0733888	0.0632464	0.258923	0.0691915	0.0538298	0.198661	-0.00144743	0.0374592	0.969177	0.993713	-0.00144743	0.966443	0.0724779	0.0519215	0.17667	0.0297134	0.117913	0.803384	TRUE	3.15e-264	9953.73	58.3045	0.203458	18.5596	22	0.67234	-0.00442725	0.00301475	0.156782	Unknown		7686
M33973	epiandrosterone sulfate	vat	17	0.0338206	0.0620395	0.593667	-0.0237333	0.0569774	0.677016	0.00127654	0.0363294	0.97197	0.994478	0.00127654	0.973966	-0.0753552	0.0910864	0.420238	-0.0576882	0.0930853	0.544158	TRUE	5.55e-192	7143.34	58.0236	0.154907	18.5482	16	0.292785	-0.00263695	0.00385724	0.50463	Known	Lipid	7769
M33190	X-11845	vat	21	0.00363084	0.0579611	0.950705	-0.0132272	0.0383818	0.730378	0.000845495	0.0257355	0.973792	0.994249	0.000845495	0.973242	-0.0184682	0.0510512	0.721326	-0.0070612	0.0652957	0.914961	TRUE	4.27e-111	11087.1	21.2902	0.221496	19.1859	20	0.509775	-0.000248164	0.00462168	0.957738	Unknown		2741
M17799	ibuprofen	vat	131	0.0352905	0.0280404	0.210463	-0.00914073	0.0157005	0.560435	-0.000321722	0.0102766	0.975025	0.993422	-0.000321722	0.975212	-0.0186124	0.0436229	0.670329	-0.0186124	0.0475763	0.696281	TRUE		-40613.2	24.394	24.6273	131.964	130	0.435464	-0.00395938	0.00289874	0.174349	Known	Xenobiotics	1976
M38768	15-methylpalmitate (isobar with 2-methylpalmitate)	vat	15	-0.0977351	0.319683	0.764654	0.138321	0.197571	0.483859	-0.00349173	0.138104	0.979829	0.996228	-0.00349173	0.978718	0.236017	0.288277	0.426665	0.269614	0.339641	0.440548	TRUE	6.67e-79	3202.26	21.9335	0.0759199	12.5758	14	0.560164	0.00180197	0.00551265	0.748963	Known	Lipid	7371
M33835	X-12407	vat	9	-0.0705712	0.178951	0.705053	0.0399054	0.062678	0.524338	0.00137024	0.0645597	0.983067	0.997433	0.00137024	0.983067	0.0225838	0.0655978	0.739513	0.056835	0.0991882	0.582387	TRUE	1.86e-81	9093.13	22.0095	0.189194	16.8474	8	0.0317374	0.00476888	0.0109697	0.676844	Unknown		2814
M32786	X-11469	vat	19	0.240807	0.233983	0.317824	0.0357897	0.0707702	0.613055	-0.00100034	0.0479913	0.98337	0.995662	-0.00100034	0.985997	0.0373152	0.102429	0.719877	0.0340455	0.110707	0.761971	TRUE	8.24e-93	3375.84	27.1922	0.0797085	25.3872	18	0.114616	-0.0109058	0.0102375	0.301645	Unknown		7779
M36589	X-14662	vat	19	-0.0599326	0.0599977	0.331843	-0.0526476	0.0513889	0.305603	-0.000658936	0.0350168	0.984987	0.995225	-0.000658936	0.981793	-0.0683733	0.0543451	0.224421	-0.0683733	0.0935771	0.474389	TRUE	3.07e-113	7168.01	22.1426	0.155359	12.2382	18	0.834697	0.00441582	0.00362951	0.240362	Unknown		4212
M16634	X-04357	vat	10	0.0180409	0.218785	0.936307	-0.00962394	0.120052	0.936106	0.00160744	0.0857109	0.985037	0.993212	0.00160744	0.98741	0.00568332	0.186023	0.976294	0.0371834	0.199417	0.856219	TRUE	2.36e-47	1985.05	20.4359	0.0484516	12.7134	9	0.176008	-0.000809539	0.00937311	0.933296	Unknown		7502
M33163	X-11818	vat	18	-0.202263	0.2896	0.49494	0.0105466	0.153795	0.945327	-0.00156602	0.108215	0.988454	0.994593	-0.00156602	0.989917	-0.0408838	0.20427	0.843741	-0.0550352	0.247112	0.826412	TRUE	2.87e-92	4002.5	22.1441	0.0931307	22.2908	17	0.173792	0.00399577	0.00519689	0.453168	Unknown		6790
M34329	X-12719	vat	12	-0.00305638	0.106338	0.977636	0.0342508	0.0588905	0.560836	0.000539593	0.0414208	0.989606	0.993695	0.000539593	0.990164	0.0144063	0.0887684	0.87402	0.00807176	0.095918	0.934447	TRUE	4.98e-62	9841.37	20.6882	0.201625	12.2823	11	0.3428	0.000270016	0.00720254	0.970833	Unknown		1539
M36850	taurolithocholate 3-sulfate	vat	12	-0.0339289	0.111247	0.76663	0.00295191	0.0831397	0.971677	-0.000599418	0.0526005	0.990908	0.992951	-0.000599418	0.991849	-0.0163112	0.0959254	0.868066	0.181454	0.153614	0.262421	TRUE	2.47e-66	2933.55	21.868	0.0699933	13.6859	11	0.250866	0.00190132	0.00530176	0.727334	Known	Lipid	6904
M34106	bilirubin (E,Z or Z,E)*	vat	20	0.0980776	0.111708	0.391522	-0.0499619	0.0722499	0.489242	-0.000429187	0.0494493	0.993075	0.993075	-0.000429187	0.992293	-0.10291	0.0816614	0.222854	-0.170613	0.134429	0.219711	TRUE	1.17e-149	7877.83	34.9514	0.168158	15.3403	19	0.700737	-0.00465765	0.00473616	0.338433	Known	Cofactors and vitamins	5295

## Sheet: female
exposure	outcome	nsnp	b_MR.Egger	se_MR.Egger	pval_MR.Egger	b_Weighted.median	se_Weighted.median	pval_Weighted.median	b_Inverse.variance.weighted.	se_Inverse.variance.weighted.	pval_Inverse.variance.weighted.	b_Weighted.mode	se_Weighted.mode	pval_Weighted.mode	b_Simple.mode	se_Simple.mode	pval_Simple.mode	correct_causal_direction	steiger_pval	Value_Power	F	R2	Q_Inverse.variance.weighted	Q_df_Inverse.variance.weighted	Q_pval_Inverse.variance.weighted	egger_intercept	se	pval
arachidonate (20:4n6)	femalevat	29	0.6591	0.281421	0.0268041	0.618615	0.17141	0.000307394	0.485399	0.150039	0.00121582	0.604508	0.189196	0.0034473	0.437816	0.352054	0.223956	TRUE	1.66e-207	8103.62	38.9815	0.172149	43.1627	28	0.0335649	-0.00398536	0.00544432	0.470462
lysine	femalevat	25	1.94047	1.51057	0.211721	0.257554	0.444594	0.562386	0.811126	0.28017	0.00379012	0.0415616	0.804703	0.959236	-0.0350778	0.83202	0.96672	TRUE	6.69e-105	3879.07	24.1879	0.0905179	27.7267	24	0.271737	-0.0108795	0.0142547	0.453089
proline	femalevat	41	0.334192	0.265857	0.216216	0.417709	0.193391	0.0307792	0.361602	0.147673	0.0143388	0.414768	0.203883	0.0485852	0.0844212	0.361091	0.816337	TRUE	6.86e-292	11611.6	35.2097	0.22957	57.8912	40	0.0333323	0.00049225	0.00394785	0.901411
glycine	femalevat	37	-0.19996	0.155282	0.206293	-0.157038	0.127673	0.218697	-0.167687	0.086577	0.0527626	-0.154118	0.131183	0.247775	0.189135	0.251543	0.456999	TRUE	0	15202.2	52.4007	0.28064	29.018	36	0.789011	0.000894024	0.00357106	0.803779
valerate	femalevat	10	-0.165985	0.859535	0.851685	0.135769	0.29289	0.642972	0.405869	0.199109	0.041508	0.0049516	0.391635	0.990188	-0.10266	0.452327	0.825526	TRUE	2.69e-40	2480.85	20.5171	0.0598349	15.3656	9	0.0813697	0.0127965	0.0182762	0.503669

## Sheet: male
exposure	outcome	nsnp	b_MR.Egger	se_MR.Egger	pval_MR.Egger	b_Weighted.median	se_Weighted.median	pval_Weighted.median	b_Inverse.variance.weighted.	se_Inverse.variance.weighted.	pval_Inverse.variance.weighted.	b_Weighted.mode	se_Weighted.mode	pval_Weighted.mode	b_Simple.mode	se_Simple.mode	pval_Simple.mode	correct_causal_direction	steiger_pval	Value_Power	F	R2	Q_Inverse.variance.weighted	Q_df_Inverse.variance.weighted	Q_pval_Inverse.variance.weighted	egger_intercept	se	pval
arachidonate (20:4n6)	malevat	29	-0.0751625	0.246	0.762299	0.0527115	0.18342	0.77382	0.172961	0.124358	0.164276	0.055096	0.195442	0.78009	0.085117	0.297768	0.777097	TRUE	3.18e-217	8103.62	38.9815	0.172149	32.2223	28	0.265559	0.0056932	0.0047574	0.241824
lysine	malevat	25	1.85344	1.42784	0.207129	0.83227	0.425918	0.0506941	0.529136	0.288058	0.0662234	1.21271	0.650403	0.0745205	-0.410543	0.860446	0.637587	TRUE	9.55e-109	3879.07	24.1879	0.0905179	21.4917	24	0.609576	-0.012773	0.0134884	0.353503
proline	malevat	41	0.279428	0.226414	0.224535	0.227088	0.187786	0.226552	0.197986	0.126891	0.118693	0.261963	0.189787	0.175161	0.278676	0.292725	0.346811	TRUE	7.76e-304	11611.6	35.2097	0.22957	36.3146	40	0.636912	-0.00145368	0.00334703	0.66645
glycine	malevat	37	-0.156455	0.177551	0.384231	-0.160914	0.134989	0.233241	-0.276533	0.0890118	0.00189186	-0.128539	0.142587	0.373326	-0.165007	0.355116	0.644976	TRUE	0	15202.2	52.4007	0.28064	44.1899	36	0.164115	-0.00333692	0.00409434	0.42058
valerate	malevat	10	0.293469	0.657987	0.667414	0.558867	0.27863	0.0448806	0.618217	0.205593	0.00263843	0.285433	0.457351	0.548052	0.20223	0.480361	0.683633	TRUE	6.65e-41	2480.85	20.5171	0.0598349	7.49411	9	0.585817	0.0072665	0.0139858	0.617434

## Sheet: reverse MR
	outcome	outcome	exposure	nsnp	b_MR.Egger	se_MR.Egger	pval_MR.Egger	estimate_MR.Egger	b_Weighted.median	se_Weighted.median	pval_Weighted.median	estimate_Weighted.median	b_Inverse.variance.weighted.	se_Inverse.variance.weighted.	pval_Inverse.variance.weighted.	estimate_Inverse.variance.weighted.	b_Weighted.mode	se_Weighted.mode	pval_Weighted.mode	estimate_Weighted.mode	b_Simple.mode	se_Simple.mode	pval_Simple.mode	estimate_Simple.mode	correct_causal_direction	steiger_pval	F	R2	Q_Inverse.variance.weighted	Q_df_Inverse.variance.weighted	Q_pval_Inverse.variance.weighted	egger_intercept	se	pval
1	M00575	arabinose	vat	53	-0.0306592	0.0750273	0.684514	0.97 (0.84-1.12)	-0.0217594	0.0210814	0.301995	0.98 (0.94-1.02)	-0.0296648	0.0139658	0.0336615	0.97 (0.94-1.00)	-0.0337569	0.0502857	0.504999	0.97 (0.88-1.07)	-0.0553393	0.0512058	0.284807	0.95 (0.86-1.05)	TRUE	0.005426	26.306	0.0357557	66.9974	52	0.0788145	4.31577e-05	0.00318113	0.989229
2	M00584	mannose	vat	53	-0.0182342	0.041024	0.658579	0.98 (0.91-1.06)	-0.0106989	0.0123685	0.387029	0.99 (0.97-1.01)	-0.0132418	0.00885178	0.134668	0.99 (0.97-1.00)	-0.0128504	0.0251817	0.611996	0.99 (0.94-1.04)	-0.0433746	0.0280865	0.128575	0.96 (0.91-1.01)	TRUE	3.16927e-17	26.306	0.0357557	40.986	52	0.864481	0.000218885	0.00175627	0.901306
3	M01110	arachidonate (20:4n6)	vat	53	-0.0212102	0.0411122	0.608146	0.98 (0.90-1.06)	0.0157947	0.0124476	0.204478	1.02 (0.99-1.04)	-4.34422e-05	0.00882035	0.99607	1.00 (0.98-1.02)	0.0318226	0.0255027	0.21769	1.03 (0.98-1.09)	0.0307957	0.0278592	0.274074	1.03 (0.98-1.09)	TRUE	3.46795e-14	26.306	0.0357557	46.3717	52	0.69397	0.00092376	0.00175244	0.60039
4	M01125	isoleucine	vat	53	0.037358	0.0256713	0.151729	1.04 (0.99-1.09)	0.0140169	0.00794042	0.0775197	1.01 (1.00-1.03)	0.0106284	0.00556022	0.0559396	1.01 (1.00-1.02)	0.0192775	0.0161657	0.238482	1.02 (0.99-1.05)	0.0154538	0.0176497	0.385284	1.02 (0.98-1.05)	TRUE	5.18979e-15	26.306	0.0357557	48.7464	52	0.602635	-0.00118475	0.00111084	0.291201
5	M01301	lysine	vat	52	-0.00719799	0.0280453	0.798497	0.99 (0.94-1.05)	-0.00173911	0.0084737	0.837388	1.00 (0.98-1.01)	-0.000808171	0.00600001	0.892853	1.00 (0.99-1.01)	0.0194965	0.0180986	0.286441	1.02 (0.98-1.06)	0.02027	0.0201404	0.318958	1.02 (0.98-1.06)	TRUE	2.1321e-12	26.4555	0.0352803	45.1191	51	0.705258	0.000282346	0.00121054	0.816528
6	M01336	palmitate (16:0)	vat	53	-0.0217473	0.0363751	0.552577	0.98 (0.91-1.05)	-0.00532692	0.0106068	0.615515	0.99 (0.97-1.02)	0.00932568	0.00752635	0.215319	1.01 (0.99-1.02)	-0.00931642	0.0214051	0.665188	0.99 (0.95-1.03)	-0.00691098	0.0260981	0.792205	0.99 (0.94-1.05)	TRUE	5.21813e-13	26.306	0.0357557	54.731	52	0.371304	0.00133752	0.0015299	0.386078
7	M01358	stearate (18:0)	vat	53	-0.0246981	0.0361324	0.497357	0.98 (0.91-1.05)	0.00392636	0.0104431	0.706936	1.00 (0.98-1.02)	0.00991094	0.00711287	0.163505	1.01 (1.00-1.02)	0.000388096	0.0180171	0.982897	1.00 (0.97-1.04)	0.00819292	0.0233128	0.726682	1.01 (0.96-1.06)	TRUE	4.32018e-11	26.306	0.0357557	62.3486	52	0.154164	0.00148604	0.00151495	0.331264
8	M01494	5-oxoproline	vat	51	0.0188809	0.0301678	0.53431	1.02 (0.96-1.08)	-0.000306131	0.00919154	0.973431	1.00 (0.98-1.02)	0.00117516	0.00624999	0.850857	1.00 (0.99-1.01)	-0.000242341	0.0193566	0.990061	1.00 (0.96-1.04)	0.00324129	0.0237752	0.892107	1.00 (0.96-1.05)	TRUE	2.04988e-13	26.552	0.0347279	53.5644	50	0.339198	-0.000769404	0.00128005	0.550562
9	M01898	proline	vat	53	-0.00119342	0.036991	0.974389	1.00 (0.93-1.07)	0.00188687	0.0113205	0.867624	1.00 (0.98-1.02)	0.00234318	0.00757872	0.757186	1.00 (0.99-1.02)	-0.00450492	0.0230996	0.846136	1.00 (0.95-1.04)	-0.00849832	0.0246569	0.731738	0.99 (0.94-1.04)	TRUE	2.69231e-13	26.306	0.0357557	56.1189	52	0.323221	0.000152338	0.00155615	0.9224
10	M15990	glycerophosphorylcholine (GPC)	vat	53	-0.0268432	0.057204	0.640889	0.97 (0.87-1.09)	-0.0315699	0.0172834	0.0677588	0.97 (0.94-1.00)	-0.0231327	0.0118886	0.0516813	0.98 (0.95-1.00)	-0.0422456	0.0330477	0.206812	0.96 (0.90-1.02)	-0.0408454	0.0381656	0.289465	0.96 (0.89-1.03)	TRUE	3.05087e-12	26.306	0.0357557	54.6754	52	0.373299	0.000162062	0.00243994	0.947303
11	M18392	theobromine	vat	53	-0.0539436	0.115669	0.642941	0.95 (0.76-1.19)	-0.0133569	0.0367925	0.716581	0.99 (0.92-1.06)	0.023504	0.0249349	0.345878	1.02 (0.97-1.08)	-0.0665865	0.0881154	0.453254	0.94 (0.79-1.11)	-0.0578882	0.0905078	0.525245	0.94 (0.79-1.13)	TRUE	3.34163e-11	26.306	0.0357557	53.2924	52	0.424266	0.00336394	0.00490172	0.495646
12	M18394	theophylline	vat	53	-0.115845	0.102131	0.261981	0.89 (0.73-1.09)	0.00112853	0.0315799	0.971493	1.00 (0.94-1.07)	0.000849043	0.0224112	0.96978	1.00 (0.96-1.05)	-0.031925	0.0587876	0.589411	0.97 (0.86-1.09)	0.0119939	0.061175	0.845328	1.01 (0.90-1.14)	TRUE	6.65709e-12	26.306	0.0357557	39.1729	52	0.905301	0.005082	0.00433937	0.246986
13	M18929	X-05907	vat	53	0.00922719	0.0429083	0.83059	1.01 (0.93-1.10)	0.00982998	0.0131921	0.456188	1.01 (0.98-1.04)	0.00860758	0.00916908	0.347854	1.01 (0.99-1.03)	0.0231331	0.0270352	0.396108	1.02 (0.97-1.08)	-0.0274531	0.0307129	0.375514	0.97 (0.92-1.03)	TRUE	1.42888e-17	26.306	0.0357557	36.6992	52	0.946549	-2.70832e-05	0.00183218	0.988264
14	M22842	cholate	vat	53	0.17472	0.181652	0.340668	1.19 (0.83-1.70)	-0.0142676	0.0575745	0.804281	0.99 (0.88-1.10)	0.00911044	0.0392618	0.816504	1.01 (0.93-1.09)	-0.0407982	0.104523	0.697888	0.96 (0.78-1.18)	-0.0407982	0.120768	0.736856	0.96 (0.76-1.22)	TRUE	8.40141e-11	26.306	0.0357557	40.9583	52	0.865174	-0.00720286	0.00771383	0.354828
15	M27710	N-acetylglycine	vat	53	-0.00682226	0.0930782	0.941857	0.99 (0.83-1.19)	-0.0290848	0.0274	0.288468	0.97 (0.92-1.02)	-0.039235	0.0182907	0.0319459	0.96 (0.93-1.00)	0.0228352	0.0677193	0.737321	1.02 (0.90-1.17)	0.00541748	0.0710782	0.939538	1.01 (0.87-1.16)	TRUE	4.35888e-10	26.306	0.0357557	60.8807	52	0.186675	-0.00140688	0.00394609	0.722918
16	M27722	erythrose	vat	53	0.0652875	0.0674995	0.337995	1.07 (0.94-1.22)	0.0141914	0.0204492	0.487693	1.01 (0.97-1.06)	0.0125096	0.0143906	0.384688	1.01 (0.98-1.04)	0.0060579	0.0453745	0.894306	1.01 (0.92-1.10)	0.0060579	0.0466715	0.897226	1.01 (0.92-1.10)	TRUE	2.91824e-10	26.306	0.0357557	52.3817	52	0.45909	-0.00229193	0.00286286	0.427093
17	M31453	cysteine	vat	53	0.0489776	0.051275	0.343985	1.05 (0.95-1.16)	-0.000629826	0.0140952	0.964359	1.00 (0.97-1.03)	0.00320776	0.0109757	0.770087	1.00 (0.98-1.03)	-0.0377889	0.0323653	0.248305	0.96 (0.90-1.03)	-0.0296735	0.0356618	0.409167	0.97 (0.91-1.04)	TRUE	2.86875e-06	26.306	0.0357557	72.2517	52	0.0330409	-0.00200222	0.00219089	0.365078
18	M32197	3-(4-hydroxyphenyl)lactate	vat	53	0.105432	0.0475828	0.0311977	1.11 (1.01-1.22)	0.0255564	0.0147306	0.0827545	1.03 (1.00-1.06)	0.00981951	0.0101774	0.334628	1.01 (0.99-1.03)	0.0468012	0.0344279	0.179887	1.05 (0.98-1.12)	0.0507392	0.0364951	0.17036	1.05 (0.98-1.13)	TRUE	2.68329e-17	26.306	0.0357557	43.723	52	0.786066	-0.00413328	0.00200938	0.0448184
19	M32338	glycine	vat	53	-0.0116843	0.0450283	0.796304	0.99 (0.90-1.08)	-0.0292308	0.0138233	0.0344633	0.97 (0.95-1.00)	-0.0265134	0.0297274	0.0564176	0.97 (0.96-1.23)	-0.0315315	0.0278537	0.262812	0.97 (0.92-1.02)	-0.0337289	0.0302829	0.27049	0.97 (0.91-1.03)	TRUE	4.42756e-12	26.306	0.0357557	50.3976	52	0.537117	-0.000640592	0.00189921	0.73728
20	M32644	X-11327	vat	53	-0.0055744	0.0374037	0.882115	0.99 (0.92-1.07)	0.0184943	0.0109474	0.0911476	1.02 (1.00-1.04)	0.0101622	0.00767168	0.185293	1.01 (1.00-1.03)	0.0194027	0.0188874	0.309044	1.02 (0.98-1.06)	0.0131389	0.0223424	0.55903	1.01 (0.97-1.06)	TRUE	1.21464e-11	26.306	0.0357557	55.5379	52	0.342951	0.000673385	0.00156359	0.668526
21	M32698	X-11381	vat	53	-0.0453773	0.0454182	0.322463	0.96 (0.87-1.04)	-0.0169543	0.0129566	0.190689	0.98 (0.96-1.01)	-0.00961329	0.00862641	0.265107	0.99 (0.97-1.01)	-0.028892	0.0250529	0.254086	0.97 (0.92-1.02)	-0.0486117	0.0271704	0.0794173	0.95 (0.90-1.00)	TRUE	1.11279e-11	26.306	0.0357557	67.2467	52	0.0758249	0.00156495	0.00194016	0.423638
22	M32761	X-11444	vat	53	0.00947536	0.0613802	0.877926	1.01 (0.90-1.14)	0.011981	0.0191553	0.531665	1.01 (0.97-1.05)	0.0204418	0.0132007	0.121492	1.02 (0.99-1.05)	0.00611819	0.040341	0.88004	1.01 (0.93-1.09)	0.00611819	0.0458423	0.894343	1.01 (0.92-1.10)	TRUE	7.75395e-15	26.306	0.0357557	50.7359	52	0.523685	0.000475708	0.00260029	0.855567
23	M32808	X-11491	vat	53	-0.0117399	0.108224	0.914042	0.99 (0.80-1.22)	0.0154155	0.0335225	0.64562	1.02 (0.95-1.08)	0.00990744	0.0232755	0.670356	1.01 (0.96-1.06)	0.0372906	0.0651926	0.569782	1.04 (0.91-1.18)	0.0147142	0.0691665	0.832364	1.01 (0.89-1.16)	TRUE	8.08265e-09	26.306	0.0357557	49.2352	52	0.5833	0.000939659	0.0045878	0.83853
24	M32980	adrenate (22:4n6)	vat	53	-0.0349382	0.0583449	0.551942	0.97 (0.86-1.08)	-0.00538805	0.017869	0.763009	0.99 (0.96-1.03)	0.00273773	0.0126831	0.829099	1.00 (0.98-1.03)	-0.0144202	0.0343509	0.676367	0.99 (0.92-1.05)	-0.013102	0.0383985	0.734319	0.99 (0.92-1.06)	TRUE	1.03404e-15	26.306	0.0357557	38.7627	52	0.913273	0.00164792	0.00249094	0.511228
25	M33228	1-arachidonoylglycerophosphocholine*	vat	53	-0.0593777	0.0544802	0.280883	0.94 (0.85-1.05)	0.00748929	0.0161863	0.643585	1.01 (0.98-1.04)	0.0115653	0.0110876	0.296907	1.01 (0.99-1.03)	0.00576165	0.0308672	0.852654	1.01 (0.95-1.07)	0.00453845	0.0335879	0.893037	1.00 (0.94-1.07)	TRUE	6.8979e-13	26.306	0.0357557	58.4385	52	0.250853	0.00305638	0.00229268	0.188422
26	M33363	gamma-glutamylmethionine*	vat	53	0.0586308	0.0687868	0.398002	1.06 (0.93-1.21)	0.0399499	0.0213258	0.0610245	1.04 (1.00-1.09)	0.0283913	0.0148066	0.0551779	1.03 (1.00-1.06)	0.0507098	0.0490672	0.306163	1.05 (0.96-1.16)	0.0522347	0.0489234	0.290595	1.05 (0.96-1.16)	TRUE	0.195256	26.306	0.0357557	51.7828	52	0.482401	-0.00131178	0.0029132	0.654411
27	M33443	valerate	vat	53	0.0988041	0.0594756	0.102799	1.10 (0.98-1.24)	0.00513562	0.0179524	0.774825	1.01 (0.97-1.04)	0.000469687	0.0124868	0.969995	1.00 (0.98-1.03)	0.00546057	0.0365832	0.881922	1.01 (0.94-1.08)	-0.0177168	0.0396282	0.656677	0.98 (0.91-1.06)	TRUE	0.000628787	26.306	0.0357557	56.3411	52	0.315839	-0.00427303	0.00252418	0.0965869
28	M33447	palmitoleate (16:1n7)	vat	53	-0.0868877	0.0659997	0.193897	0.92 (0.81-1.04)	-0.0495994	0.0206808	0.0164703	0.95 (0.91-0.99)	-0.0201003	0.0141643	0.155875	0.98 (0.95-1.01)	-0.0704702	0.0419347	0.0988634	0.93 (0.86-1.01)	-0.0676175	0.0440651	0.130971	0.93 (0.86-1.02)	TRUE	2.83245e-14	26.306	0.0357557	52.3625	52	0.459833	0.00288712	0.00278622	0.304991
29	M33821	1-eicosatrienoylglycerophosphocholine*	vat	53	-0.00967471	0.0597397	0.871987	0.99 (0.88-1.11)	0.0206816	0.0185653	0.265283	1.02 (0.98-1.06)	0.0135952	0.0129552	0.293994	1.01 (0.99-1.04)	0.0254799	0.0333909	0.448865	1.03 (0.96-1.10)	0.0296084	0.0404016	0.46694	1.03 (0.95-1.11)	TRUE	4.45657e-15	26.306	0.0357557	45.4672	52	0.72689	0.00101686	0.00254841	0.691546
30	M33871	1-eicosadienoylglycerophosphocholine*	vat	53	0.0513077	0.0676035	0.451376	1.05 (0.92-1.20)	0.00280462	0.020984	0.893676	1.00 (0.96-1.04)	0.0144373	0.0144374	0.317313	1.01 (0.99-1.04)	-0.0291314	0.0420056	0.491074	0.97 (0.89-1.05)	0.105427	0.048289	0.0335537	1.11 (1.01-1.22)	TRUE	2.17267e-12	26.306	0.0357557	51.1752	52	0.5063	-0.00159308	0.00285359	0.579102
31	M33936	octanoylcarnitine	vat	53	-0.0841806	0.0835248	0.318284	0.92 (0.78-1.08)	-0.0270904	0.0216057	0.209894	0.97 (0.93-1.02)	0.00222674	0.017965	0.901356	1.00 (0.97-1.04)	-0.0436092	0.0468652	0.356399	0.96 (0.87-1.05)	-0.0436092	0.0540484	0.423425	0.96 (0.86-1.06)	TRUE	1.30562e-07	26.306	0.0357557	79.7902	52	0.00789628	0.00373862	0.00352952	0.29448
32	M33957	1-heptadecanoylglycerophosphocholine	vat	53	-0.0712103	0.0689227	0.306389	0.93 (0.81-1.07)	0.00370559	0.0209819	0.859816	1.00 (0.96-1.05)	0.0185383	0.014997	0.216408	1.02 (0.99-1.05)	-0.00376906	0.0437071	0.931611	1.00 (0.91-1.09)	0.000260655	0.0476592	0.995657	1.00 (0.91-1.10)	TRUE	1.39527e-15	26.306	0.0357557	44.3571	52	0.765286	0.0039031	0.00292558	0.188089
33	M33961	1-stearoylglycerophosphocholine	vat	53	-0.0297252	0.0642825	0.645751	0.97 (0.86-1.10)	0.024594	0.0196866	0.211564	1.02 (0.99-1.07)	0.0347439	0.0132364	0.00866816	1.04 (1.01-1.06)	0.0129904	0.0359925	0.719621	1.01 (0.94-1.09)	0.0143533	0.0435778	0.743198	1.01 (0.93-1.10)	TRUE	8.49082e-13	26.306	0.0357557	58.08	52	0.261333	0.00280353	0.0027285	0.309034
34	M34390	7-methylxanthine	vat	53	-0.0919252	0.10424	0.38199	0.91 (0.74-1.12)	0	0.0297568	1	1.00 (0.94-1.06)	-0.00811943	0.0202761	0.68883	0.99 (0.95-1.03)	-0.0105474	0.0622112	0.866028	0.99 (0.88-1.12)	-0.0294366	0.0690026	0.671431	0.97 (0.85-1.11)	TRUE	0.000376566	26.306	0.0357557	66.12	52	0.0901114	0.00366194	0.00444322	0.413684
35	M34395	1-methylurate	vat	53	-0.00498306	0.0746685	0.947053	1.00 (0.86-1.15)	-0.0108417	0.0230449	0.638028	0.99 (0.95-1.03)	-0.0029221	0.0163497	0.858153	1.00 (0.97-1.03)	-0.0034897	0.0408342	0.932224	1.00 (0.92-1.08)	-0.0054772	0.0470197	0.907715	0.99 (0.91-1.09)	TRUE	1.42889e-07	26.306	0.0357557	50.5495	52	0.531084	9.00004e-05	0.00318158	0.977543
36	M34453	X-12776	vat	53	0.0101789	0.0215296	0.638384	1.01 (0.97-1.05)	-0.00159963	0.00652705	0.806397	1.00 (0.99-1.01)	-0.00112033	0.00458432	0.806934	1.00 (0.99-1.01)	0.00956565	0.0136397	0.486236	1.01 (0.98-1.04)	0.0114264	0.0141889	0.424309	1.01 (0.98-1.04)	TRUE	4.58518e-20	26.306	0.0357557	31.744	52	0.988017	-0.000488758	0.000909927	0.593507
37	M35127	pro-hydroxy-pro	vat	53	0.0606775	0.0507455	0.237336	1.06 (0.96-1.17)	0.0214222	0.0157913	0.174912	1.02 (0.99-1.05)	0.00870777	0.0109108	0.424819	1.01 (0.99-1.03)	0.0260151	0.0315284	0.413066	1.03 (0.96-1.09)	0.0248436	0.0330368	0.455444	1.03 (0.96-1.09)	TRUE	4.89936e-15	26.306	0.0357557	52.3472	52	0.460425	-0.00225737	0.0021524	0.299228
38	M35186	1-arachidonoylglycerophosphoethanolamine*	vat	53	0.0387238	0.049052	0.433508	1.04 (0.94-1.14)	0.00626446	0.014844	0.673011	1.01 (0.98-1.04)	0.0100138	0.0102014	0.326291	1.01 (0.99-1.03)	-0.00971519	0.0345648	0.779771	0.99 (0.93-1.06)	-0.0143873	0.0344062	0.677552	0.99 (0.92-1.05)	TRUE	3.39183e-14	26.306	0.0357557	54.2282	52	0.389489	-0.0012401	0.0020698	0.551733
39	M35253	2-palmitoylglycerophosphocholine*	vat	53	0.0424167	0.050378	0.403737	1.04 (0.95-1.15)	0.0150044	0.0159968	0.348264	1.02 (0.98-1.05)	0.0211185	0.0104977	0.0442485	1.02 (1.00-1.04)	0.0151217	0.0298428	0.614498	1.02 (0.96-1.08)	0.0140599	0.0359908	0.69765	1.01 (0.95-1.09)	TRUE	2.2251e-14	26.306	0.0357557	54.0476	52	0.39611	-0.000919955	0.00212556	0.66698
40	M35254	2-oleoylglycerophosphocholine*	vat	53	-0.0236769	0.0502557	0.639559	0.98 (0.88-1.08)	0.0129117	0.0154288	0.402672	1.01 (0.98-1.04)	0.00552398	0.0108466	0.610556	1.01 (0.98-1.03)	0.0178134	0.0308767	0.566484	1.02 (0.96-1.08)	0.0130716	0.0371879	0.726633	1.01 (0.94-1.09)	TRUE	5.36133e-15	26.306	0.0357557	44.1253	52	0.772987	0.00125845	0.00211479	0.554428
41	M35669	tetradecanedioate	vat	53	-0.0789624	0.0899005	0.383884	0.92 (0.77-1.10)	0.0591412	0.0269838	0.028399	1.06 (1.01-1.12)	0.0359719	0.0191454	0.0602616	1.04 (1.00-1.08)	0.0684243	0.0561127	0.228191	1.07 (0.96-1.20)	0.0645335	0.060358	0.289927	1.07 (0.95-1.20)	TRUE	7.264e-11	26.306	0.0357557	37.2931	52	0.938103	0.00497567	0.00380264	0.196578
42	M35718	dihomo-linolenate (20:3n3 or n6)	vat	53	-0.0371528	0.04557	0.418697	0.96 (0.88-1.05)	0.0078523	0.0131206	0.549524	1.01 (0.98-1.03)	0.00296162	0.00979573	0.762395	1.00 (0.98-1.02)	0.0290659	0.0302301	0.340756	1.03 (0.97-1.09)	0.0290659	0.0323858	0.373594	1.03 (0.97-1.10)	TRUE	8.50299e-11	26.306	0.0357557	49.4912	52	0.573143	0.00174536	0.00193638	0.371638
43	M37004	X-14977--vanillin	vat	53	0.113207	0.0818181	0.172496	1.12 (0.95-1.31)	-0.00823874	0.0257354	0.748868	0.99 (0.94-1.04)	0.00332419	0.0179674	0.85322	1.00 (0.97-1.04)	-0.0149773	0.0570432	0.793926	0.99 (0.88-1.10)	-0.00926286	0.0573148	0.872236	0.99 (0.89-1.11)	TRUE	0.620281	26.306	0.0357557	51.7242	52	0.484699	-0.00478774	0.00347792	0.174646
44	M37112	chiro-inositol	vat	53	0.351646	0.267746	0.194941	1.42 (0.84-2.40)	0.129292	0.078957	0.101527	1.14 (0.97-1.33)	0.115959	0.0513448	0.0239185	1.12 (1.02-1.24)	-0.012918	0.189227	0.945835	0.99 (0.68-1.43)	-0.046513	0.186764	0.804306	0.95 (0.66-1.38)	FALSE	0.704712	26.306	0.0357557	65.6491	52	0.0966953	-0.0102285	0.0113459	0.371551
45	M37202	4-androsten-3beta,17beta-diol disulfate 1*	vat	53	-0.00487408	0.121404	0.968132	1.00 (0.78-1.26)	-0.0304604	0.0355519	0.391564	0.97 (0.90-1.04)	-0.0148865	0.0252773	0.555909	0.99 (0.94-1.04)	-0.0385649	0.0724608	0.596843	0.96 (0.83-1.11)	-0.0315322	0.0812273	0.699455	0.97 (0.83-1.14)	TRUE	1.90258e-10	26.306	0.0357557	54.9227	52	0.364475	-0.000435089	0.005151	0.933016
